# Supplementary material for: snRNA‐Seq and Spatial Transcriptome Reveal Cell–Cell Crosstalk Mediated Metabolic Regulation in Porcine Skeletal Muscle
Source: J Cachexia Sarcopenia Muscle. 2025 Mar 13;16(2):e13752. doi: 10.1002/jcsm.13752 (PMC11904818; doi:10.1002/jcsm.13752)
Supplement: Supplementary file 8 — Table S1 Information of nuclei in snRNA‐seq. [file JCSM-16-e13752-s013.xlsx]

## Sheet: Sheet1
Sample	Estimated Number of Cells	Mean Reads per Cell	Median Genes per Cell	Reads Mapped to Genome	Reads Mapped Confidently to Genome	Reads Mapped Confidently to Intergenic Regions	Reads Mapped Confidently to Intronic Regions	Reads Mapped Confidently to Exonic Regions	Reads Mapped Confidently to Transcriptome	Reads Mapped Antisense to Gene	Fraction Reads in Cells	Total Genes Detected
D29	10981	31637	1064	0.956	0.932	0.109	0.619	0.203	0.4	0.422	0.854	26992
D21	11600	29609	1253	0.959	0.936	0.111	0.64	0.185	0.398	0.426	0.915	27370
D16	11424	28974	1160	0.939	0.909	0.116	0.612	0.181	0.381	0.411	0.923	27797
T24	10579	33314	1345	0.946	0.918	0.109	0.631	0.178	0.386	0.422	0.928	28083
T22	10411	31647	1105	0.955	0.931	0.111	0.628	0.192	0.377	0.442	0.922	27647
T10	9856	36288	1280	0.955	0.931	0.111	0.641	0.179	0.362	0.457	0.92	27697
Sample	Number of Reads	Valid Barcodes	Sequencing Saturation	Q30 Bases in Barcode	Q30 Bases in RNA Read	Q30 Bases in UMI
D29	347403319	0.957	0.723	0.971	0.947	0.968
D21	343467742	0.964	0.668	0.973	0.942	0.971
D16	331000726	0.964	0.659	0.97	0.949	0.968
T24	352431953	0.959	0.68	0.972	0.946	0.972
T22	329478319	0.953	0.724	0.971	0.946	0.969
T10	357652713	0.964	0.673	0.972	0.948	0.969
Sample	before_filter_cell_num	after_filter_cell_num	percent	before_nFeature_RNA	after_nFeature_RNA
D29	10981	10058	0.9159	1053	1027
D21	11600	10430	0.8991	1236	1201
D16	11424	10273	0.8992	1160	1154
T24	10579	9665	0.9136	1297	1272
T22	10411	9241	0.8876	1090	1081
T10	9856	9004	0.9136	1228	1206
Sample name	Time	Mitochondrial ratio>5%	Mitochondrial ratio>10%	Mitochondrial ratio>15%	Mitochondrial ratio>20%	Mitochondrial ratio>25%	Mitochondrial ratio>30%	Mitochondrial ratio>40%	Mitochondrial ratio>50%	Mitochondrial ratio>70% Median_UMI	Median_Genes
D16	202311112116	0.11	0.01	0.01	0.01	0.01	0.01	0.01	0	0	3005	1160
D21	202311112116	0.05	0.03	0.01	0.01	0.01	0.01	0	0	0	3082	1236
D29	202311112116	0.04	0	0	0	0	0	0	0	0	2530	1053
T10	202311112116	0.03	0	0	0	0	0	0	0	0	3299	1228
T22	202311112116	0.13	0.03	0	0	0	0	0	0	0	2596	1090
T24	202311112116	0.09	0.04	0.01	0	0	0	0	0	0	3071	1297
