# Supplementary material for: snRNA‐Seq and Spatial Transcriptome Reveal Cell–Cell Crosstalk Mediated Metabolic Regulation in Porcine Skeletal Muscle
Source: J Cachexia Sarcopenia Muscle. 2025 Mar 13;16(2):e13752. doi: 10.1002/jcsm.13752 (PMC11904818; doi:10.1002/jcsm.13752)
Supplement: Supplementary file 9 — Table S2 Marker genes for cell population identification. [file JCSM-16-e13752-s011.xlsx]

## Sheet: Major cell population
Cell type	MuSCs	Myoblasts	Myofibers	FAPs_fibroblasts	Endothelial_cells	Pericytes	Myeloid_cells	Lymphoid_cells
Maker gene	PAX7	MYOD1	DMD	PDGFRA	PECAM1	RGS5	MRC1	PTPRC
	MYF5	MYOG	CAPN3	COL1A1	CDH5	ACTA2	CSF1R
		ACTC1		COL3A1	KDR
				DCN	ESAM
					TEK

## Sheet: subcluster of myonuclei
Cell type	Type_1	Type_2a	Type_2b	Type_2x	NMJ
Marker gene	MYH7	MYH2	MYH4	MYH1	ABLIM2

## Sheet: subcluster of FAPs
Cell type	Commited preadipocyte	Interstitial_cell	Tenocyte	Preadipocyte	MYOC+_FAP	MT_rich_FAP	Fibroblast	Myocyte_like_FAP	Transitional_FAP	Adipocyte	Myofibroblast
Marker gene	LPL	THY1	CD34	VCAM1	MYOC	CYTB	COL1A1	ACTA1	APOD	PPARG	ACTA2
	DLK1	DLK1	THY1	LPL		COX2	COL11A1	MYOT		ADIPOQ
	VCAM1	DPP4				ND5		MYBPC1		PLIN1
								TPM1
