# Supplementary material for: snRNA‐Seq and Spatial Transcriptome Reveal Cell–Cell Crosstalk Mediated Metabolic Regulation in Porcine Skeletal Muscle
Source: J Cachexia Sarcopenia Muscle. 2025 Mar 13;16(2):e13752. doi: 10.1002/jcsm.13752 (PMC11904818; doi:10.1002/jcsm.13752)
Supplement: Supplementary file 10 — Table S3 DEGs of TB vs Duroc (FAPs‐high region). [file JCSM-16-e13752-s001.xlsx]

## Sheet: Sheet1
GeneID	gene_id	log2FC	Pvlaue	Qvalue	pct.1	pct.2	Description	GO	KEGG	significant
ENSSSCG00000053614	MYH7	1.19638	5.71109e-32	7.85904e-28	1	0.788	myosin heavy chain 7 [Source:HGNC Symbol;Acc:HGNC:7577]	GO:0000146(microfilament motor activity);GO:0000166(nucleotide binding);GO:0001725(stress fiber);GO:0002026(regulation of the force of heart contraction);GO:0002027(regulation of heart rate);GO:0003009(skeletal muscle contraction);GO:0003774(cytoskeletal motor activity);GO:0003779(actin binding);GO:0005524(ATP binding);GO:0005737(cytoplasm);GO:0006936(muscle contraction);GO:0006941(striated muscl…	04022(cGMP-PKG signaling pathway);04260(Cardiac muscle contraction);04261(Adrenergic signaling in cardiomyocytes);04919(Thyroid hormone signaling pathway);05410(Hypertrophic cardiomyopathy);05414(Dilated cardiomyopathy);05416(Viral myocarditis)	yes
ENSSSCG00000039710	MYL2	1.16935	4.43507e-27	6.10309e-23	1	0.865	myosin light chain 2 [Source:VGNC Symbol;Acc:VGNC:90514]	GO:0003785(actin monomer binding);GO:0005509(calcium ion binding);GO:0005737(cytoplasm);GO:0005856(cytoskeleton);GO:0007507(heart development);GO:0008307(structural constituent of muscle);GO:0015629(actin cytoskeleton);GO:0030016(myofibril);GO:0030308(negative regulation of cell growth);GO:0042694(muscle cell fate specification);GO:0046872(metal ion binding);GO:0055010(ventricular cardiac muscle …	04260(Cardiac muscle contraction);04261(Adrenergic signaling in cardiomyocytes);04371(Apelin signaling pathway);04510(Focal adhesion);04530(Tight junction);04670(Leukocyte transendothelial migration);04810(Regulation of actin cytoskeleton);05132(Salmonella infection);05410(Hypertrophic cardiomyopathy);05414(Dilated cardiomyopathy)	yes
ENSSSCG00000025353	TNNT1	1.10333	8.37868e-21	1.15299e-16	0.991	0.788	troponin T1, slow skeletal type [Source:VGNC Symbol;Acc:VGNC:94284]	GO:0005523(tropomyosin binding);GO:0005861(troponin complex);GO:0006936(muscle contraction);GO:0006937(regulation of muscle contraction);GO:0031014(troponin T binding);GO:0031444(slow-twitch skeletal muscle fiber contraction);GO:0044057(regulation of system process);GO:0045214(sarcomere organization)	NA	yes
ENSSSCG00000024061	TNNI1	1.09914	1.89675e-26	2.61011e-22	1	0.779	troponin I1, slow skeletal type [Source:VGNC Symbol;Acc:VGNC:95548]	GO:0003009(skeletal muscle contraction);GO:0005861(troponin complex);GO:0006936(muscle contraction);GO:0014883(transition between fast and slow fiber);GO:0055010(ventricular cardiac muscle tissue morphogenesis);GO:0060048(cardiac muscle contraction)	NA	yes
ENSSSCG00000057007	ENSSSCG00000057007	0.86969	1.26192e-12	1.73653e-08	0.888	0.529	NA	GO:0016020(membrane);GO:0016021(integral component of membrane);GO:0031449(regulation of slow-twitch skeletal muscle fiber contraction);GO:1901894(regulation of ATPase-coupled calcium transmembrane transporter activity)	NA	yes
ENSSSCG00000011441	TNNC1	0.856979	3.15547e-14	4.34224e-10	0.991	0.923	troponin C1, slow skeletal and cardiac type [Source:VGNC Symbol;Acc:VGNC:94282]	GO:0005509(calcium ion binding);GO:0005861(troponin complex);GO:0006937(regulation of muscle contraction);GO:0014883(transition between fast and slow fiber);GO:0031013(troponin I binding);GO:0031014(troponin T binding);GO:0032972(regulation of muscle filament sliding speed);GO:0042803(protein homodimerization activity);GO:0043462(regulation of ATP-dependent activity);GO:0048306(calcium-dependent …	04020(Calcium signaling pathway);04260(Cardiac muscle contraction);04261(Adrenergic signaling in cardiomyocytes);05410(Hypertrophic cardiomyopathy);05414(Dilated cardiomyopathy)	yes
ENSSSCG00000056754	ENSSSCG00000056754	0.827529	1.68356e-14	2.31674e-10	0.942	0.673	NA	NA	NA	yes
ENSSSCG00000055221	ENSSSCG00000055221	0.695803	1.33815e-10	1.84143e-06	0.982	0.885	NA	NA	NA	yes
ENSSSCG00000006556	ENSSSCG00000006556	0.576001	1.36439e-07	0.00187754	0.915	0.692	tropomyosin 3 [Source:VGNC Symbol;Acc:VGNC:98877]	GO:0003779(actin binding);GO:0005856(cytoskeleton);GO:0005884(actin filament);GO:0006936(muscle contraction);GO:0007015(actin filament organization);GO:0051015(actin filament binding)	04260(Cardiac muscle contraction);04261(Adrenergic signaling in cardiomyocytes);05200(Pathways in cancer);05216(Thyroid cancer);05410(Hypertrophic cardiomyopathy);05414(Dilated cardiomyopathy)	yes
ENSSSCG00000034386	ATP2A2	0.519466	0.000538849	1	0.713	0.51	ATPase sarcoplasmic/endoplasmic reticulum Ca2+ transporting 2 [Source:VGNC Symbol;Acc:VGNC:85647]	GO:0000045(autophagosome assembly);GO:0000166(nucleotide binding);GO:0002026(regulation of the force of heart contraction);GO:0005388(P-type calcium transporter activity);GO:0005509(calcium ion binding);GO:0005524(ATP binding);GO:0005783(endoplasmic reticulum);GO:0005789(endoplasmic reticulum membrane);GO:0006811(ion transport);GO:0006816(calcium ion transport);GO:0006874(cellular calcium ion hom…	04020(Calcium signaling pathway);04022(cGMP-PKG signaling pathway);04024(cAMP signaling pathway);04260(Cardiac muscle contraction);04261(Adrenergic signaling in cardiomyocytes);04919(Thyroid hormone signaling pathway);04972(Pancreatic secretion);05010(Alzheimer disease);05017(Spinocerebellar ataxia);05022(Pathways of neurodegeneration - multiple diseases);05410(Hypertrophic cardiomyopathy);05412(…	yes
ENSSSCG00000018061	ENSSSCG00000018061	0.508361	5.53557e-17	7.61749e-13	1	1	NA	GO:0003735(structural constituent of ribosome);GO:0005840(ribosome)	NA	yes
ENSSSCG00000037792	COX7A1	0.500939	5.45317e-06	0.075041	0.919	0.817	cytochrome c oxidase subunit 7A1 [Source:VGNC Symbol;Acc:VGNC:86928]	NA	00190(Oxidative phosphorylation);01100(Metabolic pathways);04260(Cardiac muscle contraction);04714(Thermogenesis);04932(Non-alcoholic fatty liver disease);05010(Alzheimer disease);05012(Parkinson disease);05014(Amyotrophic lateral sclerosis);05016(Huntington disease);05020(Prion disease);05022(Pathways of neurodegeneration - multiple diseases)	yes
ENSSSCG00000061991	COX8H	0.480393	6.58997e-10	9.06845e-06	1	0.981	NA	GO:0005739(mitochondrion);GO:0005743(mitochondrial inner membrane);GO:0005751(mitochondrial respiratory chain complex IV);GO:0006119(oxidative phosphorylation);GO:0006123(mitochondrial electron transport, cytochrome c to oxygen);GO:0016020(membrane);GO:0016021(integral component of membrane);GO:0045277(respiratory chain complex IV)	00190(Oxidative phosphorylation);01100(Metabolic pathways);04260(Cardiac muscle contraction);04714(Thermogenesis);04932(Non-alcoholic fatty liver disease);05010(Alzheimer disease);05012(Parkinson disease);05014(Amyotrophic lateral sclerosis);05016(Huntington disease);05020(Prion disease);05022(Pathways of neurodegeneration - multiple diseases)	yes
ENSSSCG00000018075	COX1	0.47686	4.2512e-17	5.85008e-13	1	1	mitochondrially encoded cytochrome c oxidase I [Source:VGNC Symbol;Acc:VGNC:99790]	GO:0004129(cytochrome-c oxidase activity);GO:0005739(mitochondrion);GO:0005743(mitochondrial inner membrane);GO:0005750(mitochondrial respiratory chain complex III);GO:0005751(mitochondrial respiratory chain complex IV);GO:0006119(oxidative phosphorylation);GO:0009060(aerobic respiration);GO:0016020(membrane);GO:0016021(integral component of membrane);GO:0020037(heme binding);GO:0022900(electron …	00190(Oxidative phosphorylation);01100(Metabolic pathways);04260(Cardiac muscle contraction);04714(Thermogenesis);04932(Non-alcoholic fatty liver disease);05010(Alzheimer disease);05012(Parkinson disease);05014(Amyotrophic lateral sclerosis);05016(Huntington disease);05020(Prion disease);05022(Pathways of neurodegeneration - multiple diseases)	yes
ENSSSCG00000000685	TPI1	0.467842	1.80506e-12	2.48394e-08	0.991	1	triosephosphate isomerase 1 [Source:VGNC Symbol;Acc:VGNC:109418]	GO:0004807(triose-phosphate isomerase activity);GO:0005829(cytosol);GO:0006006(glucose metabolic process);GO:0006094(gluconeogenesis);GO:0006096(glycolytic process);GO:0008929(methylglyoxal synthase activity);GO:0016829(lyase activity);GO:0016853(isomerase activity);GO:0019682(glyceraldehyde-3-phosphate metabolic process);GO:0031625(ubiquitin protein ligase binding);GO:0042803(protein homodimeriz…	NA	yes
ENSSSCG00000011325	MYL3	0.467327	1.27592e-06	0.017558	0.587	0.279	myosin light chain 3 [Source:VGNC Symbol;Acc:VGNC:90515]	GO:0002026(regulation of the force of heart contraction);GO:0003785(actin monomer binding);GO:0005509(calcium ion binding);GO:0006942(regulation of striated muscle contraction);GO:0016460(myosin II complex);GO:0031672(A band);GO:0031674(I band);GO:0055010(ventricular cardiac muscle tissue morphogenesis);GO:0060048(cardiac muscle contraction)	NA	yes
ENSSSCG00000013354	CSRP3	0.400792	0.000460397	1	0.448	0.221	cysteine and glycine rich protein 3 [Source:VGNC Symbol;Acc:VGNC:87048]	GO:0002026(regulation of the force of heart contraction);GO:0003300(cardiac muscle hypertrophy);GO:0005634(nucleus);GO:0005654(nucleoplasm);GO:0005737(cytoplasm);GO:0005829(cytosol);GO:0006874(cellular calcium ion homeostasis);GO:0006954(inflammatory response);GO:0007507(heart development);GO:0008286(insulin receptor signaling pathway);GO:0008307(structural constituent of muscle);GO:0030018(Z dis…	NA	yes
ENSSSCG00000000146	MYH11	0.380051	4.76668e-05	0.655944	0.17	0.01	myosin heavy chain 11 [Source:VGNC Symbol;Acc:VGNC:90510]	GO:0000166(nucleotide binding);GO:0003774(cytoskeletal motor activity);GO:0003779(actin binding);GO:0005524(ATP binding);GO:0008307(structural constituent of muscle);GO:0016459(myosin complex);GO:0048251(elastic fiber assembly);GO:0051015(actin filament binding);GO:0055013(cardiac muscle cell development)	04270(Vascular smooth muscle contraction);04530(Tight junction);04810(Regulation of actin cytoskeleton)	yes
ENSSSCG00000000405	ENSSSCG00000000405	0.373069	0.000129995	1	0.915	0.817	NA	GO:0000166(nucleotide binding);GO:0005524(ATP binding);GO:0005737(cytoplasm);GO:0005753(mitochondrial proton-transporting ATP synthase complex);GO:0006754(ATP biosynthetic process);GO:0006811(ion transport);GO:0015986(proton motive force-driven ATP synthesis);GO:0016020(membrane);GO:0042776(proton motive force-driven mitochondrial ATP synthesis);GO:0045261(proton-transporting ATP synthase complex…	NA	yes
ENSSSCG00000033260	TNNI2	0.36406	2.82734e-08	0.00038907	1	1	troponin I2, fast skeletal type [Source:VGNC Symbol;Acc:VGNC:94283]	GO:0003009(skeletal muscle contraction);GO:0003779(actin binding);GO:0005634(nucleus);GO:0005861(troponin complex);GO:0006936(muscle contraction);GO:0031014(troponin T binding);GO:0045893(positive regulation of DNA-templated transcription);GO:0060048(cardiac muscle contraction)	NA	yes
ENSSSCG00000033299	FLNA	0.345897	6.10737e-05	0.840435	0.309	0.212	filamin A [Source:VGNC Symbol;Acc:VGNC:88155]	GO:0001664(G protein-coupled receptor binding);GO:0003779(actin binding);GO:0005634(nucleus);GO:0005730(nucleolus);GO:0005737(cytoplasm);GO:0005829(cytosol);GO:0005886(plasma membrane);GO:0005911(cell-cell junction);GO:0007195(adenylate cyclase-inhibiting dopamine receptor signaling pathway);GO:0015459(potassium channel regulator activity);GO:0015629(actin cytoskeleton);GO:0016479(negative regula…	04010(MAPK signaling pathway);04510(Focal adhesion);05132(Salmonella infection);05205(Proteoglycans in cancer)	yes
ENSSSCG00000000866	MYBPC1	0.340777	0.00302876	1	0.951	0.837	myosin binding protein C1 [Source:VGNC Symbol;Acc:VGNC:90499]	GO:0017022(myosin binding)	NA	yes
ENSSSCG00000010640	NRAP	0.339001	8.52156e-05	1	0.726	0.635	nebulin related anchoring protein [Source:VGNC Symbol;Acc:VGNC:90888]	GO:0003779(actin binding);GO:0005737(cytoplasm);GO:0005916(fascia adherens);GO:0005927(muscle tendon junction);GO:0017166(vinculin binding);GO:0030016(myofibril);GO:0030018(Z disc);GO:0046872(metal ion binding);GO:0051015(actin filament binding);GO:0051371(muscle alpha-actinin binding);GO:0071691(cardiac muscle thin filament assembly)	NA	yes
ENSSSCG00000007231	MYLK2	0.336641	3.18058e-05	0.437679	0.803	0.712	myosin light chain kinase 2 [Source:VGNC Symbol;Acc:VGNC:95797]	GO:0000166(nucleotide binding);GO:0004672(protein kinase activity);GO:0004687(myosin light chain kinase activity);GO:0005524(ATP binding);GO:0005634(nucleus);GO:0005737(cytoplasm);GO:0006468(protein phosphorylation);GO:0006941(striated muscle contraction);GO:0007274(neuromuscular synaptic transmission);GO:0010628(positive regulation of gene expression);GO:0014816(skeletal muscle satellite cell di…	04020(Calcium signaling pathway);04022(cGMP-PKG signaling pathway);04270(Vascular smooth muscle contraction);04371(Apelin signaling pathway);04510(Focal adhesion);04611(Platelet activation);04810(Regulation of actin cytoskeleton);04921(Oxytocin signaling pathway);04971(Gastric acid secretion)	yes
ENSSSCG00000056610	ENSSSCG00000056610	0.325805	4.84581e-07	0.00666832	0.516	0.433	NA	NA	NA	yes
ENSSSCG00000063471	ENSSSCG00000063471	0.319254	0.00447786	1	0.525	0.356	NA	NA	NA	yes
ENSSSCG00000054645	ENSSSCG00000054645	0.318041	1.31979e-08	0.000181616	0.211	0	NA	NA	NA	yes
ENSSSCG00000010190	ACTA1	0.313233	2.67134e-23	3.67603e-19	1	1	actin alpha 1, skeletal muscle [Source:HGNC Symbol;Acc:HGNC:129]	GO:0001725(stress fiber);GO:0005865(striated muscle thin filament);GO:0005884(actin filament);GO:0015629(actin cytoskeleton);GO:0030017(sarcomere);GO:0030240(skeletal muscle thin filament assembly);GO:0048741(skeletal muscle fiber development)	NA	yes
ENSSSCG00000036789	COX6A2	0.299372	0.00305463	1	0.96	0.923	cytochrome c oxidase subunit 6A2 [Source:VGNC Symbol;Acc:VGNC:86926]	GO:0004129(cytochrome-c oxidase activity);GO:0005739(mitochondrion);GO:0005743(mitochondrial inner membrane);GO:0005751(mitochondrial respiratory chain complex IV);GO:0006119(oxidative phosphorylation);GO:0006123(mitochondrial electron transport, cytochrome c to oxygen);GO:0016020(membrane);GO:0016021(integral component of membrane);GO:0016491(oxidoreductase activity);GO:0022900(electron transpor…	00190(Oxidative phosphorylation);01100(Metabolic pathways);04260(Cardiac muscle contraction);04714(Thermogenesis);04932(Non-alcoholic fatty liver disease);05010(Alzheimer disease);05012(Parkinson disease);05014(Amyotrophic lateral sclerosis);05016(Huntington disease);05020(Prion disease);05022(Pathways of neurodegeneration - multiple diseases)	yes
ENSSSCG00000025924	IGFBP5	0.289107	0.00141777	1	0.507	0.288	insulin like growth factor binding protein 5 [Source:VGNC Symbol;Acc:VGNC:96368]	GO:0001558(regulation of cell growth);GO:0001649(osteoblast differentiation);GO:0001968(fibronectin binding);GO:0005520(insulin-like growth factor binding);GO:0005576(extracellular region);GO:0005615(extracellular space);GO:0007565(female pregnancy);GO:0014912(negative regulation of smooth muscle cell migration);GO:0017148(negative regulation of translation);GO:0019838(growth factor binding);GO:0…	NA	yes
ENSSSCG00000005627	AK1	0.286951	0.00210135	1	0.987	0.971	adenylate kinase 1 [Source:VGNC Symbol;Acc:VGNC:97875]	GO:0000166(nucleotide binding);GO:0001520(outer dense fiber);GO:0004017(adenylate kinase activity);GO:0004550(nucleoside diphosphate kinase activity);GO:0005524(ATP binding);GO:0005737(cytoplasm);GO:0005829(cytosol);GO:0006139(nucleobase-containing compound metabolic process);GO:0006165(nucleoside diphosphate phosphorylation);GO:0006172(ADP biosynthetic process);GO:0009142(nucleoside triphosphate…	00230(Purine metabolism);00730(Thiamine metabolism);01100(Metabolic pathways);01240(Biosynthesis of cofactors)	yes
ENSSSCG00000007424	TNNC2	0.284317	3.98277e-06	0.0548069	1	1	troponin C2, fast skeletal type [Source:VGNC Symbol;Acc:VGNC:95547]	GO:0003009(skeletal muscle contraction);GO:0003779(actin binding);GO:0005509(calcium ion binding);GO:0005861(troponin complex);GO:0046872(metal ion binding)	NA	yes
ENSSSCG00000003693	MYOM1	0.270031	0.0125349	1	0.744	0.663	myomesin 1 [Source:VGNC Symbol;Acc:VGNC:90540]	GO:0006936(muscle contraction);GO:0010628(positive regulation of gene expression);GO:0010737(protein kinase A signaling);GO:0019900(kinase binding);GO:0030017(sarcomere);GO:0031430(M band);GO:0042802(identical protein binding);GO:0042803(protein homodimerization activity);GO:0050714(positive regulation of protein secretion);GO:0051015(actin filament binding)	NA	yes
ENSSSCG00000004094	PPP1R14C	0.267783	0.000433374	1	0.444	0.308	protein phosphatase 1 regulatory inhibitor subunit 14C [Source:VGNC Symbol;Acc:VGNC:91724]	GO:0004864(protein phosphatase inhibitor activity);GO:0004865(protein serine/threonine phosphatase inhibitor activity);GO:0005737(cytoplasm);GO:0042325(regulation of phosphorylation);GO:0043086(negative regulation of catalytic activity)	NA	yes
ENSSSCG00000021374	ENSSSCG00000021374	0.265089	0.00386831	1	0.96	0.962	NA	GO:0006811(ion transport);GO:0016020(membrane);GO:0016021(integral component of membrane);GO:0043269(regulation of ion transport);GO:0099106(ion channel regulator activity)	NA	yes
ENSSSCG00000002467	ASB2	0.258735	0.000753667	1	0.691	0.654	ankyrin repeat and SOCS box containing 2 [Source:VGNC Symbol;Acc:VGNC:85564]	GO:0000151(ubiquitin ligase complex);GO:0001947(heart looping);GO:0006511(ubiquitin-dependent protein catabolic process);GO:0016567(protein ubiquitination);GO:0031532(actin cytoskeleton reorganization);GO:0035914(skeletal muscle cell differentiation);GO:0043161(proteasome-mediated ubiquitin-dependent protein catabolic process);GO:0055007(cardiac muscle cell differentiation);GO:0055013(cardiac mus…	NA	yes
ENSSSCG00000000116	POLR2F	0.257325	4.97596e-05	0.684742	0.48	0.375	RNA polymerase II, I and III subunit F [Source:VGNC Symbol;Acc:VGNC:91650]	GO:0000428(DNA-directed RNA polymerase complex);GO:0001650(fibrillar center);GO:0003677(DNA binding);GO:0003899(DNA-directed 5'-3' RNA polymerase activity);GO:0005634(nucleus);GO:0005654(nucleoplasm);GO:0005665(RNA polymerase II, core complex);GO:0005666(RNA polymerase III complex);GO:0005736(RNA polymerase I complex);GO:0006351(DNA-templated transcription);GO:0006366(transcription by RNA polymer…	03020(RNA polymerase);04623(Cytosolic DNA-sensing pathway);05016(Huntington disease)	yes
ENSSSCG00000039148	P4HB	-0.255262	0.00256068	1	0.323	0.49	prolyl 4-hydroxylase subunit beta [Source:VGNC Symbol;Acc:VGNC:91135]	GO:0003756(protein disulfide isomerase activity);GO:0003779(actin binding);GO:0004656(procollagen-proline 4-dioxygenase activity);GO:0005178(integrin binding);GO:0005783(endoplasmic reticulum);GO:0005788(endoplasmic reticulum lumen);GO:0005793(endoplasmic reticulum-Golgi intermediate compartment);GO:0005829(cytosol);GO:0005856(cytoskeleton);GO:0006457(protein folding);GO:0009897(external side of …	04141(Protein processing in endoplasmic reticulum)	yes
ENSSSCG00000033326	RPL37	-0.25562	0.00366165	1	1	1	ribosomal protein L37 [Source:VGNC Symbol;Acc:VGNC:99728]	GO:0003723(RNA binding);GO:0003735(structural constituent of ribosome);GO:0005840(ribosome);GO:0006412(translation);GO:0019843(rRNA binding);GO:0022625(cytosolic large ribosomal subunit);GO:0022626(cytosolic ribosome);GO:0045202(synapse);GO:0046872(metal ion binding);GO:0097371(MDM2/MDM4 family protein binding);GO:1901798(positive regulation of signal transduction by p53 class mediator);GO:190466…	NA	yes
ENSSSCG00000055502	BCAS2	-0.255854	0.000329361	1	0.13	0.298	BCAS2 pre-mRNA processing factor [Source:HGNC Symbol;Acc:HGNC:975]	GO:0000398(mRNA splicing, via spliceosome);GO:0000974(Prp19 complex);GO:0005634(nucleus);GO:0005662(DNA replication factor A complex);GO:0005681(spliceosomal complex);GO:0005813(centrosome);GO:0006397(mRNA processing);GO:0008380(RNA splicing);GO:0016607(nuclear speck);GO:0071007(U2-type catalytic step 2 spliceosome);GO:0071013(catalytic step 2 spliceosome)	03040(Spliceosome)	yes
ENSSSCG00000028814	SOD3	-0.256111	0	0	0.063	0.221	superoxide dismutase 3 [Source:VGNC Symbol;Acc:VGNC:93335]	GO:0004784(superoxide dismutase activity);GO:0005507(copper ion binding);GO:0006801(superoxide metabolic process);GO:0016491(oxidoreductase activity);GO:0019430(removal of superoxide radicals);GO:0046872(metal ion binding);GO:0062023(collagen-containing extracellular matrix)	NA	yes
ENSSSCG00000056902	CAV3	-0.256579	0.00139176	1	0.211	0.423	caveolin 3 [Source:HGNC Symbol;Acc:HGNC:1529]	GO:0000165(MAPK cascade);GO:0001778(plasma membrane repair);GO:0002027(regulation of heart rate);GO:0003300(cardiac muscle hypertrophy);GO:0005246(calcium channel regulator activity);GO:0005783(endoplasmic reticulum);GO:0005886(plasma membrane);GO:0005901(caveola);GO:0006469(negative regulation of protein kinase activity);GO:0006641(triglyceride metabolic process);GO:0006816(calcium ion transport…	04144(Endocytosis);04510(Focal adhesion);05020(Prion disease);05100(Bacterial invasion of epithelial cells);05205(Proteoglycans in cancer);05418(Fluid shear stress and atherosclerosis)	yes
ENSSSCG00000032223	EIF1AX	-0.256923	0.00184677	1	0.309	0.529	eukaryotic translation initiation factor 1A X-linked [Source:HGNC Symbol;Acc:HGNC:3250]	GO:0003723(RNA binding);GO:0003743(translation initiation factor activity);GO:0005737(cytoplasm);GO:0006412(translation);GO:0006413(translational initiation);GO:0031090(organelle membrane)	NA	yes
ENSSSCG00000011351	TMA7	-0.257073	0.00422196	1	0.471	0.683	translation machinery associated 7 homolog [Source:HGNC Symbol;Acc:HGNC:26932]	NA	NA	yes
ENSSSCG00000024263	ENSSSCG00000024263	-0.257833	0.00214736	1	0.982	0.99	NA	NA	NA	yes
ENSSSCG00000010313	VCL	-0.259364	0.00365431	1	0.256	0.462	vinculin [Source:VGNC Symbol;Acc:VGNC:94812]	GO:0002009(morphogenesis of an epithelium);GO:0002102(podosome);GO:0002162(dystroglycan binding);GO:0003779(actin binding);GO:0005198(structural molecule activity);GO:0005737(cytoplasm);GO:0005856(cytoskeleton);GO:0005886(plasma membrane);GO:0005903(brush border);GO:0005911(cell-cell junction);GO:0005912(adherens junction);GO:0005915(zonula adherens);GO:0005916(fascia adherens);GO:0005925(focal a…	04510(Focal adhesion);04520(Adherens junction);04670(Leukocyte transendothelial migration);04810(Regulation of actin cytoskeleton);05100(Bacterial invasion of epithelial cells);05146(Amoebiasis)	yes
ENSSSCG00000002269	MTHFD1	-0.259659	1.23026e-07	0.00169296	0.067	0.279	methylenetetrahydrofolate dehydrogenase, cyclohydrolase and formyltetrahydrofolate synthetase 1 [Source:VGNC Symbol;Acc:VGNC:90450]	GO:0000166(nucleotide binding);GO:0003824(catalytic activity);GO:0004329(formate-tetrahydrofolate ligase activity);GO:0004477(methenyltetrahydrofolate cyclohydrolase activity);GO:0004486(methylenetetrahydrofolate dehydrogenase [NAD(P)+] activity);GO:0004488(methylenetetrahydrofolate dehydrogenase (NADP+) activity);GO:0005524(ATP binding);GO:0005829(cytosol);GO:0006164(purine nucleotide biosynthet…	00670(One carbon pool by folate);01100(Metabolic pathways);01240(Biosynthesis of cofactors)	yes
ENSSSCG00000039763	CMBL	-0.259938	0.00493562	1	0.296	0.49	carboxymethylenebutenolidase homolog [Source:VGNC Symbol;Acc:VGNC:86798]	GO:0005737(cytoplasm);GO:0005829(cytosol);GO:0016787(hydrolase activity)	01100(Metabolic pathways)	yes
ENSSSCG00000011003	NDUFB6	-0.259938	0.0072555	1	0.314	0.5	NADH:ubiquinone oxidoreductase subunit B6 [Source:HGNC Symbol;Acc:HGNC:7701]	GO:0005654(nucleoplasm);GO:0005739(mitochondrion);GO:0005743(mitochondrial inner membrane);GO:0005747(mitochondrial respiratory chain complex I);GO:0006120(mitochondrial electron transport, NADH to ubiquinone);GO:0016020(membrane);GO:0016021(integral component of membrane);GO:0031966(mitochondrial membrane);GO:0032981(mitochondrial respiratory chain complex I assembly);GO:0042775(mitochondrial AT…	NA	yes
ENSSSCG00000023760	CLEC14A	-0.261854	1.45471e-08	0.000200183	0.094	0.221	C-type lectin domain containing 14A [Source:VGNC Symbol;Acc:VGNC:86747]	GO:0001946(lymphangiogenesis);GO:0002040(sprouting angiogenesis);GO:0002042(cell migration involved in sprouting angiogenesis);GO:0009897(external side of plasma membrane);GO:0016020(membrane);GO:0016021(integral component of membrane);GO:0016477(cell migration);GO:0030246(carbohydrate binding);GO:0036324(vascular endothelial growth factor receptor-2 signaling pathway);GO:0036325(vascular endothe…	NA	yes
ENSSSCG00000035505	YTHDC1	-0.262732	6.60972e-05	0.909564	0.117	0.327	YTH domain containing 1 [Source:VGNC Symbol;Acc:VGNC:95041]	GO:0000381(regulation of alternative mRNA splicing, via spliceosome);GO:0001701(in utero embryonic development);GO:0003723(RNA binding);GO:0005634(nucleus);GO:0005654(nucleoplasm);GO:0005886(plasma membrane);GO:0006376(mRNA splice site selection);GO:0006406(mRNA export from nucleus);GO:0007283(spermatogenesis);GO:0009048(dosage compensation by inactivation of X chromosome);GO:0010608(post-transcr…	NA	yes
ENSSSCG00000015310	AKAP9	-0.262842	0.00219884	1	0.193	0.394	A-kinase anchoring protein 9 [Source:VGNC Symbol;Acc:VGNC:85225]	GO:0003677(DNA binding);GO:0005737(cytoplasm);GO:0005794(Golgi apparatus);GO:0005795(Golgi stack);GO:0005801(cis-Golgi network);GO:0005813(centrosome);GO:0005815(microtubule organizing center);GO:0005856(cytoskeleton);GO:0007020(microtubule nucleation);GO:0007165(signal transduction);GO:0008076(voltage-gated potassium channel complex);GO:0015459(potassium channel regulator activity);GO:0031116(po…	NA	yes
ENSSSCG00000038776	GET3	-0.263959	6.57407e-12	9.04658e-08	0.099	0.337	guided entry of tail-anchored proteins factor 3, ATPase [Source:VGNC Symbol;Acc:VGNC:96733]	GO:0000166(nucleotide binding);GO:0005524(ATP binding);GO:0005634(nucleus);GO:0005654(nucleoplasm);GO:0005730(nucleolus);GO:0005737(cytoplasm);GO:0005783(endoplasmic reticulum);GO:0006620(post-translational protein targeting to endoplasmic reticulum membrane);GO:0016787(hydrolase activity);GO:0016887(ATP hydrolysis activity);GO:0043529(GET complex);GO:0045048(protein insertion into ER membrane);G…	NA	yes
ENSSSCG00000006163	PKIA	-0.264787	0.00783941	1	0.475	0.625	cAMP-dependent protein kinase inhibitor alpha [Source:VGNC Symbol;Acc:VGNC:91477]	GO:0004860(protein kinase inhibitor activity);GO:0004862(cAMP-dependent protein kinase inhibitor activity);GO:0006469(negative regulation of protein kinase activity);GO:0051338(regulation of transferase activity);GO:2000480(negative regulation of cAMP-dependent protein kinase activity)	05034(Alcoholism)	yes
ENSSSCG00000035007	ENSSSCG00000035007	-0.265575	0.0145112	1	0.83	0.923	NA	GO:0002181(cytoplasmic translation);GO:0003735(structural constituent of ribosome);GO:0005840(ribosome);GO:0006412(translation);GO:0015934(large ribosomal subunit);GO:0022625(cytosolic large ribosomal subunit);GO:1990904(ribonucleoprotein complex)	03010(Ribosome);05171(Coronavirus disease - COVID-19)	yes
ENSSSCG00000001453	HLA-DRA	-0.265647	0.0144649	1	0.251	0.346	major histocompatibility complex, class II, DR alpha [Source:HGNC Symbol;Acc:HGNC:4947]	GO:0001772(immunological synapse);GO:0001916(positive regulation of T cell mediated cytotoxicity);GO:0002250(adaptive immune response);GO:0002469(myeloid dendritic cell antigen processing and presentation);GO:0002491(antigen processing and presentation of endogenous peptide antigen via MHC class II);GO:0002503(peptide antigen assembly with MHC class II protein complex);GO:0002504(antigen processi…	NA	yes
ENSSSCG00000040854	ENSSSCG00000040854	-0.265884	0.000493249	1	0.345	0.452	bolA family member 3 [Source:VGNC Symbol;Acc:VGNC:97039]	GO:0005759(mitochondrial matrix);GO:0106035(protein maturation by [4Fe-4S] cluster transfer)	NA	yes
ENSSSCG00000000298	ENSSSCG00000000298	-0.265956	0.000190932	1	1	1	protein phosphatase 1 regulatory inhibitor subunit 1A [Source:VGNC Symbol;Acc:VGNC:91727]	GO:0004864(protein phosphatase inhibitor activity);GO:0005737(cytoplasm);GO:0007165(signal transduction);GO:0035556(intracellular signal transduction);GO:0043086(negative regulation of catalytic activity)	04261(Adrenergic signaling in cardiomyocytes);04720(Long-term potentiation)	yes
ENSSSCG00000011106	ENSSSCG00000011106	-0.26647	0.000201499	1	0.094	0.288	cAMP responsive element modulator [Source:VGNC Symbol;Acc:VGNC:96010]	GO:0003677(DNA binding);GO:0003700(DNA-binding transcription factor activity);GO:0005634(nucleus);GO:0006355(regulation of DNA-templated transcription);GO:0050896(response to stimulus)	04261(Adrenergic signaling in cardiomyocytes)	yes
ENSSSCG00000017723	CCL2	-0.26647	0.0144848	1	0.076	0.144	C-C motif chemokine ligand 2 [Source:HGNC Symbol;Acc:HGNC:10618]	GO:0000165(MAPK cascade);GO:0002548(monocyte chemotaxis);GO:0005125(cytokine activity);GO:0005576(extracellular region);GO:0005615(extracellular space);GO:0006935(chemotaxis);GO:0006954(inflammatory response);GO:0006955(immune response);GO:0007010(cytoskeleton organization);GO:0008009(chemokine activity);GO:0008360(regulation of cell shape);GO:0019221(cytokine-mediated signaling pathway);GO:00316…	04060(Cytokine-cytokine receptor interaction);04061(Viral protein interaction with cytokine and cytokine receptor);04062(Chemokine signaling pathway);04621(NOD-like receptor signaling pathway);04657(IL-17 signaling pathway);04668(TNF signaling pathway);04933(AGE-RAGE signaling pathway in diabetic complications);05135(Yersinia infection);05142(Chagas disease);05144(Malaria);05163(Human cytomegalov…	yes
ENSSSCG00000035080	RPL23A	-0.267862	0.00018613	1	0.969	1	ribosomal protein L23a [Source:VGNC Symbol;Acc:VGNC:92426]	GO:0000027(ribosomal large subunit assembly);GO:0003723(RNA binding);GO:0003735(structural constituent of ribosome);GO:0005634(nucleus);GO:0005840(ribosome);GO:0006412(translation);GO:0019843(rRNA binding);GO:0022625(cytosolic large ribosomal subunit);GO:0022626(cytosolic ribosome);GO:1904841(TORC2 complex binding);GO:1990904(ribonucleoprotein complex)	03010(Ribosome);05171(Coronavirus disease - COVID-19)	yes
ENSSSCG00000017591	NME2	-0.268188	0.00668137	1	0.439	0.635	NA	GO:0000166(nucleotide binding);GO:0004550(nucleoside diphosphate kinase activity);GO:0005524(ATP binding);GO:0005634(nucleus);GO:0006165(nucleoside diphosphate phosphorylation);GO:0006183(GTP biosynthetic process);GO:0006228(UTP biosynthetic process);GO:0006241(CTP biosynthetic process);GO:0016301(kinase activity);GO:0016310(phosphorylation);GO:0016740(transferase activity)	00230(Purine metabolism);00240(Pyrimidine metabolism);00983(Drug metabolism - other enzymes);01100(Metabolic pathways);01240(Biosynthesis of cofactors)	yes
ENSSSCG00000008602	LAPTM4A	-0.268932	0.00120149	1	0.363	0.462	lysosomal protein transmembrane 4 alpha [Source:VGNC Symbol;Acc:VGNC:89636]	GO:0005765(lysosomal membrane);GO:0005794(Golgi apparatus);GO:0016020(membrane);GO:0016021(integral component of membrane);GO:0031902(late endosome membrane);GO:0110165(cellular anatomical entity)	04142(Lysosome)	yes
ENSSSCG00000001229	ENSSSCG00000001229	-0.268999	0.003259	1	0.39	0.49	NA	GO:0006955(immune response);GO:0016020(membrane);GO:0016021(integral component of membrane);GO:0019882(antigen processing and presentation);GO:0030670(phagocytic vesicle membrane);GO:0071556(integral component of lumenal side of endoplasmic reticulum membrane)	NA	yes
ENSSSCG00000037958	TOB2	-0.269279	0.00396131	1	0.251	0.442	transducer of ERBB2, 2 [Source:VGNC Symbol;Acc:VGNC:94298]	GO:0003714(transcription corepressor activity);GO:0005634(nucleus);GO:0005737(cytoplasm);GO:0005829(cytosol);GO:0008285(negative regulation of cell population proliferation);GO:0010468(regulation of gene expression);GO:0030316(osteoclast differentiation);GO:0042809(nuclear vitamin D receptor binding);GO:0045671(negative regulation of osteoclast differentiation);GO:0045778(positive regulation of o…	03018(RNA degradation)	yes
ENSSSCG00000008247	SUCLG1	-0.270385	0.000376378	1	0.462	0.692	succinate-CoA ligase GDP/ADP-forming subunit alpha [Source:VGNC Symbol;Acc:VGNC:93603]	GO:0000166(nucleotide binding);GO:0003824(catalytic activity);GO:0004775(succinate-CoA ligase (ADP-forming) activity);GO:0004776(succinate-CoA ligase (GDP-forming) activity);GO:0005739(mitochondrion);GO:0006099(tricarboxylic acid cycle);GO:0009361(succinate-CoA ligase complex (ADP-forming));GO:0016874(ligase activity);GO:0045244(succinate-CoA ligase complex (GDP-forming))	00020(Citrate cycle (TCA cycle));00640(Propanoate metabolism);01100(Metabolic pathways);01200(Carbon metabolism)	yes
ENSSSCG00000029608	SEC62	-0.27096	0.000101702	1	0.211	0.346	SEC62 homolog, preprotein translocation factor [Source:VGNC Symbol;Acc:VGNC:108691]	GO:0005783(endoplasmic reticulum);GO:0005789(endoplasmic reticulum membrane);GO:0006620(post-translational protein targeting to endoplasmic reticulum membrane);GO:0015031(protein transport);GO:0016020(membrane);GO:0016021(integral component of membrane);GO:0030176(integral component of endoplasmic reticulum membrane);GO:0031204(post-translational protein targeting to membrane, translocation)	NA	yes
ENSSSCG00000001502	RPS18	-0.271446	0.0034857	1	0.897	0.962	ribosomal protein S18 [Source:VGNC Symbol;Acc:VGNC:109573]	GO:0003735(structural constituent of ribosome);GO:0005634(nucleus);GO:0005829(cytosol);GO:0014069(postsynaptic density);GO:0022626(cytosolic ribosome);GO:0022627(cytosolic small ribosomal subunit);GO:0045202(synapse)	03010(Ribosome);05171(Coronavirus disease - COVID-19)	yes
ENSSSCG00000002919	TYROBP	-0.271732	0	0	0.067	0.26	transmembrane immune signaling adaptor TYROBP [Source:VGNC Symbol;Acc:VGNC:94619]	GO:0002222(stimulatory killer cell immunoglobulin-like receptor signaling pathway);GO:0002223(stimulatory C-type lectin receptor signaling pathway);GO:0002274(myeloid leukocyte activation);GO:0005102(signaling receptor binding);GO:0005886(plasma membrane);GO:0005887(integral component of plasma membrane);GO:0009986(cell surface);GO:0016020(membrane);GO:0016021(integral component of membrane);GO:0…	04380(Osteoclast differentiation);04650(Natural killer cell mediated cytotoxicity)	yes
ENSSSCG00000003768	NEXN	-0.2721	0.0225048	1	0.601	0.692	nexilin F-actin binding protein [Source:VGNC Symbol;Acc:VGNC:98154]	GO:0005886(plasma membrane);GO:0007155(cell adhesion);GO:0007156(homophilic cell adhesion via plasma membrane adhesion molecules);GO:0007411(axon guidance);GO:0008307(structural constituent of muscle);GO:0015629(actin cytoskeleton);GO:0030334(regulation of cell migration);GO:0030424(axon);GO:0051015(actin filament binding);GO:0051493(regulation of cytoskeleton organization);GO:0070593(dendrite se…	NA	yes
ENSSSCG00000032164	PEA15	-0.272776	6.95126e-05	0.956563	0.175	0.327	proliferation and apoptosis adaptor protein 15 [Source:VGNC Symbol;Acc:VGNC:98181]	GO:0000165(MAPK cascade);GO:0005654(nucleoplasm);GO:0005737(cytoplasm);GO:0005829(cytosol);GO:0008643(carbohydrate transport);GO:0042981(regulation of apoptotic process);GO:0046325(negative regulation of glucose import);GO:1902042(negative regulation of extrinsic apoptotic signaling pathway via death domain receptors);GO:1902043(positive regulation of extrinsic apoptotic signaling pathway via dea…	NA	yes
ENSSSCG00000032111	ENSSSCG00000032111	-0.273445	0.00121158	1	0.96	0.952	ribosomal protein L7 [Source:VGNC Symbol;Acc:VGNC:98850]	GO:0000463(maturation of LSU-rRNA from tricistronic rRNA transcript (SSU-rRNA, 5.8S rRNA, LSU-rRNA));GO:0003723(RNA binding);GO:0003735(structural constituent of ribosome);GO:0005840(ribosome);GO:0022625(cytosolic large ribosomal subunit)	NA	yes
ENSSSCG00000003743	GALNT1	-0.27368	4.33987e-06	0.059721	0.085	0.269	polypeptide N-acetylgalactosaminyltransferase 1 [Source:VGNC Symbol;Acc:VGNC:97062]	GO:0000139(Golgi membrane);GO:0004653(polypeptide N-acetylgalactosaminyltransferase activity);GO:0005794(Golgi apparatus);GO:0006486(protein glycosylation);GO:0006493(protein O-linked glycosylation);GO:0016020(membrane);GO:0016021(integral component of membrane);GO:0016740(transferase activity);GO:0016757(glycosyltransferase activity);GO:0018242(protein O-linked glycosylation via serine);GO:00182…	00512(Mucin type O-glycan biosynthesis);00514(Other types of O-glycan biosynthesis);01100(Metabolic pathways)	yes
ENSSSCG00000005751	COL5A1	-0.273792	0.000586262	1	0.22	0.365	collagen type V alpha 1 chain [Source:VGNC Symbol;Acc:VGNC:86877]	GO:0001568(blood vessel development);GO:0003007(heart morphogenesis);GO:0005201(extracellular matrix structural constituent);GO:0005581(collagen trimer);GO:0005588(collagen type V trimer);GO:0005604(basement membrane);GO:0005615(extracellular space);GO:0007155(cell adhesion);GO:0008201(heparin binding);GO:0016477(cell migration);GO:0030198(extracellular matrix organization);GO:0030199(collagen fi…	NA	yes
ENSSSCG00000005385	NR4A3	-0.273912	8.77804e-09	0.000120795	0.013	0.212	nuclear receptor subfamily 4 group A member 3 [Source:VGNC Symbol;Acc:VGNC:90885]	GO:0000978(RNA polymerase II cis-regulatory region sequence-specific DNA binding);GO:0000981(DNA-binding transcription factor activity, RNA polymerase II-specific);GO:0001228(DNA-binding transcription activator activity, RNA polymerase II-specific);GO:0003677(DNA binding);GO:0003700(DNA-binding transcription factor activity);GO:0004879(nuclear receptor activity);GO:0005634(nucleus);GO:0005667(tra…	05202(Transcriptional misregulation in cancer)	yes
ENSSSCG00000017259	PRKAR1A	-0.27449	5.68724e-07	0.0078262	0.206	0.356	protein kinase cAMP-dependent type I regulatory subunit alpha [Source:VGNC Symbol;Acc:VGNC:91802]	GO:0000166(nucleotide binding);GO:0001707(mesoderm formation);GO:0001772(immunological synapse);GO:0001932(regulation of protein phosphorylation);GO:0004862(cAMP-dependent protein kinase inhibitor activity);GO:0005737(cytoplasm);GO:0005771(multivesicular body);GO:0005813(centrosome);GO:0005886(plasma membrane);GO:0005930(axoneme);GO:0005952(cAMP-dependent protein kinase complex);GO:0006469(negati…	04910(Insulin signaling pathway)	yes
ENSSSCG00000006610	S100A11	-0.274745	0.000648279	1	0.121	0.317	S100 calcium binding protein A11 [Source:VGNC Symbol;Acc:VGNC:92537]	GO:0001726(ruffle);GO:0005509(calcium ion binding);GO:0005634(nucleus);GO:0005737(cytoplasm);GO:0014911(positive regulation of smooth muscle cell migration);GO:0042127(regulation of cell population proliferation);GO:0042803(protein homodimerization activity);GO:0044548(S100 protein binding);GO:0046872(metal ion binding);GO:0048306(calcium-dependent protein binding)	NA	yes
ENSSSCG00000004687	ENSSSCG00000004687	-0.275957	0.00214389	1	0.471	0.577	NA	GO:0002376(immune system process);GO:0002474(antigen processing and presentation of peptide antigen via MHC class I);GO:0005576(extracellular region);GO:0006955(immune response);GO:0042612(MHC class I protein complex)	04612(Antigen processing and presentation);05163(Human cytomegalovirus infection);05166(Human T-cell leukemia virus 1 infection);05168(Herpes simplex virus 1 infection);05169(Epstein-Barr virus infection);05170(Human immunodeficiency virus 1 infection)	yes
ENSSSCG00000038911	KLF2	-0.27614	0.00259014	1	0.184	0.317	Kruppel like factor 2 [Source:VGNC Symbol;Acc:VGNC:89497]	GO:0000122(negative regulation of transcription by RNA polymerase II);GO:0000785(chromatin);GO:0000902(cell morphogenesis);GO:0000978(RNA polymerase II cis-regulatory region sequence-specific DNA binding);GO:0000981(DNA-binding transcription factor activity, RNA polymerase II-specific);GO:0001701(in utero embryonic development);GO:0003677(DNA binding);GO:0003700(DNA-binding transcription factor a…	04068(FoxO signaling pathway);04371(Apelin signaling pathway);05418(Fluid shear stress and atherosclerosis)	yes
ENSSSCG00000010826	MTARC2	-0.276491	3.6086e-06	0.0496579	0.139	0.375	mitochondrial amidoxime reducing component 2 [Source:HGNC Symbol;Acc:HGNC:26064]	GO:0003824(catalytic activity);GO:0005739(mitochondrion);GO:0006809(nitric oxide biosynthetic process);GO:0008940(nitrate reductase activity);GO:0016020(membrane);GO:0016021(integral component of membrane);GO:0016661(oxidoreductase activity, acting on other nitrogenous compounds as donors);GO:0030151(molybdenum ion binding);GO:0030170(pyridoxal phosphate binding);GO:0042126(nitrate metabolic proc…	NA	yes
ENSSSCG00000034617	RPS27A	-0.276699	0.0030267	1	0.996	1	ribosomal protein S27a [Source:VGNC Symbol;Acc:VGNC:92438]	GO:0003735(structural constituent of ribosome);GO:0005634(nucleus);GO:0005737(cytoplasm);GO:0005840(ribosome);GO:0006412(translation);GO:0016567(protein ubiquitination);GO:0019941(modification-dependent protein catabolic process);GO:0022626(cytosolic ribosome);GO:0022627(cytosolic small ribosomal subunit);GO:0031386(protein tag);GO:0031625(ubiquitin protein ligase binding);GO:0046872(metal ion bi…	NA	yes
ENSSSCG00000026990	FAM162A	-0.277338	0.00471879	1	0.462	0.663	family with sequence similarity 162 member A [Source:VGNC Symbol;Acc:VGNC:87918]	GO:0005739(mitochondrion);GO:0005829(cytosol);GO:0006919(activation of cysteine-type endopeptidase activity involved in apoptotic process);GO:0016020(membrane);GO:0016021(integral component of membrane);GO:0043065(positive regulation of apoptotic process);GO:0051402(neuron apoptotic process);GO:0071456(cellular response to hypoxia);GO:0090200(positive regulation of release of cytochrome c from mi…	NA	yes
ENSSSCG00000022301	EIF4EBP1	-0.278695	0.00582898	1	0.341	0.538	eukaryotic translation initiation factor 4E binding protein 1 [Source:VGNC Symbol;Acc:VGNC:96268]	GO:0005737(cytoplasm);GO:0006417(regulation of translation);GO:0008190(eukaryotic initiation factor 4E binding);GO:0017148(negative regulation of translation);GO:0045947(negative regulation of translational initiation)	NA	yes
ENSSSCG00000014834	UCP3	-0.278797	0	0	0.022	0.212	uncoupling protein 3 [Source:VGNC Symbol;Acc:VGNC:108624]	GO:0000303(response to superoxide);GO:0005739(mitochondrion);GO:0006631(fatty acid metabolic process);GO:0006839(mitochondrial transport);GO:0009409(response to cold);GO:0016020(membrane);GO:0016021(integral component of membrane);GO:0017077(oxidative phosphorylation uncoupler activity);GO:0022857(transmembrane transporter activity);GO:0031966(mitochondrial membrane);GO:1902600(proton transmembra…	NA	yes
ENSSSCG00000016738	H2AZ2	-0.278998	0.00226951	1	0.345	0.548	H2A.Z variant histone 2 [Source:HGNC Symbol;Acc:HGNC:20664]	GO:0000786(nucleosome);GO:0003677(DNA binding);GO:0005634(nucleus);GO:0005694(chromosome);GO:0030527(structural constituent of chromatin);GO:0046982(protein heterodimerization activity)	04217(Necroptosis);05034(Alcoholism);05322(Systemic lupus erythematosus)	yes
ENSSSCG00000009904	DYNLL1	-0.279121	0.0022417	1	0.309	0.529	dynein light chain LC8-type 1 [Source:VGNC Symbol;Acc:VGNC:87500]	GO:0000776(kinetochore);GO:0005634(nucleus);GO:0005737(cytoplasm);GO:0005813(centrosome);GO:0005829(cytosol);GO:0005856(cytoskeleton);GO:0005868(cytoplasmic dynein complex);GO:0005874(microtubule);GO:0005875(microtubule associated complex);GO:0005929(cilium);GO:0007017(microtubule-based process);GO:0008022(protein C-terminus binding);GO:0008180(COP9 signalosome);GO:0015630(microtubule cytoskeleto…	04962(Vasopressin-regulated water reabsorption);05132(Salmonella infection)	yes
ENSSSCG00000010067	MIF	-0.279593	0.0030633	1	0.269	0.471	macrophage migration inhibitory factor [Source:VGNC Symbol;Acc:VGNC:90222]	GO:0001516(prostaglandin biosynthetic process);GO:0001819(positive regulation of cytokine production);GO:0001934(positive regulation of protein phosphorylation);GO:0002020(protease binding);GO:0002906(negative regulation of mature B cell apoptotic process);GO:0004167(dopachrome isomerase activity);GO:0005125(cytokine activity);GO:0005126(cytokine receptor binding);GO:0005576(extracellular region)…	00350(Tyrosine metabolism);00360(Phenylalanine metabolism);01100(Metabolic pathways)	yes
ENSSSCG00000000712	VWF	-0.28001	1.49319e-07	0.00205478	0.112	0.308	von Willebrand factor [Source:VGNC Symbol;Acc:VGNC:104094]	GO:0002020(protease binding);GO:0005178(integrin binding);GO:0005229(intracellular calcium activated chloride channel activity);GO:0005254(chloride channel activity);GO:0005518(collagen binding);GO:0005576(extracellular region);GO:0005783(endoplasmic reticulum);GO:0005886(plasma membrane);GO:0007155(cell adhesion);GO:0007596(blood coagulation);GO:0007599(hemostasis);GO:0016020(membrane);GO:001602…	04151(PI3K-Akt signaling pathway);04510(Focal adhesion);04512(ECM-receptor interaction);04610(Complement and coagulation cascades);04611(Platelet activation);04740(Olfactory transduction);05165(Human papillomavirus infection);05171(Coronavirus disease - COVID-19)	yes
ENSSSCG00000009742	ULK1	-0.28001	5.12857e-05	0.705743	0.108	0.288	unc-51 like autophagy activating kinase 1 [Source:VGNC Symbol;Acc:VGNC:94694]	GO:0000045(autophagosome assembly);GO:0000166(nucleotide binding);GO:0000407(phagophore assembly site);GO:0004672(protein kinase activity);GO:0004674(protein serine/threonine kinase activity);GO:0005524(ATP binding);GO:0005776(autophagosome);GO:0005829(cytosol);GO:0006468(protein phosphorylation);GO:0006914(autophagy);GO:0007165(signal transduction);GO:0007409(axonogenesis);GO:0008104(protein loc…	04137(Mitophagy - animal);04140(Autophagy - animal);04150(mTOR signaling pathway);04152(AMPK signaling pathway);04211(Longevity regulating pathway);05010(Alzheimer disease);05014(Amyotrophic lateral sclerosis);05016(Huntington disease);05017(Spinocerebellar ataxia);05022(Pathways of neurodegeneration - multiple diseases)	yes
ENSSSCG00000027480	KLF10	-0.280439	0.00267786	1	0.242	0.423	Kruppel like factor 10 [Source:VGNC Symbol;Acc:VGNC:89490]	GO:0000978(RNA polymerase II cis-regulatory region sequence-specific DNA binding);GO:0000981(DNA-binding transcription factor activity, RNA polymerase II-specific);GO:0001046(core promoter sequence-specific DNA binding);GO:0001228(DNA-binding transcription activator activity, RNA polymerase II-specific);GO:0005634(nucleus);GO:0006355(regulation of DNA-templated transcription);GO:0006357(regulatio…	NA	yes
ENSSSCG00000005997	COL14A1	-0.28163	0.00507813	1	0.188	0.317	collagen type XIV alpha 1 chain [Source:VGNC Symbol;Acc:VGNC:97936]	GO:0005576(extracellular region);GO:0005581(collagen trimer);GO:0030020(extracellular matrix structural constituent conferring tensile strength);GO:0062023(collagen-containing extracellular matrix);GO:0110165(cellular anatomical entity)	04974(Protein digestion and absorption)	yes
ENSSSCG00000054047	RPL22	-0.282664	0.00195436	1	0.888	0.962	NA	GO:0003735(structural constituent of ribosome);GO:0005840(ribosome);GO:0006412(translation);GO:0008201(heparin binding);GO:0045182(translation regulator activity);GO:0046632(alpha-beta T cell differentiation);GO:0098793(presynapse);GO:0098978(glutamatergic synapse);GO:0099577(regulation of translation at presynapse, modulating synaptic transmission);GO:1990904(ribonucleoprotein complex)	03010(Ribosome);05171(Coronavirus disease - COVID-19)	yes
ENSSSCG00000033500	SNRPD2	-0.283551	0.000761403	1	0.296	0.481	small nuclear ribonucleoprotein D2 polypeptide [Source:VGNC Symbol;Acc:VGNC:98618]	GO:0000387(spliceosomal snRNP assembly);GO:0000398(mRNA splicing, via spliceosome);GO:0005634(nucleus);GO:0005681(spliceosomal complex);GO:0005685(U1 snRNP);GO:0005687(U4 snRNP);GO:0005689(U12-type spliceosomal complex);GO:0005737(cytoplasm);GO:0005829(cytosol);GO:0006397(mRNA processing);GO:0008380(RNA splicing);GO:0030532(small nuclear ribonucleoprotein complex);GO:0034709(methylosome);GO:00347…	03040(Spliceosome)	yes
ENSSSCG00000051899	B2M	-0.283582	0.0195194	1	0.632	0.75	NA	GO:0002376(immune system process);GO:0002474(antigen processing and presentation of peptide antigen via MHC class I);GO:0005576(extracellular region);GO:0006955(immune response);GO:0042612(MHC class I protein complex)	04612(Antigen processing and presentation);05163(Human cytomegalovirus infection);05166(Human T-cell leukemia virus 1 infection);05168(Herpes simplex virus 1 infection);05169(Epstein-Barr virus infection);05170(Human immunodeficiency virus 1 infection)	yes
ENSSSCG00000030849	ENSSSCG00000030849	-0.284172	0.000742589	1	0.964	1	NA	GO:0003735(structural constituent of ribosome);GO:0005840(ribosome);GO:0006412(translation);GO:0022625(cytosolic large ribosomal subunit);GO:1990904(ribonucleoprotein complex)	03010(Ribosome);05171(Coronavirus disease - COVID-19)	yes
ENSSSCG00000009146	ENSSSCG00000009146	-0.285085	7.34394e-05	1	0.987	1	ribosomal protein L34 [Source:VGNC Symbol;Acc:VGNC:98957]	GO:0022625(cytosolic large ribosomal subunit)	03010(Ribosome);05171(Coronavirus disease - COVID-19)	yes
ENSSSCG00000027573	RPL29	-0.285186	0.00212113	1	0.942	0.981	ribosomal protein L29 [Source:VGNC Symbol;Acc:VGNC:104048]	GO:0003735(structural constituent of ribosome);GO:0005840(ribosome);GO:0006412(translation);GO:1990904(ribonucleoprotein complex)	03010(Ribosome);05171(Coronavirus disease - COVID-19)	yes
ENSSSCG00000033697	ENSSSCG00000033697	-0.28523	6.14913e-05	0.846182	0.996	0.99	NA	GO:0003723(RNA binding);GO:0003735(structural constituent of ribosome);GO:0005840(ribosome);GO:0006412(translation);GO:0015935(small ribosomal subunit);GO:0022627(cytosolic small ribosomal subunit);GO:1990904(ribonucleoprotein complex)	03010(Ribosome);05171(Coronavirus disease - COVID-19)	yes
ENSSSCG00000040507	PDLIM7	-0.286658	0.000573154	1	0.987	1	PDZ and LIM domain 7 [Source:VGNC Symbol;Acc:VGNC:91285]	GO:0001725(stress fiber);GO:0001726(ruffle);GO:0003779(actin binding);GO:0005654(nucleoplasm);GO:0005737(cytoplasm);GO:0005912(adherens junction);GO:0005925(focal adhesion);GO:0007507(heart development);GO:0015629(actin cytoskeleton);GO:0030018(Z disc);GO:0030036(actin cytoskeleton organization);GO:0031941(filamentous actin);GO:0046872(metal ion binding);GO:0051371(muscle alpha-actinin binding);G…	NA	yes
ENSSSCG00000023158	RPS27L	-0.287739	0.00140045	1	0.493	0.721	ribosomal protein S27 like [Source:VGNC Symbol;Acc:VGNC:109541]	GO:0000028(ribosomal small subunit assembly);GO:0003723(RNA binding);GO:0003735(structural constituent of ribosome);GO:0005634(nucleus);GO:0005840(ribosome);GO:0006412(translation);GO:0006919(activation of cysteine-type endopeptidase activity involved in apoptotic process);GO:0006978(DNA damage response, signal transduction by p53 class mediator resulting in transcription of p21 class mediator);G…	03010(Ribosome);05171(Coronavirus disease - COVID-19)	yes
ENSSSCG00000028850	RPL26	-0.288054	0.00030469	1	0.973	1	ribosomal protein L26 [Source:HGNC Symbol;Acc:HGNC:10327]	GO:0002181(cytoplasmic translation);GO:0003723(RNA binding);GO:0003735(structural constituent of ribosome);GO:0005654(nucleoplasm);GO:0005730(nucleolus);GO:0005737(cytoplasm);GO:0005840(ribosome);GO:0006364(rRNA processing);GO:0006412(translation);GO:0006977(DNA damage response, signal transduction by p53 class mediator resulting in cell cycle arrest);GO:0015934(large ribosomal subunit);GO:002262…	03010(Ribosome);05171(Coronavirus disease - COVID-19)	yes
ENSSSCG00000004691	EIF3J	-0.288533	0.00751615	1	0.3	0.49	eukaryotic translation initiation factor 3 subunit J [Source:VGNC Symbol;Acc:VGNC:87621]	GO:0001732(formation of cytoplasmic translation initiation complex);GO:0002183(cytoplasmic translational initiation);GO:0003743(translation initiation factor activity);GO:0005737(cytoplasm);GO:0005829(cytosol);GO:0005852(eukaryotic translation initiation factor 3 complex);GO:0006412(translation);GO:0006413(translational initiation);GO:0007268(chemical synaptic transmission);GO:0008088(axo-dendrit…	03013(RNA transport)	yes
ENSSSCG00000009545	COL4A2	-0.288727	0.00145308	1	0.354	0.481	collagen type IV alpha 2 chain [Source:VGNC Symbol;Acc:VGNC:86875]	GO:0005201(extracellular matrix structural constituent);GO:0005581(collagen trimer);GO:0005587(collagen type IV trimer);GO:0005604(basement membrane);GO:0005615(extracellular space);GO:0006351(DNA-templated transcription);GO:0016020(membrane);GO:0016525(negative regulation of angiogenesis);GO:0030020(extracellular matrix structural constituent conferring tensile strength);GO:0030198(extracellular…	04151(PI3K-Akt signaling pathway);04510(Focal adhesion);04512(ECM-receptor interaction);04926(Relaxin signaling pathway);04933(AGE-RAGE signaling pathway in diabetic complications);04974(Protein digestion and absorption);05146(Amoebiasis);05165(Human papillomavirus infection);05200(Pathways in cancer);05222(Small cell lung cancer)	yes
ENSSSCG00000013155	ZFP91	-0.289222	0.000274761	1	0.211	0.346	ZFP91 zinc finger protein, atypical E3 ubiquitin ligase [Source:HGNC Symbol;Acc:HGNC:14983]	GO:0000981(DNA-binding transcription factor activity, RNA polymerase II-specific);GO:0004842(ubiquitin-protein transferase activity);GO:0005634(nucleus);GO:0005654(nucleoplasm);GO:0005730(nucleolus);GO:0006357(regulation of transcription by RNA polymerase II);GO:0007250(activation of NF-kappaB-inducing kinase activity);GO:0043565(sequence-specific DNA binding);GO:0070534(protein K63-linked ubiqui…	NA	yes
ENSSSCG00000035105	ENSSSCG00000035105	-0.289576	0.00132427	1	0.305	0.5	dual specificity phosphatase 13 [Source:VGNC Symbol;Acc:VGNC:107137]	GO:0004721(phosphoprotein phosphatase activity);GO:0004722(protein serine/threonine phosphatase activity);GO:0004725(protein tyrosine phosphatase activity);GO:0005737(cytoplasm);GO:0006470(protein dephosphorylation);GO:0008138(protein tyrosine/serine/threonine phosphatase activity);GO:0016020(membrane);GO:0016021(integral component of membrane);GO:0016311(dephosphorylation);GO:0016787(hydrolase a…	NA	yes
ENSSSCG00000006612	S100A10	-0.289576	0.00215655	1	0.291	0.49	S100 calcium binding protein A10 [Source:VGNC Symbol;Acc:VGNC:92536]	GO:0001765(membrane raft assembly);GO:0005886(plasma membrane);GO:0006900(vesicle budding from membrane);GO:0010756(positive regulation of plasminogen activation);GO:0016020(membrane);GO:0016021(integral component of membrane);GO:0019897(extrinsic component of plasma membrane);GO:0042789(mRNA transcription by RNA polymerase II);GO:0042803(protein homodimerization activity);GO:0043547(positive reg…	05132(Salmonella infection)	yes
ENSSSCG00000013381	RPS13	-0.290842	0.00747551	1	0.924	0.962	ribosomal protein S13 [Source:VGNC Symbol;Acc:VGNC:100853]	GO:0003729(mRNA binding);GO:0003735(structural constituent of ribosome);GO:0005634(nucleus);GO:0005730(nucleolus);GO:0005840(ribosome);GO:0006412(translation);GO:0014069(postsynaptic density);GO:0022626(cytosolic ribosome);GO:0022627(cytosolic small ribosomal subunit);GO:0033119(negative regulation of RNA splicing);GO:0048027(mRNA 5'-UTR binding);GO:1990904(ribonucleoprotein complex)	NA	yes
ENSSSCG00000028485	ENSSSCG00000028485	-0.291082	0.000842597	1	0.933	0.923	Y-box binding protein 1 [Source:VGNC Symbol;Acc:VGNC:98681]	GO:0003676(nucleic acid binding);GO:0005634(nucleus);GO:0010468(regulation of gene expression);GO:0031090(organelle membrane);GO:1990124(messenger ribonucleoprotein complex)	NA	yes
ENSSSCG00000017868	P2RX5	-0.291723	1.17865e-05	0.162194	0.139	0.375	purinergic receptor P2X 5 [Source:HGNC Symbol;Acc:HGNC:8536]	GO:0000166(nucleotide binding);GO:0001614(purinergic nucleotide receptor activity);GO:0004931(extracellularly ATP-gated cation channel activity);GO:0005216(ion channel activity);GO:0005524(ATP binding);GO:0005639(integral component of nuclear inner membrane);GO:0005829(cytosol);GO:0005887(integral component of plasma membrane);GO:0006811(ion transport);GO:0007165(signal transduction);GO:0015267(c…	04020(Calcium signaling pathway);04080(Neuroactive ligand-receptor interaction)	yes
ENSSSCG00000055651	C1S	-0.291826	0.00694203	1	0.206	0.346	complement C1s [Source:HGNC Symbol;Acc:HGNC:1247]	GO:0004252(serine-type endopeptidase activity);GO:0042802(identical protein binding)	04610(Complement and coagulation cascades);05133(Pertussis);05150(Staphylococcus aureus infection);05171(Coronavirus disease - COVID-19);05322(Systemic lupus erythematosus)	yes
ENSSSCG00000008799	LIMCH1	-0.291886	0.00310958	1	0.238	0.385	LIM and calponin homology domains 1 [Source:VGNC Symbol;Acc:VGNC:89724]	GO:0003779(actin binding);GO:0031032(actomyosin structure organization);GO:0046872(metal ion binding)	NA	yes
ENSSSCG00000022506	COL6A1	-0.293105	0.0170773	1	0.43	0.615	collagen type VI alpha 1 chain [Source:HGNC Symbol;Acc:HGNC:2211]	GO:0005518(collagen binding);GO:0005576(extracellular region);GO:0005615(extracellular space);GO:0032991(protein-containing complex);GO:0035987(endodermal cell differentiation);GO:0048407(platelet-derived growth factor binding);GO:0062023(collagen-containing extracellular matrix);GO:0110165(cellular anatomical entity)	04151(PI3K-Akt signaling pathway);04510(Focal adhesion);04512(ECM-receptor interaction);04974(Protein digestion and absorption);05165(Human papillomavirus infection)	yes
ENSSSCG00000016128	EEF1B2	-0.293638	0.00366097	1	0.834	0.933	eukaryotic translation elongation factor 1 beta 2 [Source:HGNC Symbol;Acc:HGNC:3208]	GO:0003746(translation elongation factor activity);GO:0005085(guanyl-nucleotide exchange factor activity);GO:0005737(cytoplasm);GO:0005783(endoplasmic reticulum);GO:0005829(cytosol);GO:0005853(eukaryotic translation elongation factor 1 complex);GO:0006412(translation);GO:0006414(translational elongation);GO:0050790(regulation of catalytic activity)	NA	yes
ENSSSCG00000036296	ENSSSCG00000036296	-0.294293	0.00138629	1	0.928	0.971	ribosomal protein S25 [Source:VGNC Symbol;Acc:VGNC:108615]	GO:0005840(ribosome);GO:1990904(ribonucleoprotein complex)	03010(Ribosome);05171(Coronavirus disease - COVID-19)	yes
ENSSSCG00000014117	THBS4	-0.294402	0.00707182	1	0.188	0.337	thrombospondin 4 [Source:VGNC Symbol;Acc:VGNC:93949]	GO:0001938(positive regulation of endothelial cell proliferation);GO:0005178(integrin binding);GO:0005509(calcium ion binding);GO:0005576(extracellular region);GO:0005604(basement membrane);GO:0005615(extracellular space);GO:0005783(endoplasmic reticulum);GO:0007155(cell adhesion);GO:0008201(heparin binding);GO:0016525(negative regulation of angiogenesis);GO:0016529(sarcoplasmic reticulum);GO:003…	04145(Phagosome);04151(PI3K-Akt signaling pathway);04510(Focal adhesion);04512(ECM-receptor interaction);05144(Malaria);05165(Human papillomavirus infection)	yes
ENSSSCG00000004943	MAP2K1	-0.294547	0	0	0.121	0.288	mitogen-activated protein kinase kinase 1 [Source:VGNC Symbol;Acc:VGNC:103121]	GO:0000166(nucleotide binding);GO:0004672(protein kinase activity);GO:0004674(protein serine/threonine kinase activity);GO:0004708(MAP kinase kinase activity);GO:0005078(MAP-kinase scaffold activity);GO:0005524(ATP binding);GO:0005783(endoplasmic reticulum);GO:0005829(cytosol);GO:0005886(plasma membrane);GO:0006468(protein phosphorylation);GO:0007507(heart development);GO:0008022(protein C-termin…	NA	yes
ENSSSCG00000001379	TUBB	-0.295232	0.00248222	1	0.386	0.587	tubulin beta class I [Source:VGNC Symbol;Acc:VGNC:94578]	GO:0000166(nucleotide binding);GO:0003924(GTPase activity);GO:0005200(structural constituent of cytoskeleton);GO:0005525(GTP binding);GO:0005634(nucleus);GO:0005641(nuclear envelope lumen);GO:0005737(cytoplasm);GO:0005856(cytoskeleton);GO:0005874(microtubule);GO:0007010(cytoskeleton organization);GO:0007017(microtubule-based process);GO:0015630(microtubule cytoskeleton);GO:0031625(ubiquitin prote…	04145(Phagosome);04540(Gap junction);05010(Alzheimer disease);05012(Parkinson disease);05014(Amyotrophic lateral sclerosis);05016(Huntington disease);05020(Prion disease);05022(Pathways of neurodegeneration - multiple diseases);05132(Salmonella infection)	yes
ENSSSCG00000000190	TUBA1B	-0.295476	0.00269411	1	0.283	0.49	tubulin alpha 1b [Source:HGNC Symbol;Acc:HGNC:18809]	GO:0000166(nucleotide binding);GO:0000226(microtubule cytoskeleton organization);GO:0003725(double-stranded RNA binding);GO:0003924(GTPase activity);GO:0005200(structural constituent of cytoskeleton);GO:0005525(GTP binding);GO:0005737(cytoplasm);GO:0005856(cytoskeleton);GO:0005874(microtubule);GO:0005881(cytoplasmic microtubule);GO:0007010(cytoskeleton organization);GO:0007017(microtubule-based p…	04145(Phagosome);04210(Apoptosis);04530(Tight junction);04540(Gap junction);05010(Alzheimer disease);05012(Parkinson disease);05014(Amyotrophic lateral sclerosis);05016(Huntington disease);05020(Prion disease);05022(Pathways of neurodegeneration - multiple diseases);05132(Salmonella infection)	yes
ENSSSCG00000006474	NES	-0.295931	6.87316e-05	0.945816	0.13	0.327	nestin [Source:VGNC Symbol;Acc:VGNC:90689]	GO:0000086(G2/M transition of mitotic cell cycle);GO:0005737(cytoplasm);GO:0005882(intermediate filament);GO:0019215(intermediate filament binding);GO:0030844(positive regulation of intermediate filament depolymerization);GO:0031730(CCR5 chemokine receptor binding);GO:0032091(negative regulation of protein binding);GO:0043086(negative regulation of catalytic activity);GO:0045111(intermediate fila…	NA	yes
ENSSSCG00000000916	LUM	-0.296451	0.00915341	1	0.3	0.481	lumican [Source:VGNC Symbol;Acc:VGNC:89894]	GO:0005518(collagen binding);GO:0005576(extracellular region);GO:0005583(fibrillar collagen trimer);GO:0005615(extracellular space);GO:0007601(visual perception);GO:0030021(extracellular matrix structural constituent conferring compression resistance);GO:0030199(collagen fibril organization);GO:0031012(extracellular matrix);GO:0032914(positive regulation of transforming growth factor beta1 produc…	05205(Proteoglycans in cancer)	yes
ENSSSCG00000000694	GAPDH	-0.299183	3.60172e-12	4.95633e-08	1	1	glyceraldehyde-3-phosphate dehydrogenase [Source:VGNC Symbol;Acc:VGNC:103283]	GO:0000166(nucleotide binding);GO:0001819(positive regulation of cytokine production);GO:0004365(glyceraldehyde-3-phosphate dehydrogenase (NAD+) (phosphorylating) activity);GO:0005634(nucleus);GO:0005737(cytoplasm);GO:0005811(lipid droplet);GO:0005829(cytosol);GO:0005886(plasma membrane);GO:0006006(glucose metabolic process);GO:0006096(glycolytic process);GO:0010951(negative regulation of endopep…	00010(Glycolysis / Gluconeogenesis);01100(Metabolic pathways);01200(Carbon metabolism);01230(Biosynthesis of amino acids);04066(HIF-1 signaling pathway);05010(Alzheimer disease);05132(Salmonella infection)	yes
ENSSSCG00000015790	SLC25A4	-0.299494	0.000492349	1	0.883	0.913	solute carrier family 25 member 4 [Source:VGNC Symbol;Acc:VGNC:95503]	GO:0005471(ATP:ADP antiporter activity);GO:0005739(mitochondrion);GO:0005743(mitochondrial inner membrane);GO:0005757(mitochondrial permeability transition pore complex);GO:0008637(apoptotic mitochondrial changes);GO:0015078(proton transmembrane transporter activity);GO:0015866(ADP transport);GO:0016020(membrane);GO:0016021(integral component of membrane);GO:0017077(oxidative phosphorylation unco…	04020(Calcium signaling pathway);04022(cGMP-PKG signaling pathway);04217(Necroptosis);04218(Cellular senescence);05010(Alzheimer disease);05012(Parkinson disease);05016(Huntington disease);05017(Spinocerebellar ataxia);05020(Prion disease);05022(Pathways of neurodegeneration - multiple diseases);05164(Influenza A);05166(Human T-cell leukemia virus 1 infection)	yes
ENSSSCG00000036724	CRYAB	-0.299966	0.000503362	1	0.996	0.99	crystallin alpha B [Source:VGNC Symbol;Acc:VGNC:87013]	GO:0001540(amyloid-beta binding);GO:0001666(response to hypoxia);GO:0002088(lens development in camera-type eye);GO:0005198(structural molecule activity);GO:0005212(structural constituent of eye lens);GO:0005634(nucleus);GO:0005737(cytoplasm);GO:0005739(mitochondrion);GO:0005829(cytosol);GO:0005886(plasma membrane);GO:0007021(tubulin complex assembly);GO:0007517(muscle organ development);GO:00106…	04141(Protein processing in endoplasmic reticulum);04213(Longevity regulating pathway - multiple species)	yes
ENSSSCG00000036014	RPLP0	-0.300013	0.00109453	1	0.982	0.981	NA	GO:0016020(membrane);GO:0016021(integral component of membrane)	03010(Ribosome);05171(Coronavirus disease - COVID-19)	yes
ENSSSCG00000040494	RPL3	-0.300447	4.46313e-05	0.614172	0.381	0.481	ribosomal protein L3 [Source:VGNC Symbol;Acc:VGNC:92427]	GO:0003735(structural constituent of ribosome);GO:0005730(nucleolus);GO:0005829(cytosol);GO:0005840(ribosome);GO:0006412(translation);GO:0022625(cytosolic large ribosomal subunit);GO:0022626(cytosolic ribosome);GO:0032991(protein-containing complex);GO:0071353(cellular response to interleukin-4);GO:1990904(ribonucleoprotein complex)	03010(Ribosome);05171(Coronavirus disease - COVID-19)	yes
ENSSSCG00000037030	RPL15	-0.300841	0.00271777	1	0.83	0.923	ribosomal protein L15 [Source:HGNC Symbol;Acc:HGNC:10306]	GO:0003735(structural constituent of ribosome);GO:0005634(nucleus);GO:0005840(ribosome);GO:0006412(translation);GO:0022625(cytosolic large ribosomal subunit);GO:0022626(cytosolic ribosome);GO:1990904(ribonucleoprotein complex)	03010(Ribosome);05171(Coronavirus disease - COVID-19)	yes
ENSSSCG00000014133	ENSSSCG00000014133	-0.30185	5.85481e-06	0.080568	0.978	0.971	NA	GO:0003735(structural constituent of ribosome);GO:0005840(ribosome);GO:0006412(translation);GO:0015935(small ribosomal subunit);GO:0016020(membrane);GO:0016021(integral component of membrane);GO:0022627(cytosolic small ribosomal subunit);GO:0031090(organelle membrane);GO:1990904(ribonucleoprotein complex)	NA	yes
ENSSSCG00000006081	ENSSSCG00000006081	-0.303782	0.000398929	1	0.96	1	ribosomal protein L30 [Source:VGNC Symbol;Acc:VGNC:98849]	GO:0003723(RNA binding);GO:0003735(structural constituent of ribosome);GO:0005840(ribosome);GO:0022625(cytosolic large ribosomal subunit);GO:1990904(ribonucleoprotein complex)	03010(Ribosome);05171(Coronavirus disease - COVID-19)	yes
ENSSSCG00000038706	C1QC	-0.304601	7.5518e-05	1	0.085	0.288	complement C1q C chain [Source:VGNC Symbol;Acc:VGNC:85978]	GO:0005576(extracellular region);GO:0006958(complement activation, classical pathway);GO:0030853(negative regulation of granulocyte differentiation);GO:0045202(synapse);GO:0045650(negative regulation of macrophage differentiation);GO:0062167(complement component C1q complex);GO:0098794(postsynapse);GO:0098883(synapse pruning)	04610(Complement and coagulation cascades);05020(Prion disease);05133(Pertussis);05142(Chagas disease);05150(Staphylococcus aureus infection);05171(Coronavirus disease - COVID-19);05322(Systemic lupus erythematosus)	yes
ENSSSCG00000014924	CTSC	-0.305779	0.000189934	1	0.126	0.327	cathepsin C [Source:VGNC Symbol;Acc:VGNC:87075]	GO:0001913(T cell mediated cytotoxicity);GO:0004197(cysteine-type endopeptidase activity);GO:0004252(serine-type endopeptidase activity);GO:0005615(extracellular space);GO:0005654(nucleoplasm);GO:0005737(cytoplasm);GO:0005764(lysosome);GO:0005813(centrosome);GO:0006508(proteolysis);GO:0006915(apoptotic process);GO:0008233(peptidase activity);GO:0008234(cysteine-type peptidase activity);GO:0008239…	04142(Lysosome);04210(Apoptosis)	yes
ENSSSCG00000016331	RAMP1	-0.305844	0.00328032	1	0.583	0.75	receptor activity modifying protein 1 [Source:VGNC Symbol;Acc:VGNC:96530]	GO:0001525(angiogenesis);GO:0001635(calcitonin gene-related peptide receptor activity);GO:0005886(plasma membrane);GO:0006816(calcium ion transport);GO:0006886(intracellular protein transport);GO:0007186(G protein-coupled receptor signaling pathway);GO:0007189(adenylate cyclase-activating G protein-coupled receptor signaling pathway);GO:0008277(regulation of G protein-coupled receptor signaling p…	04270(Vascular smooth muscle contraction)	yes
ENSSSCG00000003812	EFCAB7	-0.306031	2.52243e-07	0.00347112	0.978	1	phosphoglucomutase 1 [Source:VGNC Symbol;Acc:VGNC:91355]	GO:0000287(magnesium ion binding);GO:0004614(phosphoglucomutase activity);GO:0005509(calcium ion binding);GO:0005829(cytosol);GO:0005975(carbohydrate metabolic process);GO:0016868(intramolecular transferase activity, phosphotransferases);GO:0019898(extrinsic component of membrane);GO:0042307(positive regulation of protein import into nucleus);GO:0045944(positive regulation of transcription by RNA…	00010(Glycolysis / Gluconeogenesis);00030(Pentose phosphate pathway);00052(Galactose metabolism);00230(Purine metabolism);00500(Starch and sucrose metabolism);00520(Amino sugar and nucleotide sugar metabolism);01100(Metabolic pathways)	yes
ENSSSCG00000016234	CUL3	-0.307999	4.57687e-05	0.629823	0.17	0.385	cullin 3 [Source:VGNC Symbol;Acc:VGNC:96091]	GO:0000122(negative regulation of transcription by RNA polymerase II);GO:0000209(protein polyubiquitination);GO:0000278(mitotic cell cycle);GO:0000902(cell morphogenesis);GO:0000922(spindle pole);GO:0001701(in utero embryonic development);GO:0001831(trophectodermal cellular morphogenesis);GO:0004842(ubiquitin-protein transferase activity);GO:0005112(Notch binding);GO:0005634(nucleus);GO:0005737(c…	04120(Ubiquitin mediated proteolysis);04340(Hedgehog signaling pathway)	yes
ENSSSCG00000021129	PFKM	-0.308314	0.000524259	1	0.987	0.981	phosphofructokinase, muscle [Source:VGNC Symbol;Acc:VGNC:91338]	GO:0000166(nucleotide binding);GO:0003824(catalytic activity);GO:0003872(6-phosphofructokinase activity);GO:0005524(ATP binding);GO:0005634(nucleus);GO:0005737(cytoplasm);GO:0005829(cytosol);GO:0005945(6-phosphofructokinase complex);GO:0005980(glycogen catabolic process);GO:0006002(fructose 6-phosphate metabolic process);GO:0006096(glycolytic process);GO:0008022(protein C-terminus binding);GO:000…	00010(Glycolysis / Gluconeogenesis);00030(Pentose phosphate pathway);00051(Fructose and mannose metabolism);00052(Galactose metabolism);01100(Metabolic pathways);01200(Carbon metabolism);01230(Biosynthesis of amino acids);03018(RNA degradation);04066(HIF-1 signaling pathway);04152(AMPK signaling pathway);04919(Thyroid hormone signaling pathway);04922(Glucagon signaling pathway);05230(Central carb…	yes
ENSSSCG00000014289	UQCRQ	-0.308517	0.00323947	1	0.561	0.731	ubiquinol-cytochrome c reductase complex III subunit VII [Source:VGNC Symbol;Acc:VGNC:94730]	GO:0005739(mitochondrion);GO:0005743(mitochondrial inner membrane);GO:0005750(mitochondrial respiratory chain complex III);GO:0006122(mitochondrial electron transport, ubiquinol to cytochrome c);GO:0016020(membrane);GO:0016021(integral component of membrane);GO:0021539(subthalamus development);GO:0021548(pons development);GO:0021680(cerebellar Purkinje cell layer development);GO:0021766(hippocamp…	00190(Oxidative phosphorylation);01100(Metabolic pathways);04260(Cardiac muscle contraction);04714(Thermogenesis);04932(Non-alcoholic fatty liver disease);05010(Alzheimer disease);05012(Parkinson disease);05014(Amyotrophic lateral sclerosis);05016(Huntington disease);05020(Prion disease);05022(Pathways of neurodegeneration - multiple diseases)	yes
ENSSSCG00000036711	UBE2D2	-0.309914	0.00117186	1	0.318	0.548	ubiquitin conjugating enzyme E2 D2 [Source:VGNC Symbol;Acc:VGNC:98391]	GO:0000151(ubiquitin ligase complex);GO:0000166(nucleotide binding);GO:0000209(protein polyubiquitination);GO:0004842(ubiquitin-protein transferase activity);GO:0005524(ATP binding);GO:0016567(protein ubiquitination);GO:0016740(transferase activity);GO:0032991(protein-containing complex);GO:0051865(protein autoubiquitination);GO:0061630(ubiquitin protein ligase activity);GO:0061631(ubiquitin conj…	04120(Ubiquitin mediated proteolysis);04141(Protein processing in endoplasmic reticulum)	yes
ENSSSCG00000015045	NCAM1	-0.312511	0	0	0.076	0.288	neural cell adhesion molecule 1 [Source:VGNC Symbol;Acc:VGNC:108603]	GO:0005829(cytosol);GO:0005886(plasma membrane);GO:0007155(cell adhesion);GO:0009897(external side of plasma membrane);GO:0009986(cell surface);GO:0016020(membrane);GO:0016021(integral component of membrane)	04514(Cell adhesion molecules);05020(Prion disease)	yes
ENSSSCG00000010144	ACTN2	-0.312645	0.00106501	1	0.484	0.615	actinin alpha 2 [Source:VGNC Symbol;Acc:VGNC:85046]	GO:0003779(actin binding);GO:0005509(calcium ion binding);GO:0005546(phosphatidylinositol-4,5-bisphosphate binding);GO:0005886(plasma membrane);GO:0005925(focal adhesion);GO:0008092(cytoskeletal protein binding);GO:0019904(protein domain specific binding);GO:0030017(sarcomere);GO:0030018(Z disc);GO:0030035(microspike assembly);GO:0030036(actin cytoskeleton organization);GO:0030054(cell junction);…	05412(Arrhythmogenic right ventricular cardiomyopathy)	yes
ENSSSCG00000014264	HINT1	-0.312831	0.0020746	1	0.583	0.769	histidine triad nucleotide binding protein 1 [Source:VGNC Symbol;Acc:VGNC:99757]	GO:0000118(histone deacetylase complex);GO:0000166(nucleotide binding);GO:0003824(catalytic activity);GO:0005515(protein binding);GO:0005634(nucleus);GO:0005654(nucleoplasm);GO:0005737(cytoplasm);GO:0005829(cytosol);GO:0005886(plasma membrane);GO:0006355(regulation of DNA-templated transcription);GO:0009154(purine ribonucleotide catabolic process);GO:0016787(hydrolase activity);GO:0016926(protein…	NA	yes
ENSSSCG00000003930	RPS8	-0.315081	0.00187447	1	0.987	1	ribosomal protein S8 [Source:VGNC Symbol;Acc:VGNC:98607]	GO:0000462(maturation of SSU-rRNA from tricistronic rRNA transcript (SSU-rRNA, 5.8S rRNA, LSU-rRNA));GO:0003735(structural constituent of ribosome);GO:0005783(endoplasmic reticulum);GO:0005829(cytosol);GO:0005840(ribosome);GO:0006412(translation);GO:0022626(cytosolic ribosome);GO:0022627(cytosolic small ribosomal subunit);GO:1990904(ribonucleoprotein complex)	03010(Ribosome);05171(Coronavirus disease - COVID-19)	yes
ENSSSCG00000001931	ENSSSCG00000001931	-0.315473	3.29027e-10	4.52774e-06	0.004	0.231	NA	GO:0005546(phosphatidylinositol-4,5-bisphosphate binding);GO:0016020(membrane);GO:0016021(integral component of membrane);GO:0031227(intrinsic component of endoplasmic reticulum membrane);GO:0031234(extrinsic component of cytoplasmic side of plasma membrane);GO:0044232(organelle membrane contact site);GO:0061817(endoplasmic reticulum-plasma membrane tethering);GO:2001256(regulation of store-opera…	NA	yes
ENSSSCG00000060530	C1R	-0.316778	4.77804e-05	0.657506	0.179	0.365	complement C1r [Source:HGNC Symbol;Acc:HGNC:1246]	GO:0004252(serine-type endopeptidase activity);GO:0005509(calcium ion binding);GO:0005576(extracellular region);GO:0006508(proteolysis);GO:0006956(complement activation);GO:0006958(complement activation, classical pathway)	04145(Phagosome);04610(Complement and coagulation cascades);05133(Pertussis);05150(Staphylococcus aureus infection);05171(Coronavirus disease - COVID-19);05322(Systemic lupus erythematosus)	yes
ENSSSCG00000008368	UGP2	-0.316778	7.5893e-05	1	0.197	0.404	UDP-glucose pyrophosphorylase 2 [Source:VGNC Symbol;Acc:VGNC:98400]	GO:0003983(UTP:glucose-1-phosphate uridylyltransferase activity);GO:0005978(glycogen biosynthetic process);GO:0006011(UDP-glucose metabolic process);GO:0007420(brain development);GO:0016740(transferase activity);GO:0016779(nucleotidyltransferase activity);GO:0042802(identical protein binding);GO:0070569(uridylyltransferase activity)	NA	yes
ENSSSCG00000040273	RPL35A	-0.317612	0.000879382	1	0.865	0.942	ribosomal protein L35a [Source:HGNC Symbol;Acc:HGNC:10345]	GO:0003735(structural constituent of ribosome);GO:0005840(ribosome);GO:0006364(rRNA processing);GO:0006412(translation);GO:0022625(cytosolic large ribosomal subunit);GO:0022626(cytosolic ribosome);GO:0042273(ribosomal large subunit biogenesis);GO:1990904(ribonucleoprotein complex)	03010(Ribosome);05171(Coronavirus disease - COVID-19)	yes
ENSSSCG00000053658	NREP	-0.318236	4.49065e-05	0.617958	0.283	0.548	neuronal regeneration related protein [Source:HGNC Symbol;Acc:HGNC:16834]	NA	NA	yes
ENSSSCG00000015337	ENSSSCG00000015337	-0.318884	0.000771665	1	0.525	0.75	NA	GO:0000502(proteasome complex);GO:0000724(double-strand break repair via homologous recombination);GO:0006406(mRNA export from nucleus);GO:0008541(proteasome regulatory particle, lid subcomplex);GO:0043248(proteasome assembly)	NA	yes
ENSSSCG00000028530	TMEM52	-0.322252	0.000359371	1	0.404	0.644	transmembrane protein 52 [Source:VGNC Symbol;Acc:VGNC:94188]	GO:0016020(membrane);GO:0016021(integral component of membrane)	NA	yes
ENSSSCG00000046439	GNG10	-0.322853	0.000227337	1	0.291	0.5	G protein subunit gamma 10 [Source:VGNC Symbol;Acc:VGNC:109531]	GO:0005834(heterotrimeric G-protein complex);GO:0005886(plasma membrane);GO:0007165(signal transduction);GO:0007186(G protein-coupled receptor signaling pathway);GO:0016020(membrane);GO:0031681(G-protein beta-subunit binding)	04014(Ras signaling pathway);04062(Chemokine signaling pathway);04151(PI3K-Akt signaling pathway);04371(Apelin signaling pathway);04713(Circadian entrainment);04723(Retrograde endocannabinoid signaling);04724(Glutamatergic synapse);04725(Cholinergic synapse);04726(Serotonergic synapse);04727(GABAergic synapse);04728(Dopaminergic synapse);04926(Relaxin signaling pathway);05032(Morphine addiction);…	yes
ENSSSCG00000013405	EIF4G2	-0.323737	0.00162018	1	0.623	0.798	eukaryotic translation initiation factor 4 gamma 2 [Source:VGNC Symbol;Acc:VGNC:99645]	GO:0003723(RNA binding);GO:0003729(mRNA binding);GO:0003743(translation initiation factor activity);GO:0005829(cytosol);GO:0006412(translation);GO:0006413(translational initiation);GO:0006446(regulation of translational initiation);GO:0008135(translation factor activity, RNA binding);GO:0010507(negative regulation of autophagy);GO:0016281(eukaryotic translation initiation factor 4F complex);GO:00…	03013(RNA transport);05416(Viral myocarditis)	yes
ENSSSCG00000006137	WWP1	-0.326736	0.000164508	1	0.152	0.375	WW domain containing E3 ubiquitin protein ligase 1 [Source:VGNC Symbol;Acc:VGNC:94989]	GO:0004842(ubiquitin-protein transferase activity);GO:0006511(ubiquitin-dependent protein catabolic process);GO:0016567(protein ubiquitination);GO:0016740(transferase activity);GO:0043161(proteasome-mediated ubiquitin-dependent protein catabolic process);GO:0045892(negative regulation of DNA-templated transcription);GO:0061630(ubiquitin protein ligase activity)	04120(Ubiquitin mediated proteolysis);04144(Endocytosis)	yes
ENSSSCG00000039426	FSTL1	-0.327425	0.000326826	1	0.166	0.327	follistatin like 1 [Source:VGNC Symbol;Acc:VGNC:88255]	GO:0005509(calcium ion binding);GO:0005576(extracellular region);GO:0030154(cell differentiation);GO:0030510(regulation of BMP signaling pathway);GO:0043066(negative regulation of apoptotic process);GO:0043542(endothelial cell migration);GO:0045446(endothelial cell differentiation);GO:0061484(hematopoietic stem cell homeostasis)	NA	yes
ENSSSCG00000038912	ENSSSCG00000038912	-0.328266	0.000494846	1	0.278	0.452	NA	GO:0016020(membrane);GO:0016021(integral component of membrane)	NA	yes
ENSSSCG00000015334	PDK4	-0.329194	1.70989e-10	2.35298e-06	0.009	0.221	pyruvate dehydrogenase kinase 4 [Source:VGNC Symbol;Acc:VGNC:91280]	GO:0000166(nucleotide binding);GO:0004672(protein kinase activity);GO:0004740(pyruvate dehydrogenase (acetyl-transferring) kinase activity);GO:0005524(ATP binding);GO:0005739(mitochondrion);GO:0005759(mitochondrial matrix);GO:0006468(protein phosphorylation);GO:0006885(regulation of pH);GO:0008286(insulin receptor signaling pathway);GO:0009267(cellular response to starvation);GO:0010510(regulatio…	NA	yes
ENSSSCG00000011831	APOD	-0.329279	6.39437e-06	0.0879929	0.13	0.337	apolipoprotein D [Source:VGNC Symbol;Acc:VGNC:85422]	GO:0000302(response to reactive oxygen species);GO:0005576(extracellular region);GO:0005615(extracellular space);GO:0005737(cytoplasm);GO:0005783(endoplasmic reticulum);GO:0006006(glucose metabolic process);GO:0006629(lipid metabolic process);GO:0006869(lipid transport);GO:0007420(brain development);GO:0007568(aging);GO:0008289(lipid binding);GO:0010642(negative regulation of platelet-derived gro…	NA	yes
ENSSSCG00000015973	ATP5MC3	-0.331504	3.1976e-05	0.440022	0.444	0.721	ATP synthase membrane subunit c locus 3 [Source:HGNC Symbol;Acc:HGNC:843]	GO:0006811(ion transport);GO:0008289(lipid binding);GO:0015078(proton transmembrane transporter activity);GO:0015986(proton motive force-driven ATP synthesis);GO:0016020(membrane);GO:0016021(integral component of membrane);GO:0016469(proton-transporting two-sector ATPase complex);GO:0031966(mitochondrial membrane);GO:0033177(proton-transporting two-sector ATPase complex, proton-transporting domai…	00190(Oxidative phosphorylation);01100(Metabolic pathways);04714(Thermogenesis);05010(Alzheimer disease);05012(Parkinson disease);05014(Amyotrophic lateral sclerosis);05016(Huntington disease);05020(Prion disease);05022(Pathways of neurodegeneration - multiple diseases)	yes
ENSSSCG00000044572	ENSSSCG00000044572	-0.332002	3.3117e-05	0.455723	0.094	0.298	NA	NA	NA	yes
ENSSSCG00000037697	MGP	-0.335215	0.00729737	1	0.502	0.702	matrix Gla protein [Source:VGNC Symbol;Acc:VGNC:90201]	GO:0001503(ossification);GO:0005509(calcium ion binding);GO:0005576(extracellular region);GO:0030154(cell differentiation);GO:0030500(regulation of bone mineralization);GO:0031012(extracellular matrix);GO:0051216(cartilage development);GO:0062023(collagen-containing extracellular matrix)	NA	yes
ENSSSCG00000017024	CCNG1	-0.335306	0.00463883	1	0.444	0.625	cyclin G1 [Source:VGNC Symbol;Acc:VGNC:86357]	GO:0005634(nucleus);GO:0051726(regulation of cell cycle)	04115(p53 signaling pathway);05206(MicroRNAs in cancer)	yes
ENSSSCG00000012405	RPS4X	-0.33743	0.00259902	1	0.798	0.885	ribosomal protein S4 X-linked [Source:HGNC Symbol;Acc:HGNC:10424]	GO:0003723(RNA binding);GO:0003735(structural constituent of ribosome);GO:0005840(ribosome);GO:0005844(polysome);GO:0006412(translation);GO:0008284(positive regulation of cell population proliferation);GO:0015935(small ribosomal subunit);GO:0019843(rRNA binding);GO:0022626(cytosolic ribosome);GO:0022627(cytosolic small ribosomal subunit);GO:0036464(cytoplasmic ribonucleoprotein granule);GO:004520…	03010(Ribosome);05171(Coronavirus disease - COVID-19)	yes
ENSSSCG00000013551	C3	-0.338072	0	0	0.027	0.24	complement C3 [Source:VGNC Symbol;Acc:VGNC:99600]	GO:0001798(positive regulation of type IIa hypersensitivity);GO:0001934(positive regulation of protein phosphorylation);GO:0001970(positive regulation of activation of membrane attack complex);GO:0002376(immune system process);GO:0004866(endopeptidase inhibitor activity);GO:0005576(extracellular region);GO:0005615(extracellular space);GO:0006954(inflammatory response);GO:0006955(immune response);…	04080(Neuroactive ligand-receptor interaction);04145(Phagosome);04610(Complement and coagulation cascades);05133(Pertussis);05134(Legionellosis);05140(Leishmaniasis);05142(Chagas disease);05150(Staphylococcus aureus infection);05152(Tuberculosis);05167(Kaposi sarcoma-associated herpesvirus infection);05168(Herpes simplex virus 1 infection);05171(Coronavirus disease - COVID-19);05203(Viral carcino…	yes
ENSSSCG00000034015	ENSSSCG00000034015	-0.338972	0.00121345	1	0.413	0.625	NA	NA	NA	yes
ENSSSCG00000003524	C1QA	-0.339145	1.08521e-05	0.149335	0.058	0.26	complement C1q A chain [Source:VGNC Symbol;Acc:VGNC:96926]	GO:0001774(microglial cell activation);GO:0005576(extracellular region);GO:0006958(complement activation, classical pathway);GO:0007568(aging);GO:0016322(neuron remodeling);GO:0045202(synapse);GO:0048143(astrocyte activation);GO:0050808(synapse organization);GO:0062167(complement component C1q complex);GO:0098794(postsynapse);GO:0098883(synapse pruning);GO:0150062(complement-mediated synapse prun…	04610(Complement and coagulation cascades);05020(Prion disease);05133(Pertussis);05142(Chagas disease);05150(Staphylococcus aureus infection);05171(Coronavirus disease - COVID-19);05322(Systemic lupus erythematosus)	yes
ENSSSCG00000010966	CCL19	-0.339648	1.10994e-06	0.0152738	0.049	0.25	C-C motif chemokine ligand 19 [Source:VGNC Symbol;Acc:VGNC:95483]	GO:0001768(establishment of T cell polarity);GO:0002407(dendritic cell chemotaxis);GO:0002408(myeloid dendritic cell chemotaxis);GO:0002548(monocyte chemotaxis);GO:0005125(cytokine activity);GO:0005576(extracellular region);GO:0005615(extracellular space);GO:0006935(chemotaxis);GO:0006954(inflammatory response);GO:0006955(immune response);GO:0007165(signal transduction);GO:0007186(G protein-coupl…	NA	yes
ENSSSCG00000025224	ACYP2	-0.340056	4.90693e-05	0.675242	0.516	0.779	acylphosphatase 2 [Source:VGNC Symbol;Acc:VGNC:97030]	GO:0003998(acylphosphatase activity);GO:0016787(hydrolase activity)	00620(Pyruvate metabolism);01100(Metabolic pathways)	yes
ENSSSCG00000008200	ANKRD23	-0.340648	0.0016644	1	0.96	0.962	ankyrin repeat domain 23 [Source:HGNC Symbol;Acc:HGNC:24470]	GO:0005634(nucleus);GO:0005654(nucleoplasm);GO:0005829(cytosol);GO:0006631(fatty acid metabolic process);GO:0015629(actin cytoskeleton);GO:0031432(titin binding);GO:0031674(I band);GO:0035994(response to muscle stretch);GO:0060297(regulation of sarcomere organization)	NA	yes
ENSSSCG00000025768	CALM1	-0.342661	0.000938732	1	0.924	0.942	NA	GO:0005509(calcium ion binding);GO:0031279(regulation of cyclase activity);GO:0046872(metal ion binding)	04014(Ras signaling pathway);04015(Rap1 signaling pathway);04020(Calcium signaling pathway);04022(cGMP-PKG signaling pathway);04024(cAMP signaling pathway);04070(Phosphatidylinositol signaling system);04114(Oocyte meiosis);04218(Cellular senescence);04261(Adrenergic signaling in cardiomyocytes);04270(Vascular smooth muscle contraction);04371(Apelin signaling pathway);04625(C-type lectin receptor …	yes
ENSSSCG00000040470	ENSSSCG00000040470	-0.344489	3.53412e-06	0.0486331	0.978	1	NA	GO:0003723(RNA binding);GO:0003735(structural constituent of ribosome);GO:0005840(ribosome);GO:0006412(translation);GO:0015935(small ribosomal subunit);GO:0022627(cytosolic small ribosomal subunit);GO:1904667(negative regulation of ubiquitin protein ligase activity);GO:1990904(ribonucleoprotein complex)	NA	yes
ENSSSCG00000036060	RRAD	-0.344697	0.000256807	1	0.305	0.519	RRAD, Ras related glycolysis inhibitor and calcium channel regulator [Source:VGNC Symbol;Acc:VGNC:92454]	GO:0000166(nucleotide binding);GO:0003924(GTPase activity);GO:0005246(calcium channel regulator activity);GO:0005525(GTP binding);GO:0005886(plasma membrane);GO:0016020(membrane);GO:1901841(regulation of high voltage-gated calcium channel activity);GO:1901842(negative regulation of high voltage-gated calcium channel activity)	NA	yes
ENSSSCG00000011243	ENSSSCG00000011243	-0.347442	7.14287e-07	0.00982931	0.072	0.231	golgin A4 [Source:VGNC Symbol;Acc:VGNC:88551]	GO:0005794(Golgi apparatus);GO:0031267(small GTPase binding);GO:0048193(Golgi vesicle transport)	NA	yes
ENSSSCG00000009303	ENSSSCG00000009303	-0.347599	8.08611e-06	0.111273	0.96	1	NA	GO:0003735(structural constituent of ribosome);GO:0005840(ribosome);GO:0006412(translation);GO:0031090(organelle membrane);GO:1990904(ribonucleoprotein complex)	03010(Ribosome);05171(Coronavirus disease - COVID-19)	yes
ENSSSCG00000018084	ND3	-0.353637	6.62855e-09	9.12154e-05	1	1	mitochondrially encoded NADH:ubiquinone oxidoreductase core subunit 3 [Source:VGNC Symbol;Acc:VGNC:99794]	GO:0005739(mitochondrion);GO:0005743(mitochondrial inner membrane);GO:0005747(mitochondrial respiratory chain complex I);GO:0006120(mitochondrial electron transport, NADH to ubiquinone);GO:0008137(NADH dehydrogenase (ubiquinone) activity);GO:0016020(membrane);GO:0016021(integral component of membrane);GO:0031966(mitochondrial membrane);GO:0070469(respirasome)	00190(Oxidative phosphorylation);01100(Metabolic pathways);04714(Thermogenesis);04723(Retrograde endocannabinoid signaling);05010(Alzheimer disease);05012(Parkinson disease);05014(Amyotrophic lateral sclerosis);05016(Huntington disease);05020(Prion disease);05022(Pathways of neurodegeneration - multiple diseases)	yes
ENSSSCG00000005528	ENSSSCG00000005528	-0.355321	5.24501e-09	7.21767e-05	0.287	0.471	NADH:ubiquinone oxidoreductase subunit A8 [Source:VGNC Symbol;Acc:VGNC:103139]	GO:0005739(mitochondrion);GO:0005747(mitochondrial respiratory chain complex I);GO:0005758(mitochondrial intermembrane space);GO:0006120(mitochondrial electron transport, NADH to ubiquinone);GO:0070469(respirasome)	NA	yes
ENSSSCG00000026098	CMYA5	-0.357956	0.000999521	1	0.951	0.971	cardiomyopathy associated 5 [Source:VGNC Symbol;Acc:VGNC:86809]	GO:0005737(cytoplasm);GO:0005829(cytosol);GO:0005886(plasma membrane);GO:0016607(nuclear speck);GO:0043231(intracellular membrane-bounded organelle)	NA	yes
ENSSSCG00000015326	COL1A2	-0.361715	0.0248399	1	0.753	0.769	collagen type I alpha 2 chain [Source:VGNC Symbol;Acc:VGNC:86871]	GO:0001501(skeletal system development);GO:0001568(blood vessel development);GO:0002020(protease binding);GO:0005201(extracellular matrix structural constituent);GO:0005581(collagen trimer);GO:0005584(collagen type I trimer);GO:0005615(extracellular space);GO:0005783(endoplasmic reticulum);GO:0007179(transforming growth factor beta receptor signaling pathway);GO:0007266(Rho protein signal transdu…	04151(PI3K-Akt signaling pathway);04510(Focal adhesion);04512(ECM-receptor interaction);04611(Platelet activation);04926(Relaxin signaling pathway);04933(AGE-RAGE signaling pathway in diabetic complications);04974(Protein digestion and absorption);05146(Amoebiasis);05165(Human papillomavirus infection);05205(Proteoglycans in cancer)	yes
ENSSSCG00000013022	PYGM	-0.362372	1.9722e-10	2.71394e-06	1	1	glycogen phosphorylase, muscle associated [Source:VGNC Symbol;Acc:VGNC:92020]	GO:0003824(catalytic activity);GO:0004645(1,4-alpha-oligoglucan phosphorylase activity);GO:0005737(cytoplasm);GO:0005975(carbohydrate metabolic process);GO:0005977(glycogen metabolic process);GO:0005980(glycogen catabolic process);GO:0008152(metabolic process);GO:0008184(glycogen phosphorylase activity);GO:0016740(transferase activity);GO:0016757(glycosyltransferase activity);GO:0030170(pyridoxal…	NA	yes
ENSSSCG00000007743	CHCHD2	-0.363495	0.000127389	1	0.552	0.769	coiled-coil-helix-coiled-coil-helix domain containing 2 [Source:HGNC Symbol;Acc:HGNC:21645]	GO:0005634(nucleus);GO:0005739(mitochondrion);GO:0005758(mitochondrial intermembrane space);GO:0007005(mitochondrion organization);GO:0034599(cellular response to oxidative stress);GO:0043565(sequence-specific DNA binding);GO:0045944(positive regulation of transcription by RNA polymerase II);GO:0140297(DNA-binding transcription factor binding);GO:1900037(regulation of cellular response to hypoxia…	NA	yes
ENSSSCG00000035429	HJV	-0.366272	0.000215921	1	0.404	0.635	hemojuvelin BMP co-receptor [Source:VGNC Symbol;Acc:VGNC:96735]	GO:0000122(negative regulation of transcription by RNA polymerase II);GO:0005102(signaling receptor binding);GO:0005615(extracellular space);GO:0005886(plasma membrane);GO:0006366(transcription by RNA polymerase II);GO:0006879(cellular iron ion homeostasis);GO:0009986(cell surface);GO:0015026(coreceptor activity);GO:0016020(membrane);GO:0016540(protein autoprocessing);GO:0030509(BMP signaling pat…	04350(TGF-beta signaling pathway)	yes
ENSSSCG00000040631	LPL	-0.366854	6.7701e-10	9.31634e-06	0.238	0.385	lipoprotein lipase [Source:VGNC Symbol;Acc:VGNC:89795]	GO:0004465(lipoprotein lipase activity);GO:0004806(triglyceride lipase activity);GO:0005102(signaling receptor binding);GO:0005509(calcium ion binding);GO:0005576(extracellular region);GO:0005615(extracellular space);GO:0005886(plasma membrane);GO:0006629(lipid metabolic process);GO:0006631(fatty acid metabolic process);GO:0006633(fatty acid biosynthetic process);GO:0008201(heparin binding);GO:00…	NA	yes
ENSSSCG00000039244	PHYH	-0.373309	7.23372e-06	0.0995432	0.256	0.548	phytanoyl-CoA 2-hydroxylase [Source:VGNC Symbol;Acc:VGNC:96483]	GO:0001561(fatty acid alpha-oxidation);GO:0003824(catalytic activity);GO:0005777(peroxisome);GO:0006103(2-oxoglutarate metabolic process);GO:0006720(isoprenoid metabolic process);GO:0008198(ferrous iron binding);GO:0031406(carboxylic acid binding);GO:0031418(L-ascorbic acid binding);GO:0048244(phytanoyl-CoA dioxygenase activity);GO:0051213(dioxygenase activity);GO:0097089(methyl-branched fatty ac…	04146(Peroxisome)	yes
ENSSSCG00000028056	ZFP36	-0.375505	3.77111e-06	0.0518943	0.327	0.538	ZFP36 ring finger protein [Source:VGNC Symbol;Acc:VGNC:95145]	GO:0000122(negative regulation of transcription by RNA polymerase II);GO:0000165(MAPK cascade);GO:0000288(nuclear-transcribed mRNA catabolic process, deadenylation-dependent decay);GO:0000289(nuclear-transcribed mRNA poly(A) tail shortening);GO:0000932(P-body);GO:0003729(mRNA binding);GO:0003730(mRNA 3'-UTR binding);GO:0005634(nucleus);GO:0005737(cytoplasm);GO:0005829(cytosol);GO:0006357(regulati…	05166(Human T-cell leukemia virus 1 infection);05167(Kaposi sarcoma-associated herpesvirus infection)	yes
ENSSSCG00000009844	HSPB8	-0.376791	0.000479102	1	0.704	0.846	heat shock protein family B (small) member 8 [Source:VGNC Symbol;Acc:VGNC:96685]	GO:0005634(nucleus);GO:0005654(nucleoplasm);GO:0005737(cytoplasm);GO:0005829(cytosol);GO:0034620(cellular response to unfolded protein);GO:0042802(identical protein binding);GO:0042803(protein homodimerization activity);GO:0101031(chaperone complex);GO:1905337(positive regulation of aggrephagy)	NA	yes
ENSSSCG00000053807	ENSSSCG00000053807	-0.377231	4.35641e-07	0.00599485	0.987	1	NA	GO:0003735(structural constituent of ribosome);GO:0005840(ribosome);GO:0006412(translation);GO:1990904(ribonucleoprotein complex)	NA	yes
ENSSSCG00000001570	PI16	-0.379035	1.48567e-06	0.0204444	0.197	0.346	peptidase inhibitor 16 [Source:VGNC Symbol;Acc:VGNC:98189]	GO:0005576(extracellular region);GO:0005615(extracellular space);GO:0016020(membrane);GO:0016021(integral component of membrane);GO:0061052(negative regulation of cell growth involved in cardiac muscle cell development)	NA	yes
ENSSSCG00000035768	ENSSSCG00000035768	-0.38076	5.8346e-05	0.802899	0.942	0.981	NA	GO:0003735(structural constituent of ribosome);GO:0005840(ribosome);GO:0006412(translation);GO:0022627(cytosolic small ribosomal subunit);GO:1990904(ribonucleoprotein complex)	03010(Ribosome);05171(Coronavirus disease - COVID-19)	yes
ENSSSCG00000021084	S100A6	-0.381197	1.18504e-06	0.0163073	0.179	0.356	S100 calcium binding protein A6 [Source:VGNC Symbol;Acc:VGNC:92545]	GO:0001726(ruffle);GO:0005509(calcium ion binding);GO:0005523(tropomyosin binding);GO:0005634(nucleus);GO:0005635(nuclear envelope);GO:0005737(cytoplasm);GO:0005829(cytosol);GO:0005886(plasma membrane);GO:0008270(zinc ion binding);GO:0031234(extrinsic component of cytoplasmic side of plasma membrane);GO:0042803(protein homodimerization activity);GO:0044548(S100 protein binding);GO:0046872(metal i…	NA	yes
ENSSSCG00000012427	ENSSSCG00000012427	-0.382699	8.34004e-05	1	0.516	0.731	NA	GO:0002181(cytoplasmic translation);GO:0003735(structural constituent of ribosome);GO:0005840(ribosome);GO:0006412(translation);GO:0019843(rRNA binding);GO:0022625(cytosolic large ribosomal subunit);GO:1990904(ribonucleoprotein complex)	NA	yes
ENSSSCG00000004177	RPS12	-0.382947	7.0146e-06	0.0965279	0.955	1	ribosomal protein S12 [Source:VGNC Symbol;Acc:VGNC:103165]	GO:0003735(structural constituent of ribosome);GO:0005794(Golgi apparatus);GO:0005829(cytosol);GO:0005840(ribosome);GO:0006412(translation);GO:0022626(cytosolic ribosome);GO:0022627(cytosolic small ribosomal subunit);GO:0043231(intracellular membrane-bounded organelle);GO:0090263(positive regulation of canonical Wnt signaling pathway);GO:1990904(ribonucleoprotein complex)	03010(Ribosome);05171(Coronavirus disease - COVID-19)	yes
ENSSSCG00000005453	ENSSSCG00000005453	-0.385341	1.71179e-06	0.023556	0.224	0.519	NA	GO:0015035(protein-disulfide reductase activity)	04621(NOD-like receptor signaling pathway);05012(Parkinson disease);05132(Salmonella infection);05418(Fluid shear stress and atherosclerosis)	yes
ENSSSCG00000045485	ENSSSCG00000045485	-0.386339	2.17682e-06	0.0299552	0.682	0.923	NA	GO:0005739(mitochondrion);GO:0016020(membrane);GO:0016021(integral component of membrane)	NA	yes
ENSSSCG00000059058	ATF4	-0.398422	3.37521e-07	0.00464462	0.978	1	activating transcription factor 4 [Source:HGNC Symbol;Acc:HGNC:786]	GO:0000122(negative regulation of transcription by RNA polymerase II);GO:0000976(transcription cis-regulatory region binding);GO:0000978(RNA polymerase II cis-regulatory region sequence-specific DNA binding);GO:0000981(DNA-binding transcription factor activity, RNA polymerase II-specific);GO:0001228(DNA-binding transcription activator activity, RNA polymerase II-specific);GO:0003677(DNA binding);…	04010(MAPK signaling pathway);04022(cGMP-PKG signaling pathway);04137(Mitophagy - animal);04141(Protein processing in endoplasmic reticulum);04151(PI3K-Akt signaling pathway);04210(Apoptosis);04211(Longevity regulating pathway);04261(Adrenergic signaling in cardiomyocytes);04668(TNF signaling pathway);04720(Long-term potentiation);04722(Neurotrophin signaling pathway);04725(Cholinergic synapse);0…	yes
ENSSSCG00000011764	NDUFB5	-0.40258	1.33727e-05	0.184022	0.417	0.673	NADH:ubiquinone oxidoreductase subunit B5 [Source:VGNC Symbol;Acc:VGNC:104006]	GO:0005654(nucleoplasm);GO:0005739(mitochondrion);GO:0005743(mitochondrial inner membrane);GO:0005747(mitochondrial respiratory chain complex I);GO:0016020(membrane);GO:0016021(integral component of membrane);GO:0032981(mitochondrial respiratory chain complex I assembly)	00190(Oxidative phosphorylation);01100(Metabolic pathways);04714(Thermogenesis);04723(Retrograde endocannabinoid signaling);04932(Non-alcoholic fatty liver disease);05010(Alzheimer disease);05012(Parkinson disease);05014(Amyotrophic lateral sclerosis);05016(Huntington disease);05020(Prion disease);05022(Pathways of neurodegeneration - multiple diseases)	yes
ENSSSCG00000033512	C1QB	-0.405041	9.36183e-10	1.28828e-05	0.117	0.394	complement C1q B chain [Source:VGNC Symbol;Acc:VGNC:85977]	GO:0005576(extracellular region);GO:0006958(complement activation, classical pathway);GO:0042802(identical protein binding);GO:0045202(synapse);GO:0048839(inner ear development);GO:0098794(postsynapse);GO:0098883(synapse pruning)	04610(Complement and coagulation cascades);05020(Prion disease);05133(Pertussis);05142(Chagas disease);05150(Staphylococcus aureus infection);05171(Coronavirus disease - COVID-19);05322(Systemic lupus erythematosus)	yes
ENSSSCG00000001341	ENSSSCG00000001341	-0.405475	0.00018017	1	0.511	0.673	NA	GO:0002476(antigen processing and presentation of endogenous peptide antigen via MHC class Ib);GO:0005615(extracellular space);GO:0006955(immune response);GO:0009897(external side of plasma membrane);GO:0016020(membrane);GO:0016021(integral component of membrane);GO:0019882(antigen processing and presentation);GO:0030670(phagocytic vesicle membrane);GO:0071556(integral component of lumenal side o…	NA	yes
ENSSSCG00000035811	RPL32	-0.40738	2.73937e-06	0.0376964	0.933	0.99	ribosomal protein L32 [Source:HGNC Symbol;Acc:HGNC:10336]	GO:0002181(cytoplasmic translation);GO:0003735(structural constituent of ribosome);GO:0022625(cytosolic large ribosomal subunit);GO:0022626(cytosolic ribosome);GO:0042788(polysomal ribosome)	03010(Ribosome);05171(Coronavirus disease - COVID-19)	yes
ENSSSCG00000009881	OAS2	-0.411389	4.91265e-08	0.00067603	0.049	0.298	2'-5'-oligoadenylate synthetase 2 [Source:VGNC Symbol;Acc:VGNC:91007]	GO:0001730(2'-5'-oligoadenylate synthetase activity);GO:0002376(immune system process);GO:0003725(double-stranded RNA binding);GO:0005524(ATP binding);GO:0005654(nucleoplasm);GO:0005737(cytoplasm);GO:0005829(cytosol);GO:0016020(membrane);GO:0016779(nucleotidyltransferase activity);GO:0032728(positive regulation of interferon-beta production);GO:0032760(positive regulation of tumor necrosis factor…	04621(NOD-like receptor signaling pathway);05160(Hepatitis C);05162(Measles);05164(Influenza A);05168(Herpes simplex virus 1 infection);05169(Epstein-Barr virus infection);05171(Coronavirus disease - COVID-19)	yes
ENSSSCG00000060088	ENSSSCG00000060088	-0.412649	6.5359e-07	0.00899405	0.368	0.654	NA	NA	NA	yes
ENSSSCG00000015917	XIRP2	-0.416934	2.64894e-05	0.36452	0.937	0.962	xin actin binding repeat containing 2 [Source:VGNC Symbol;Acc:VGNC:109485]	GO:0001725(stress fiber);GO:0003281(ventricular septum development);GO:0003779(actin binding);GO:0005886(plasma membrane);GO:0005925(focal adhesion);GO:0007507(heart development);GO:0015629(actin cytoskeleton);GO:0030018(Z disc);GO:0030036(actin cytoskeleton organization);GO:0030054(cell junction);GO:0045216(cell-cell junction organization);GO:0046872(metal ion binding);GO:0051015(actin filament …	NA	yes
ENSSSCG00000008913	IGFBP7	-0.424623	0.000239706	1	0.592	0.683	insulin like growth factor binding protein 7 [Source:VGNC Symbol;Acc:VGNC:89060]	GO:0001558(regulation of cell growth);GO:0005520(insulin-like growth factor binding);GO:0005576(extracellular region);GO:0005615(extracellular space);GO:0007155(cell adhesion);GO:0009966(regulation of signal transduction)	NA	yes
ENSSSCG00000003153	FTL	-0.425049	3.69131e-05	0.507961	0.776	0.913	NA	GO:0006826(iron ion transport);GO:0006879(cellular iron ion homeostasis);GO:0008199(ferric iron binding);GO:0046872(metal ion binding)	04216(Ferroptosis);04217(Necroptosis);04978(Mineral absorption)	yes
ENSSSCG00000016174	FN1	-0.427383	1.29855e-05	0.178693	0.363	0.471	fibronectin 1 [Source:VGNC Symbol;Acc:VGNC:96305]	GO:0001932(regulation of protein phosphorylation);GO:0002020(protease binding);GO:0005102(signaling receptor binding);GO:0005178(integrin binding);GO:0005201(extracellular matrix structural constituent);GO:0005576(extracellular region);GO:0005577(fibrinogen complex);GO:0005604(basement membrane);GO:0005615(extracellular space);GO:0005793(endoplasmic reticulum-Golgi intermediate compartment);GO:00…	NA	yes
ENSSSCG00000040325	COX7C	-0.435111	3.58017e-09	4.92667e-05	0.937	0.981	cytochrome c oxidase subunit 7C [Source:VGNC Symbol;Acc:VGNC:99628]	GO:0005751(mitochondrial respiratory chain complex IV);GO:0031966(mitochondrial membrane)	00190(Oxidative phosphorylation);01100(Metabolic pathways);04260(Cardiac muscle contraction);04714(Thermogenesis);04932(Non-alcoholic fatty liver disease);05010(Alzheimer disease);05012(Parkinson disease);05014(Amyotrophic lateral sclerosis);05016(Huntington disease);05020(Prion disease);05022(Pathways of neurodegeneration - multiple diseases)	yes
ENSSSCG00000039103	ADIPOQ	-0.437495	0.000333283	1	0.126	0.24	adiponectin, C1Q and collagen domain containing [Source:VGNC Symbol;Acc:VGNC:85140]	GO:0001934(positive regulation of protein phosphorylation);GO:0005102(signaling receptor binding);GO:0005179(hormone activity);GO:0005576(extracellular region);GO:0005615(extracellular space);GO:0005783(endoplasmic reticulum);GO:0006006(glucose metabolic process);GO:0006635(fatty acid beta-oxidation);GO:0007165(signal transduction);GO:0009617(response to bacterium);GO:0009749(response to glucose)…	NA	yes
ENSSSCG00000018094	CYTB	-0.440676	4.48934e-16	6.17778e-12	1	1	mitochondrially encoded cytochrome b [Source:VGNC Symbol;Acc:VGNC:108746]	GO:0005739(mitochondrion);GO:0005743(mitochondrial inner membrane);GO:0005750(mitochondrial respiratory chain complex III);GO:0008121(ubiquinol-cytochrome-c reductase activity);GO:0009055(electron transfer activity);GO:0016020(membrane);GO:0016021(integral component of membrane);GO:0016491(oxidoreductase activity);GO:0022904(respiratory electron transport chain);GO:0031305(integral component of m…	00190(Oxidative phosphorylation);01100(Metabolic pathways);04260(Cardiac muscle contraction);04714(Thermogenesis);04932(Non-alcoholic fatty liver disease);05010(Alzheimer disease);05012(Parkinson disease);05014(Amyotrophic lateral sclerosis);05016(Huntington disease);05020(Prion disease);05022(Pathways of neurodegeneration - multiple diseases)	yes
ENSSSCG00000011133	PFKFB3	-0.4418	2.44456e-08	0.000336396	0.099	0.394	6-phosphofructo-2-kinase/fructose-2,6-biphosphatase 3 [Source:VGNC Symbol;Acc:VGNC:96480]	GO:0000166(nucleotide binding);GO:0003824(catalytic activity);GO:0003873(6-phosphofructo-2-kinase activity);GO:0004331(fructose-2,6-bisphosphate 2-phosphatase activity);GO:0005524(ATP binding);GO:0005654(nucleoplasm);GO:0006000(fructose metabolic process);GO:0006003(fructose 2,6-bisphosphate metabolic process);GO:0008152(metabolic process);GO:0016301(kinase activity);GO:0016310(phosphorylation);G…	00051(Fructose and mannose metabolism);01100(Metabolic pathways);04066(HIF-1 signaling pathway);04152(AMPK signaling pathway)	yes
ENSSSCG00000001701	HSP90AB1	-0.442483	3.71916e-06	0.0511794	0.466	0.74	heat shock protein 90 alpha family class B member 1 [Source:HGNC Symbol;Acc:HGNC:5258]	GO:0000166(nucleotide binding);GO:0001890(placenta development);GO:0003725(double-stranded RNA binding);GO:0005524(ATP binding);GO:0005576(extracellular region);GO:0005634(nucleus);GO:0005737(cytoplasm);GO:0005829(cytosol);GO:0006457(protein folding);GO:0007004(telomere maintenance via telomerase);GO:0008180(COP9 signalosome);GO:0010033(response to organic substance);GO:0016887(ATP hydrolysis act…	04141(Protein processing in endoplasmic reticulum);04151(PI3K-Akt signaling pathway);04217(Necroptosis);04612(Antigen processing and presentation);04621(NOD-like receptor signaling pathway);04657(IL-17 signaling pathway);04659(Th17 cell differentiation);04914(Progesterone-mediated oocyte maturation);04915(Estrogen signaling pathway);05132(Salmonella infection);05200(Pathways in cancer);05215(Pros…	yes
ENSSSCG00000035297	ISG12(A)	-0.446314	3.19354e-06	0.0439463	0.251	0.452	NA	GO:0005739(mitochondrion);GO:0016020(membrane);GO:0016021(integral component of membrane);GO:0097190(apoptotic signaling pathway)	NA	yes
ENSSSCG00000061243	RPL9	-0.448383	3.42961e-06	0.0471949	0.789	0.933	ribosomal protein L9 [Source:HGNC Symbol;Acc:HGNC:10369]	GO:0002181(cytoplasmic translation);GO:0003735(structural constituent of ribosome);GO:0005840(ribosome);GO:0006412(translation);GO:0019843(rRNA binding);GO:0022625(cytosolic large ribosomal subunit);GO:0022626(cytosolic ribosome);GO:1990904(ribonucleoprotein complex)	03010(Ribosome);05171(Coronavirus disease - COVID-19)	yes
ENSSSCG00000032720	SMPX	-0.45919	1.20178e-05	0.165377	0.52	0.74	small muscle protein X-linked [Source:HGNC Symbol;Acc:HGNC:11122]	GO:0005634(nucleus);GO:0005737(cytoplasm);GO:0005927(muscle tendon junction);GO:0031430(M band);GO:0043034(costamere);GO:0043292(contractile fiber)	NA	yes
ENSSSCG00000004489	EEF1A1	-0.463708	0.00049972	1	0.789	0.885	eukaryotic translation elongation factor 1 alpha 1 [Source:HGNC Symbol;Acc:HGNC:3189]	GO:0000049(tRNA binding);GO:0000166(nucleotide binding);GO:0003746(translation elongation factor activity);GO:0003924(GTPase activity);GO:0005525(GTP binding);GO:0005634(nucleus);GO:0005730(nucleolus);GO:0005737(cytoplasm);GO:0005829(cytosol);GO:0005886(plasma membrane);GO:0006412(translation);GO:0006414(translational elongation);GO:0019900(kinase binding);GO:0019901(protein kinase binding);GO:00…	NA	yes
ENSSSCG00000054680	MYH1	-0.467564	1.05443e-07	0.00145101	1	1	myosin heavy chain 1 [Source:HGNC Symbol;Acc:HGNC:7567]	GO:0000166(nucleotide binding);GO:0003774(cytoskeletal motor activity);GO:0003779(actin binding);GO:0005524(ATP binding);GO:0005859(muscle myosin complex);GO:0014704(intercalated disc);GO:0016459(myosin complex);GO:0030016(myofibril);GO:0031672(A band);GO:0036464(cytoplasmic ribonucleoprotein granule);GO:0051015(actin filament binding)	NA	yes
ENSSSCG00000010304	MYOZ1	-0.473634	2.07692e-10	2.85805e-06	1	1	myozenin 1 [Source:VGNC Symbol;Acc:VGNC:90542]	GO:0000122(negative regulation of transcription by RNA polymerase II);GO:0004865(protein serine/threonine phosphatase inhibitor activity);GO:0007519(skeletal muscle tissue development);GO:0015629(actin cytoskeleton);GO:0030018(Z disc);GO:0042060(wound healing);GO:0043086(negative regulation of catalytic activity);GO:0043417(negative regulation of skeletal muscle tissue regeneration);GO:0043503(sk…	NA	yes
ENSSSCG00000003088	APOE	-0.474856	1.38296e-09	1.90309e-05	0.17	0.365	apolipoprotein E [Source:VGNC Symbol;Acc:VGNC:103899]	GO:0001540(amyloid-beta binding);GO:0001937(negative regulation of endothelial cell proliferation);GO:0002021(response to dietary excess);GO:0005102(signaling receptor binding);GO:0005319(lipid transporter activity);GO:0005543(phospholipid binding);GO:0005576(extracellular region);GO:0005615(extracellular space);GO:0005783(endoplasmic reticulum);GO:0005794(Golgi apparatus);GO:0005886(plasma membr…	NA	yes
ENSSSCG00000029226	UBC	-0.483142	2.70846e-07	0.00372711	0.861	0.952	ubiquitin C [Source:VGNC Symbol;Acc:VGNC:94638]	GO:0002020(protease binding);GO:0031315(extrinsic component of mitochondrial outer membrane)	NA	yes
ENSSSCG00000030113	SHISA2	-0.492778	3.29329e-08	0.00045319	0.197	0.538	shisa family member 2 [Source:VGNC Symbol;Acc:VGNC:92845]	GO:0005783(endoplasmic reticulum);GO:0016020(membrane);GO:0016021(integral component of membrane);GO:0030178(negative regulation of Wnt signaling pathway);GO:0040037(negative regulation of fibroblast growth factor receptor signaling pathway)	NA	yes
ENSSSCG00000014540	ENSSSCG00000014540	-0.497219	7.03357e-08	0.000967889	0.973	0.981	NA	GO:0006826(iron ion transport);GO:0006879(cellular iron ion homeostasis);GO:0008199(ferric iron binding);GO:0046872(metal ion binding)	04216(Ferroptosis);04217(Necroptosis);04978(Mineral absorption)	yes
ENSSSCG00000004725	ZNF106	-0.497664	7.04915e-06	0.0970034	0.457	0.721	zinc finger protein 106 [Source:VGNC Symbol;Acc:VGNC:95190]	GO:0003723(RNA binding)	NA	yes
ENSSSCG00000011453	ITIH4	-0.498125	4.68519e-08	0.000644729	0.987	1	inter-alpha-trypsin inhibitor heavy chain 4 [Source:VGNC Symbol;Acc:VGNC:109459]	GO:0004867(serine-type endopeptidase inhibitor activity);GO:0005576(extracellular region);GO:0005737(cytoplasm);GO:0005886(plasma membrane);GO:0006953(acute-phase response);GO:0010466(negative regulation of peptidase activity);GO:0010951(negative regulation of endopeptidase activity);GO:0030212(hyaluronan metabolic process);GO:0030414(peptidase inhibitor activity);GO:0034097(response to cytokine)	NA	yes
ENSSSCG00000040929	TPT1	-0.511273	5.74932e-13	7.91164e-09	1	1	tumor protein, translationally-controlled 1 [Source:HGNC Symbol;Acc:HGNC:12022]	GO:0000922(spindle pole);GO:0005509(calcium ion binding);GO:0005615(extracellular space);GO:0005634(nucleus);GO:0005737(cytoplasm);GO:0005771(multivesicular body);GO:0005829(cytosol);GO:0005881(cytoplasmic microtubule);GO:0009615(response to virus);GO:1902230(negative regulation of intrinsic apoptotic signaling pathway in response to DNA damage)	NA	yes
ENSSSCG00000020785	DES	-0.517174	6.72826e-17	9.25876e-13	1	1	desmin [Source:VGNC Symbol;Acc:VGNC:96159]	GO:0005634(nucleus);GO:0005737(cytoplasm);GO:0005856(cytoskeleton);GO:0005882(intermediate filament);GO:0005911(cell-cell junction);GO:0005916(fascia adherens);GO:0008092(cytoskeletal protein binding);GO:0014704(intercalated disc);GO:0030018(Z disc);GO:0031594(neuromuscular junction);GO:0042383(sarcolemma);GO:0042802(identical protein binding);GO:0043292(contractile fiber);GO:0045109(intermediate…	05410(Hypertrophic cardiomyopathy);05412(Arrhythmogenic right ventricular cardiomyopathy);05414(Dilated cardiomyopathy)	yes
ENSSSCG00000005976	NDUFB9	-0.527791	1.89308e-08	0.000260507	0.525	0.798	NADH:ubiquinone oxidoreductase subunit B9 [Source:VGNC Symbol;Acc:VGNC:90649]	GO:0005739(mitochondrion);GO:0005743(mitochondrial inner membrane);GO:0005747(mitochondrial respiratory chain complex I);GO:0006120(mitochondrial electron transport, NADH to ubiquinone);GO:0016020(membrane);GO:0032981(mitochondrial respiratory chain complex I assembly);GO:0070469(respirasome)	NA	yes
ENSSSCG00000039544	ENSSSCG00000039544	-0.536407	8.14756e-10	1.12119e-05	0.978	1	NA	GO:0003735(structural constituent of ribosome);GO:0005840(ribosome);GO:0006412(translation);GO:1990904(ribonucleoprotein complex)	03010(Ribosome);05171(Coronavirus disease - COVID-19)	yes
ENSSSCG00000009019	RPS3A	-0.547774	3.71465e-08	0.000511172	0.812	0.913	ribosomal protein S3A [Source:VGNC Symbol;Acc:VGNC:98958]	GO:0003735(structural constituent of ribosome);GO:0005634(nucleus);GO:0005730(nucleolus);GO:0005737(cytoplasm);GO:0005783(endoplasmic reticulum);GO:0005829(cytosol);GO:0005840(ribosome);GO:0006412(translation);GO:0022626(cytosolic ribosome);GO:0022627(cytosolic small ribosomal subunit);GO:0030154(cell differentiation);GO:0043066(negative regulation of apoptotic process);GO:0045202(synapse);GO:004…	NA	yes
ENSSSCG00000029441	ENSSSCG00000029441	-0.55871	0.000258043	1	0.453	0.644	NA	GO:0000146(microfilament motor activity);GO:0000166(nucleotide binding);GO:0001778(plasma membrane repair);GO:0003774(cytoskeletal motor activity);GO:0003779(actin binding);GO:0005524(ATP binding);GO:0005794(Golgi apparatus);GO:0005826(actomyosin contractile ring);GO:0005911(cell-cell junction);GO:0006936(muscle contraction);GO:0014823(response to activity);GO:0016459(myosin complex);GO:0016460(m…	NA	yes
ENSSSCG00000057938	KLHL41	-0.559334	6.47175e-11	8.90577e-07	0.946	1	kelch like family member 41 [Source:HGNC Symbol;Acc:HGNC:16905]	GO:0005654(nucleoplasm);GO:0005737(cytoplasm);GO:0005789(endoplasmic reticulum membrane);GO:0005829(cytosol);GO:0005856(cytoskeleton);GO:0005886(plasma membrane);GO:0016567(protein ubiquitination);GO:0030239(myofibril assembly);GO:0031430(M band);GO:0031463(Cul3-RING ubiquitin ligase complex);GO:0033017(sarcoplasmic reticulum membrane);GO:0035914(skeletal muscle cell differentiation);GO:0045214(s…	NA	yes
ENSSSCG00000018091	ND5	-0.596947	1.224e-10	1.68435e-06	0.996	1	mitochondrially encoded NADH:ubiquinone oxidoreductase core subunit 5 [Source:VGNC Symbol;Acc:VGNC:99796]	GO:0005743(mitochondrial inner membrane);GO:0005747(mitochondrial respiratory chain complex I);GO:0006120(mitochondrial electron transport, NADH to ubiquinone);GO:0008137(NADH dehydrogenase (ubiquinone) activity);GO:0032981(mitochondrial respiratory chain complex I assembly)	00190(Oxidative phosphorylation);01100(Metabolic pathways);04714(Thermogenesis);04723(Retrograde endocannabinoid signaling);05010(Alzheimer disease);05012(Parkinson disease);05014(Amyotrophic lateral sclerosis);05016(Huntington disease);05020(Prion disease);05022(Pathways of neurodegeneration - multiple diseases)	yes
ENSSSCG00000060656	GPX1	-0.613836	2.67452e-15	3.68041e-11	0.067	0.471	glutathione peroxidase 1 [Source:HGNC Symbol;Acc:HGNC:4553]	GO:0000302(response to reactive oxygen species);GO:0001659(temperature homeostasis);GO:0001885(endothelial cell development);GO:0002862(negative regulation of inflammatory response to antigenic stimulus);GO:0004601(peroxidase activity);GO:0004602(glutathione peroxidase activity);GO:0005737(cytoplasm);GO:0005739(mitochondrion);GO:0005829(cytosol);GO:0006629(lipid metabolic process);GO:0006641(trig…	NA	yes
ENSSSCG00000040681	FABP4	-0.628839	1.4638e-07	0.00201433	0.265	0.375	fatty acid binding protein 4 [Source:VGNC Symbol;Acc:VGNC:109628]	GO:0005324(long-chain fatty acid transporter activity);GO:0005504(fatty acid binding);GO:0005634(nucleus);GO:0005737(cytoplasm);GO:0006469(negative regulation of protein kinase activity);GO:0008289(lipid binding);GO:0009617(response to bacterium);GO:0015909(long-chain fatty acid transport);GO:0036041(long-chain fatty acid binding);GO:0042632(cholesterol homeostasis);GO:0045892(negative regulation…	03320(PPAR signaling pathway);04923(Regulation of lipolysis in adipocytes)	yes
ENSSSCG00000036135	COL1A1	-0.642398	0.00118828	1	0.65	0.721	collagen type I alpha 1 chain [Source:VGNC Symbol;Acc:VGNC:86870]	GO:0001501(skeletal system development);GO:0001503(ossification);GO:0001568(blood vessel development);GO:0002020(protease binding);GO:0005201(extracellular matrix structural constituent);GO:0005581(collagen trimer);GO:0005584(collagen type I trimer);GO:0005615(extracellular space);GO:0005737(cytoplasm);GO:0007601(visual perception);GO:0007605(sensory perception of sound);GO:0009612(response to me…	04151(PI3K-Akt signaling pathway);04510(Focal adhesion);04512(ECM-receptor interaction);04611(Platelet activation);04926(Relaxin signaling pathway);04933(AGE-RAGE signaling pathway in diabetic complications);04974(Protein digestion and absorption);05146(Amoebiasis);05165(Human papillomavirus infection);05205(Proteoglycans in cancer)	yes
ENSSSCG00000016034	COL3A1	-0.652349	0.000992545	1	0.865	0.894	collagen type III alpha 1 chain [Source:VGNC Symbol;Acc:VGNC:95979]	GO:0002020(protease binding);GO:0005178(integrin binding);GO:0005201(extracellular matrix structural constituent);GO:0005586(collagen type III trimer);GO:0005615(extracellular space);GO:0007160(cell-matrix adhesion);GO:0007179(transforming growth factor beta receptor signaling pathway);GO:0007229(integrin-mediated signaling pathway);GO:0007507(heart development);GO:0009314(response to radiation);…	NA	yes
ENSSSCG00000034570	IFI6	-0.681004	2.80805e-08	0.000386415	0.484	0.75	interferon alpha inducible protein 6 [Source:VGNC Symbol;Acc:VGNC:89033]	GO:0001836(release of cytochrome c from mitochondria);GO:0005739(mitochondrion);GO:0005743(mitochondrial inner membrane);GO:0006915(apoptotic process);GO:0016020(membrane);GO:0016021(integral component of membrane);GO:0031966(mitochondrial membrane);GO:0042058(regulation of epidermal growth factor receptor signaling pathway);GO:0043066(negative regulation of apoptotic process);GO:0043154(negative…	NA	yes
ENSSSCG00000037508	GSN	-0.7092	9.14023e-07	0.0125779	0.852	0.942	gelsolin [Source:HGNC Symbol;Acc:HGNC:4620]	GO:0002102(podosome);GO:0003779(actin binding);GO:0005509(calcium ion binding);GO:0005576(extracellular region);GO:0005615(extracellular space);GO:0005634(nucleus);GO:0005737(cytoplasm);GO:0005829(cytosol);GO:0005886(plasma membrane);GO:0005925(focal adhesion);GO:0006911(phagocytosis, engulfment);GO:0010628(positive regulation of gene expression);GO:0014891(striated muscle atrophy);GO:0016192(ves…	NA	yes
ENSSSCG00000031262	TXNIP	-0.775935	2.72043e-15	3.74358e-11	0.834	0.962	thioredoxin interacting protein [Source:VGNC Symbol;Acc:VGNC:94610]	GO:0000122(negative regulation of transcription by RNA polymerase II);GO:0004857(enzyme inhibitor activity);GO:0005737(cytoplasm);GO:0006606(protein import into nucleus);GO:0006979(response to oxidative stress);GO:0030216(keratinocyte differentiation);GO:0031625(ubiquitin protein ligase binding);GO:0043086(negative regulation of catalytic activity);GO:0048008(platelet-derived growth factor recept…	04621(NOD-like receptor signaling pathway)	yes
ENSSSCG00000000633	YBX3	-0.795745	8.63139e-30	1.18777e-25	1	1	Y-box binding protein 3 [Source:VGNC Symbol;Acc:VGNC:95021]	GO:0000122(negative regulation of transcription by RNA polymerase II);GO:0000977(RNA polymerase II transcription regulatory region sequence-specific DNA binding);GO:0001701(in utero embryonic development);GO:0003676(nucleic acid binding);GO:0003677(DNA binding);GO:0003730(mRNA 3'-UTR binding);GO:0005634(nucleus);GO:0005737(cytoplasm);GO:0005829(cytosol);GO:0006915(apoptotic process);GO:0007283(sp…	04530(Tight junction)	yes
ENSSSCG00000030681	MYBPH	-0.821237	8.22015e-18	1.13117e-13	0.816	0.952	myosin binding protein H [Source:VGNC Symbol;Acc:VGNC:98144]	NA	NA	yes
ENSSSCG00000002383	FOS	-0.835448	5.05947e-16	6.96234e-12	0.713	0.894	Fos proto-oncogene, AP-1 transcription factor subunit [Source:HGNC Symbol;Acc:HGNC:3796]	GO:0000976(transcription cis-regulatory region binding);GO:0000978(RNA polymerase II cis-regulatory region sequence-specific DNA binding);GO:0000979(RNA polymerase II core promoter sequence-specific DNA binding);GO:0000981(DNA-binding transcription factor activity, RNA polymerase II-specific);GO:0001221(transcription coregulator binding);GO:0001228(DNA-binding transcription activator activity, RN…	01522(Endocrine resistance);04010(MAPK signaling pathway);04024(cAMP signaling pathway);04210(Apoptosis);04380(Osteoclast differentiation);04620(Toll-like receptor signaling pathway);04657(IL-17 signaling pathway);04658(Th1 and Th2 cell differentiation);04659(Th17 cell differentiation);04660(T cell receptor signaling pathway);04662(B cell receptor signaling pathway);04668(TNF signaling pathway);0…	yes
ENSSSCG00000015796	PDLIM3	-0.864162	3.92207e-21	5.39716e-17	0.982	0.99	PDZ and LIM domain 3 [Source:VGNC Symbol;Acc:VGNC:95945]	GO:0005829(cytosol);GO:0030018(Z disc);GO:0046872(metal ion binding)	NA	yes
ENSSSCG00000018065	ND1	-0.869739	1.49574e-44	2.05829e-40	1	1	mitochondrially encoded NADH:ubiquinone oxidoreductase core subunit 1 [Source:VGNC Symbol;Acc:VGNC:99793]	GO:0003954(NADH dehydrogenase activity);GO:0005739(mitochondrion);GO:0005743(mitochondrial inner membrane);GO:0005747(mitochondrial respiratory chain complex I);GO:0006120(mitochondrial electron transport, NADH to ubiquinone);GO:0008137(NADH dehydrogenase (ubiquinone) activity);GO:0009060(aerobic respiration);GO:0016020(membrane);GO:0016021(integral component of membrane);GO:0031966(mitochondrial…	00190(Oxidative phosphorylation);01100(Metabolic pathways);04714(Thermogenesis);04723(Retrograde endocannabinoid signaling);05010(Alzheimer disease);05012(Parkinson disease);05014(Amyotrophic lateral sclerosis);05016(Huntington disease);05020(Prion disease);05022(Pathways of neurodegeneration - multiple diseases)	yes
ENSSSCG00000015595	ATF3	-1.04324	9.28596e-23	1.27784e-18	0.386	0.817	activating transcription factor 3 [Source:VGNC Symbol;Acc:VGNC:85606]	GO:0000122(negative regulation of transcription by RNA polymerase II);GO:0000976(transcription cis-regulatory region binding);GO:0000977(RNA polymerase II transcription regulatory region sequence-specific DNA binding);GO:0000978(RNA polymerase II cis-regulatory region sequence-specific DNA binding);GO:0001227(DNA-binding transcription repressor activity, RNA polymerase II-specific);GO:0001228(DNA…	NA	yes
ENSSSCG00000018069	ND2	-1.27478	1.19322e-61	1.64199e-57	1	1	NADH dehydrogenase subunit 2 [Source:NCBI gene (formerly Entrezgene);Acc:808502]	GO:0005739(mitochondrion);GO:0005743(mitochondrial inner membrane);GO:0005747(mitochondrial respiratory chain complex I);GO:0006120(mitochondrial electron transport, NADH to ubiquinone);GO:0008137(NADH dehydrogenase (ubiquinone) activity);GO:0016020(membrane);GO:0016021(integral component of membrane);GO:0032981(mitochondrial respiratory chain complex I assembly);GO:0070469(respirasome);GO:007259…	00190(Oxidative phosphorylation);01100(Metabolic pathways);04714(Thermogenesis);04723(Retrograde endocannabinoid signaling);05010(Alzheimer disease);05012(Parkinson disease);05014(Amyotrophic lateral sclerosis);05016(Huntington disease);05020(Prion disease);05022(Pathways of neurodegeneration - multiple diseases)	yes
ENSSSCG00000018080	ATP8	-1.8552	2.2585e-62	3.10793e-58	0.422	0.971	mitochondrially encoded ATP synthase membrane subunit 8 [Source:VGNC Symbol;Acc:VGNC:99789]	GO:0000276(mitochondrial proton-transporting ATP synthase complex, coupling factor F(o));GO:0005739(mitochondrion);GO:0006754(ATP biosynthetic process);GO:0006811(ion transport);GO:0015078(proton transmembrane transporter activity);GO:0015986(proton motive force-driven ATP synthesis);GO:0016020(membrane);GO:0016021(integral component of membrane);GO:0031966(mitochondrial membrane);GO:0045263(prot…	00190(Oxidative phosphorylation);01100(Metabolic pathways);04714(Thermogenesis);05010(Alzheimer disease);05012(Parkinson disease);05014(Amyotrophic lateral sclerosis);05016(Huntington disease);05020(Prion disease);05022(Pathways of neurodegeneration - multiple diseases)	yes
