# Supplementary material for: snRNA‐Seq and Spatial Transcriptome Reveal Cell–Cell Crosstalk Mediated Metabolic Regulation in Porcine Skeletal Muscle
Source: J Cachexia Sarcopenia Muscle. 2025 Mar 13;16(2):e13752. doi: 10.1002/jcsm.13752 (PMC11904818; doi:10.1002/jcsm.13752)
Supplement: Supplementary file 11 — Table S4 DEGs of FAPs‐high vs FAPs‐low region (TB). [file JCSM-16-e13752-s009.xlsx]

## Sheet: Sheet1
GeneID	gene_id	log2FC	Pvlaue	Qvalue	pct.1	pct.2	Description	GO	KEGG	significant
ENSSSCG00000015326	COL1A2	0.806805	1.76978e-11	2.4354e-07	0.753	0.533	collagen type I alpha 2 chain [Source:VGNC Symbol;Acc:VGNC:86871]	GO:0001501(skeletal system development);GO:0001568(blood vessel development);GO:0002020(protease binding);GO:0005201(extracellular matrix structural constituent);GO:0005581(collagen trimer);GO:0005584(collagen type I trimer);GO:0005615(extracellular space);GO:0005783(endoplasmic reticulum);GO:0007179(transforming growth factor beta receptor signaling pathway);GO:0007266(Rho protein signal transdu…	04151(PI3K-Akt signaling pathway);04510(Focal adhesion);04512(ECM-receptor interaction);04611(Platelet activation);04926(Relaxin signaling pathway);04933(AGE-RAGE signaling pathway in diabetic complications);04974(Protein digestion and absorption);05146(Amoebiasis);05165(Human papillomavirus infection);05205(Proteoglycans in cancer)	yes
ENSSSCG00000034570	IFI6	0.747606	9.17492e-18	1.26256e-13	0.484	0.145	interferon alpha inducible protein 6 [Source:VGNC Symbol;Acc:VGNC:89033]	GO:0001836(release of cytochrome c from mitochondria);GO:0005739(mitochondrion);GO:0005743(mitochondrial inner membrane);GO:0006915(apoptotic process);GO:0016020(membrane);GO:0016021(integral component of membrane);GO:0031966(mitochondrial membrane);GO:0042058(regulation of epidermal growth factor receptor signaling pathway);GO:0043066(negative regulation of apoptotic process);GO:0043154(negative…	NA	yes
ENSSSCG00000036135	COL1A1	0.742882	2.15706e-11	2.96833e-07	0.65	0.454	collagen type I alpha 1 chain [Source:VGNC Symbol;Acc:VGNC:86870]	GO:0001501(skeletal system development);GO:0001503(ossification);GO:0001568(blood vessel development);GO:0002020(protease binding);GO:0005201(extracellular matrix structural constituent);GO:0005581(collagen trimer);GO:0005584(collagen type I trimer);GO:0005615(extracellular space);GO:0005737(cytoplasm);GO:0007601(visual perception);GO:0007605(sensory perception of sound);GO:0009612(response to me…	04151(PI3K-Akt signaling pathway);04510(Focal adhesion);04512(ECM-receptor interaction);04611(Platelet activation);04926(Relaxin signaling pathway);04933(AGE-RAGE signaling pathway in diabetic complications);04974(Protein digestion and absorption);05146(Amoebiasis);05165(Human papillomavirus infection);05205(Proteoglycans in cancer)	yes
ENSSSCG00000037697	MGP	0.67232	8.59081e-12	1.18218e-07	0.502	0.289	matrix Gla protein [Source:VGNC Symbol;Acc:VGNC:90201]	GO:0001503(ossification);GO:0005509(calcium ion binding);GO:0005576(extracellular region);GO:0030154(cell differentiation);GO:0030500(regulation of bone mineralization);GO:0031012(extracellular matrix);GO:0051216(cartilage development);GO:0062023(collagen-containing extracellular matrix)	NA	yes
ENSSSCG00000012119	TMSB4X	0.656855	2.11055e-09	2.90433e-05	0.753	0.526	thymosin beta 4 X-linked [Source:NCBI gene (formerly Entrezgene);Acc:733606]	GO:0003779(actin binding);GO:0003785(actin monomer binding);GO:0005634(nucleus);GO:0005737(cytoplasm);GO:0005829(cytosol);GO:0005856(cytoskeleton);GO:0007015(actin filament organization);GO:0030334(regulation of cell migration)	04810(Regulation of actin cytoskeleton)	yes
ENSSSCG00000000915	DCN	0.656358	1.49977e-08	0.000206383	0.726	0.539	decorin [Source:VGNC Symbol;Acc:VGNC:103228]	GO:0005518(collagen binding);GO:0005539(glycosaminoglycan binding);GO:0005576(extracellular region);GO:0010508(positive regulation of autophagy);GO:0010596(negative regulation of endothelial cell migration);GO:0014068(positive regulation of phosphatidylinositol 3-kinase signaling);GO:0016239(positive regulation of macroautophagy);GO:0016525(negative regulation of angiogenesis);GO:0019800(peptide …	NA	yes
ENSSSCG00000016034	COL3A1	0.649619	2.73144e-09	3.75874e-05	0.865	0.822	collagen type III alpha 1 chain [Source:VGNC Symbol;Acc:VGNC:95979]	GO:0002020(protease binding);GO:0005178(integrin binding);GO:0005201(extracellular matrix structural constituent);GO:0005586(collagen type III trimer);GO:0005615(extracellular space);GO:0007160(cell-matrix adhesion);GO:0007179(transforming growth factor beta receptor signaling pathway);GO:0007229(integrin-mediated signaling pathway);GO:0007507(heart development);GO:0009314(response to radiation);…	NA	yes
ENSSSCG00000051899	B2M	0.631945	1.17031e-09	1.61047e-05	0.632	0.342	NA	GO:0002376(immune system process);GO:0002474(antigen processing and presentation of peptide antigen via MHC class I);GO:0005576(extracellular region);GO:0006955(immune response);GO:0042612(MHC class I protein complex)	04612(Antigen processing and presentation);05163(Human cytomegalovirus infection);05166(Human T-cell leukemia virus 1 infection);05168(Herpes simplex virus 1 infection);05169(Epstein-Barr virus infection);05170(Human immunodeficiency virus 1 infection)	yes
ENSSSCG00000056754	ENSSSCG00000056754	0.609164	2.28505e-11	3.14445e-07	0.942	0.783	NA	NA	NA	yes
ENSSSCG00000017082	SPARC	0.586327	3.29521e-09	4.53454e-05	0.794	0.691	secreted protein acidic and cysteine rich [Source:VGNC Symbol;Acc:VGNC:98332]	GO:0001937(negative regulation of endothelial cell proliferation);GO:0005509(calcium ion binding);GO:0005518(collagen binding);GO:0005576(extracellular region);GO:0005604(basement membrane);GO:0005615(extracellular space);GO:0005737(cytoplasm);GO:0009986(cell surface);GO:0010595(positive regulation of endothelial cell migration);GO:0016020(membrane);GO:0016363(nuclear matrix);GO:0016525(negative …	NA	yes
ENSSSCG00000037360	CST3	0.570834	2.93865e-08	0.000404388	0.682	0.5	cystatin C [Source:HGNC Symbol;Acc:HGNC:2475]	GO:0001540(amyloid-beta binding);GO:0002020(protease binding);GO:0004866(endopeptidase inhibitor activity);GO:0004869(cysteine-type endopeptidase inhibitor activity);GO:0005576(extracellular region);GO:0005615(extracellular space);GO:0005737(cytoplasm);GO:0005794(Golgi apparatus);GO:0005886(plasma membrane);GO:0006952(defense response);GO:0010466(negative regulation of peptidase activity);GO:0010…	04970(Salivary secretion)	yes
ENSSSCG00000035293	ENSSSCG00000035293	0.566535	3.35475e-09	4.61647e-05	0.803	0.592	NA	GO:0001503(ossification);GO:0005179(hormone activity);GO:0005576(extracellular region);GO:0005615(extracellular space);GO:0005975(carbohydrate metabolic process);GO:0006006(glucose metabolic process);GO:0007165(signal transduction);GO:0008083(growth factor activity)	04010(MAPK signaling pathway);04014(Ras signaling pathway);04151(PI3K-Akt signaling pathway);05200(Pathways in cancer);05205(Proteoglycans in cancer);05225(Hepatocellular carcinoma)	yes
ENSSSCG00000048856	ENSSSCG00000048856	0.54533	8.04524e-06	0.110711	0.982	0.961	NA	NA	NA	yes
ENSSSCG00000013181	SERPING1	0.529695	9.44982e-16	1.30039e-11	0.498	0.257	serpin family G member 1 [Source:VGNC Symbol;Acc:VGNC:92745]	GO:0001869(negative regulation of complement activation, lectin pathway);GO:0004867(serine-type endopeptidase inhibitor activity);GO:0005576(extracellular region);GO:0005615(extracellular space);GO:0010951(negative regulation of endopeptidase activity);GO:0030193(regulation of blood coagulation);GO:0045916(negative regulation of complement activation)	04610(Complement and coagulation cascades);05133(Pertussis)	yes
ENSSSCG00000008913	IGFBP7	0.527518	1.64375e-09	2.26196e-05	0.592	0.428	insulin like growth factor binding protein 7 [Source:VGNC Symbol;Acc:VGNC:89060]	GO:0001558(regulation of cell growth);GO:0005520(insulin-like growth factor binding);GO:0005576(extracellular region);GO:0005615(extracellular space);GO:0007155(cell adhesion);GO:0009966(regulation of signal transduction)	NA	yes
ENSSSCG00000037508	GSN	0.526755	5.71955e-08	0.000787067	0.852	0.809	gelsolin [Source:HGNC Symbol;Acc:HGNC:4620]	GO:0002102(podosome);GO:0003779(actin binding);GO:0005509(calcium ion binding);GO:0005576(extracellular region);GO:0005615(extracellular space);GO:0005634(nucleus);GO:0005737(cytoplasm);GO:0005829(cytosol);GO:0005886(plasma membrane);GO:0005925(focal adhesion);GO:0006911(phagocytosis, engulfment);GO:0010628(positive regulation of gene expression);GO:0014891(striated muscle atrophy);GO:0016192(ves…	NA	yes
ENSSSCG00000027466	PCOLCE	0.513754	0	0	0.359	0.112	procollagen C-endopeptidase enhancer [Source:VGNC Symbol;Acc:VGNC:91227]	GO:0005518(collagen binding);GO:0005576(extracellular region);GO:0005615(extracellular space);GO:0006508(proteolysis);GO:0008201(heparin binding);GO:0010952(positive regulation of peptidase activity);GO:0016504(peptidase activator activity)	NA	yes
ENSSSCG00000040929	TPT1	0.507328	1.05387e-17	1.45023e-13	1	1	tumor protein, translationally-controlled 1 [Source:HGNC Symbol;Acc:HGNC:12022]	GO:0000922(spindle pole);GO:0005509(calcium ion binding);GO:0005615(extracellular space);GO:0005634(nucleus);GO:0005737(cytoplasm);GO:0005771(multivesicular body);GO:0005829(cytosol);GO:0005881(cytoplasmic microtubule);GO:0009615(response to virus);GO:1902230(negative regulation of intrinsic apoptotic signaling pathway in response to DNA damage)	NA	yes
ENSSSCG00000033262	CD74	0.505704	2.30277e-08	0.000316884	0.637	0.487	CD74 molecule [Source:VGNC Symbol;Acc:VGNC:86428]	GO:0001516(prostaglandin biosynthetic process);GO:0001540(amyloid-beta binding);GO:0001934(positive regulation of protein phosphorylation);GO:0001961(positive regulation of cytokine-mediated signaling pathway);GO:0002286(T cell activation involved in immune response);GO:0002606(positive regulation of dendritic cell antigen processing and presentation);GO:0002792(negative regulation of peptide sec…	04612(Antigen processing and presentation);05152(Tuberculosis);05168(Herpes simplex virus 1 infection)	yes
ENSSSCG00000004687	ENSSSCG00000004687	0.490749	4.89944e-11	6.74212e-07	0.471	0.25	NA	GO:0002376(immune system process);GO:0002474(antigen processing and presentation of peptide antigen via MHC class I);GO:0005576(extracellular region);GO:0006955(immune response);GO:0042612(MHC class I protein complex)	04612(Antigen processing and presentation);05163(Human cytomegalovirus infection);05166(Human T-cell leukemia virus 1 infection);05168(Herpes simplex virus 1 infection);05169(Epstein-Barr virus infection);05170(Human immunodeficiency virus 1 infection)	yes
ENSSSCG00000001341	ENSSSCG00000001341	0.484502	4.52043e-11	6.22057e-07	0.511	0.316	NA	GO:0002476(antigen processing and presentation of endogenous peptide antigen via MHC class Ib);GO:0005615(extracellular space);GO:0006955(immune response);GO:0009897(external side of plasma membrane);GO:0016020(membrane);GO:0016021(integral component of membrane);GO:0019882(antigen processing and presentation);GO:0030670(phagocytic vesicle membrane);GO:0071556(integral component of lumenal side o…	NA	yes
ENSSSCG00000052432	ENSSSCG00000052432	0.468481	5.67172e-07	0.00780485	0.637	0.474	NA	GO:0006955(immune response);GO:0016020(membrane);GO:0016021(integral component of membrane);GO:0019882(antigen processing and presentation);GO:0030670(phagocytic vesicle membrane);GO:0071556(integral component of lumenal side of endoplasmic reticulum membrane)	NA	yes
ENSSSCG00000032436	ENSSSCG00000032436	0.45124	2.29418e-12	3.15702e-08	0.332	0.118	NA	GO:0005886(plasma membrane);GO:0016020(membrane);GO:0016021(integral component of membrane);GO:0034341(response to interferon-gamma);GO:0035455(response to interferon-alpha);GO:0035456(response to interferon-beta);GO:0045071(negative regulation of viral genome replication);GO:0046597(negative regulation of viral entry into host cell);GO:0051607(defense response to virus);GO:0060337(type I interfe…	NA	yes
ENSSSCG00000003930	RPS8	0.439298	9.42701e-09	0.000129725	0.987	0.941	ribosomal protein S8 [Source:VGNC Symbol;Acc:VGNC:98607]	GO:0000462(maturation of SSU-rRNA from tricistronic rRNA transcript (SSU-rRNA, 5.8S rRNA, LSU-rRNA));GO:0003735(structural constituent of ribosome);GO:0005783(endoplasmic reticulum);GO:0005829(cytosol);GO:0005840(ribosome);GO:0006412(translation);GO:0022626(cytosolic ribosome);GO:0022627(cytosolic small ribosomal subunit);GO:1990904(ribonucleoprotein complex)	03010(Ribosome);05171(Coronavirus disease - COVID-19)	yes
ENSSSCG00000053807	ENSSSCG00000053807	0.427546	9.15498e-09	0.000125982	0.987	0.947	NA	GO:0003735(structural constituent of ribosome);GO:0005840(ribosome);GO:0006412(translation);GO:1990904(ribonucleoprotein complex)	NA	yes
ENSSSCG00000033760	LTBP4	0.425654	1.97507e-05	0.27179	0.462	0.23	latent transforming growth factor beta binding protein 4 [Source:VGNC Symbol;Acc:VGNC:89888]	GO:0001527(microfibril);GO:0005509(calcium ion binding);GO:0007179(transforming growth factor beta receptor signaling pathway);GO:0031012(extracellular matrix);GO:0046879(hormone secretion);GO:0050431(transforming growth factor beta binding);GO:0062023(collagen-containing extracellular matrix)	NA	yes
ENSSSCG00000003514	HSPG2	0.425113	5.46633e-09	7.52221e-05	0.471	0.27	heparan sulfate proteoglycan 2 [Source:VGNC Symbol;Acc:VGNC:97099]	GO:0005509(calcium ion binding);GO:0005604(basement membrane);GO:0008022(protein C-terminus binding);GO:0016020(membrane);GO:0071944(cell periphery);GO:0072359(circulatory system development)	04512(ECM-receptor interaction);05161(Hepatitis B);05205(Proteoglycans in cancer)	yes
ENSSSCG00000028355	ACTG1	0.417666	4.02703e-05	0.55416	0.673	0.467	actin gamma 1 [Source:HGNC Symbol;Acc:HGNC:144]	GO:0001525(angiogenesis);GO:0001738(morphogenesis of a polarized epithelium);GO:0005200(structural constituent of cytoskeleton);GO:0005522(profilin binding);GO:0005856(cytoskeleton);GO:0005884(actin filament);GO:0005886(plasma membrane);GO:0005911(cell-cell junction);GO:0005925(focal adhesion);GO:0010628(positive regulation of gene expression);GO:0015629(actin cytoskeleton);GO:0030016(myofibril);…	04015(Rap1 signaling pathway);04145(Phagosome);04210(Apoptosis);04390(Hippo signaling pathway);04510(Focal adhesion);04520(Adherens junction);04530(Tight junction);04611(Platelet activation);04670(Leukocyte transendothelial migration);04714(Thermogenesis);04810(Regulation of actin cytoskeleton);04919(Thyroid hormone signaling pathway);04921(Oxytocin signaling pathway);04971(Gastric acid secretion…	yes
ENSSSCG00000013418	CFD	0.410033	1.94549e-08	0.000267719	0.534	0.421	complement factor D [Source:VGNC Symbol;Acc:VGNC:86609]	GO:0004252(serine-type endopeptidase activity);GO:0005615(extracellular space);GO:0006508(proteolysis);GO:0006957(complement activation, alternative pathway);GO:0007219(Notch signaling pathway);GO:0008233(peptidase activity);GO:0008236(serine-type peptidase activity);GO:0009617(response to bacterium);GO:0016787(hydrolase activity)	04610(Complement and coagulation cascades);05150(Staphylococcus aureus infection);05171(Coronavirus disease - COVID-19)	yes
ENSSSCG00000015073	TAGLN	0.406194	2.88736e-11	3.9733e-07	0.318	0.316	transgelin [Source:VGNC Symbol;Acc:VGNC:93730]	GO:0005737(cytoplasm);GO:0005856(cytoskeleton);GO:0030855(epithelial cell differentiation);GO:0051015(actin filament binding)	NA	yes
ENSSSCG00000040575	ISG15	0.400931	1.30465e-07	0.00179534	0.229	0.033	ISG15 ubiquitin like modifier [Source:VGNC Symbol;Acc:VGNC:89223]	GO:0003735(structural constituent of ribosome);GO:0005178(integrin binding);GO:0005576(extracellular region);GO:0005634(nucleus);GO:0005737(cytoplasm);GO:0007229(integrin-mediated signaling pathway);GO:0009615(response to virus);GO:0009617(response to bacterium);GO:0019941(modification-dependent protein catabolic process);GO:0022627(cytosolic small ribosomal subunit);GO:0030501(positive regulatio…	04622(RIG-I-like receptor signaling pathway);05165(Human papillomavirus infection);05169(Epstein-Barr virus infection);05171(Coronavirus disease - COVID-19)	yes
ENSSSCG00000033299	FLNA	0.395426	8.29259e-08	0.00114114	0.309	0.178	filamin A [Source:VGNC Symbol;Acc:VGNC:88155]	GO:0001664(G protein-coupled receptor binding);GO:0003779(actin binding);GO:0005634(nucleus);GO:0005730(nucleolus);GO:0005737(cytoplasm);GO:0005829(cytosol);GO:0005886(plasma membrane);GO:0005911(cell-cell junction);GO:0007195(adenylate cyclase-inhibiting dopamine receptor signaling pathway);GO:0015459(potassium channel regulator activity);GO:0015629(actin cytoskeleton);GO:0016479(negative regula…	04010(MAPK signaling pathway);04510(Focal adhesion);05132(Salmonella infection);05205(Proteoglycans in cancer)	yes
ENSSSCG00000004489	EEF1A1	0.389192	0.000128896	1	0.789	0.658	eukaryotic translation elongation factor 1 alpha 1 [Source:HGNC Symbol;Acc:HGNC:3189]	GO:0000049(tRNA binding);GO:0000166(nucleotide binding);GO:0003746(translation elongation factor activity);GO:0003924(GTPase activity);GO:0005525(GTP binding);GO:0005634(nucleus);GO:0005730(nucleolus);GO:0005737(cytoplasm);GO:0005829(cytosol);GO:0005886(plasma membrane);GO:0006412(translation);GO:0006414(translational elongation);GO:0019900(kinase binding);GO:0019901(protein kinase binding);GO:00…	NA	yes
ENSSSCG00000010281	PSAP	0.363463	0.000177833	1	0.565	0.368	prosaposin [Source:VGNC Symbol;Acc:VGNC:109480]	GO:0001517(N-acetylglucosamine 6-O-sulfotransferase activity);GO:0002020(protease binding);GO:0005543(phospholipid binding);GO:0005576(extracellular region);GO:0005615(extracellular space);GO:0005737(cytoplasm);GO:0005764(lysosome);GO:0005770(late endosome);GO:0005802(trans-Golgi network);GO:0006044(N-acetylglucosamine metabolic process);GO:0006629(lipid metabolic process);GO:0006665(sphingolipid…	NA	yes
ENSSSCG00000011033	VIM	0.361025	8.57267e-06	0.117969	0.408	0.303	vimentin [Source:VGNC Symbol;Acc:VGNC:95565]	GO:0003723(RNA binding);GO:0003725(double-stranded RNA binding);GO:0005200(structural constituent of cytoskeleton);GO:0005212(structural constituent of eye lens);GO:0005737(cytoplasm);GO:0005777(peroxisome);GO:0005829(cytosol);GO:0005844(polysome);GO:0005856(cytoskeleton);GO:0005882(intermediate filament);GO:0005886(plasma membrane);GO:0010628(positive regulation of gene expression);GO:0010977(ne…	05169(Epstein-Barr virus infection);05206(MicroRNAs in cancer)	yes
ENSSSCG00000031262	TXNIP	0.36042	2.02457e-05	0.278601	0.834	0.625	thioredoxin interacting protein [Source:VGNC Symbol;Acc:VGNC:94610]	GO:0000122(negative regulation of transcription by RNA polymerase II);GO:0004857(enzyme inhibitor activity);GO:0005737(cytoplasm);GO:0006606(protein import into nucleus);GO:0006979(response to oxidative stress);GO:0030216(keratinocyte differentiation);GO:0031625(ubiquitin protein ligase binding);GO:0043086(negative regulation of catalytic activity);GO:0048008(platelet-derived growth factor recept…	04621(NOD-like receptor signaling pathway)	yes
ENSSSCG00000008245	TMSB10	0.358218	0.00103946	1	0.744	0.599	NA	GO:0003785(actin monomer binding);GO:0005856(cytoskeleton);GO:0007015(actin filament organization)	NA	yes
ENSSSCG00000037274	PTMA	0.357297	0.00104385	1	0.368	0.197	prothymosin alpha [Source:VGNC Symbol;Acc:VGNC:106455]	NA	NA	yes
ENSSSCG00000022506	COL6A1	0.354378	4.89614e-05	0.673758	0.43	0.289	collagen type VI alpha 1 chain [Source:HGNC Symbol;Acc:HGNC:2211]	GO:0005518(collagen binding);GO:0005576(extracellular region);GO:0005615(extracellular space);GO:0032991(protein-containing complex);GO:0035987(endodermal cell differentiation);GO:0048407(platelet-derived growth factor binding);GO:0062023(collagen-containing extracellular matrix);GO:0110165(cellular anatomical entity)	04151(PI3K-Akt signaling pathway);04510(Focal adhesion);04512(ECM-receptor interaction);04974(Protein digestion and absorption);05165(Human papillomavirus infection)	yes
ENSSSCG00000014071	ENSSSCG00000014071	0.351269	6.03047e-05	0.829853	0.529	0.296	basic transcription factor 3 [Source:VGNC Symbol;Acc:VGNC:99597]	GO:0005829(cytosol);GO:0005854(nascent polypeptide-associated complex);GO:0042788(polysomal ribosome)	NA	yes
ENSSSCG00000039243	CD81	0.34549	6.86408e-05	0.944565	0.439	0.283	CD81 molecule [Source:VGNC Symbol;Acc:VGNC:86431]	GO:0001618(virus receptor activity);GO:0001771(immunological synapse formation);GO:0001772(immunological synapse);GO:0002455(humoral immune response mediated by circulating immunoglobulin);GO:0002863(positive regulation of inflammatory response to antigenic stimulus);GO:0005178(integrin binding);GO:0005886(plasma membrane);GO:0005887(integral component of plasma membrane);GO:0008104(protein local…	NA	yes
ENSSSCG00000044700	COL4A1	0.344976	0.000120149	1	0.457	0.276	collagen type IV alpha 1 chain [Source:HGNC Symbol;Acc:HGNC:2202]	GO:0001569(branching involved in blood vessel morphogenesis);GO:0005201(extracellular matrix structural constituent);GO:0005581(collagen trimer);GO:0005587(collagen type IV trimer);GO:0005604(basement membrane);GO:0007420(brain development);GO:0007528(neuromuscular junction development);GO:0016020(membrane);GO:0030020(extracellular matrix structural constituent conferring tensile strength);GO:003…	NA	yes
ENSSSCG00000007520	ENSSSCG00000007520	0.341445	0.000384572	1	0.785	0.605	NA	GO:0001501(skeletal system development);GO:0001894(tissue homeostasis);GO:0001958(endochondral ossification);GO:0003924(GTPase activity);GO:0005525(GTP binding);GO:0006112(energy reserve metabolic process);GO:0006306(DNA methylation);GO:0007165(signal transduction);GO:0007186(G protein-coupled receptor signaling pathway);GO:0007189(adenylate cyclase-activating G protein-coupled receptor signaling…	01522(Endocrine resistance);04015(Rap1 signaling pathway);04020(Calcium signaling pathway);04024(cAMP signaling pathway);04072(Phospholipase D signaling pathway);04261(Adrenergic signaling in cardiomyocytes);04270(Vascular smooth muscle contraction);04540(Gap junction);04611(Platelet activation);04713(Circadian entrainment);04714(Thermogenesis);04724(Glutamatergic synapse);04726(Serotonergic syna…	yes
ENSSSCG00000040103	ENSSSCG00000040103	0.336469	8.41646e-08	0.00115819	0.377	0.191	guided entry of tail-anchored proteins factor 4 [Source:VGNC Symbol;Acc:VGNC:88418]	GO:0005829(cytosol);GO:0045048(protein insertion into ER membrane);GO:0071818(BAT3 complex)	NA	yes
ENSSSCG00000035066	MYOC	0.335481	0	0	0.274	0.105	myocilin [Source:VGNC Symbol;Acc:VGNC:90535]	GO:0001649(osteoblast differentiation);GO:0001952(regulation of cell-matrix adhesion);GO:0001953(negative regulation of cell-matrix adhesion);GO:0001968(fibronectin binding);GO:0005109(frizzled binding);GO:0005576(extracellular region);GO:0005615(extracellular space);GO:0005741(mitochondrial outer membrane);GO:0005743(mitochondrial inner membrane);GO:0005758(mitochondrial intermembrane space);GO:…	NA	yes
ENSSSCG00000006063	PABPC1	0.334761	0.000346508	1	0.354	0.164	poly(A) binding protein cytoplasmic 1 [Source:VGNC Symbol;Acc:VGNC:98829]	GO:0003676(nucleic acid binding);GO:0003723(RNA binding);GO:0003730(mRNA 3'-UTR binding);GO:0005634(nucleus);GO:0005737(cytoplasm);GO:0005829(cytosol);GO:0008022(protein C-terminus binding);GO:0008143(poly(A) binding);GO:0008266(poly(U) RNA binding);GO:0010494(cytoplasmic stress granule);GO:0031252(cell leading edge);GO:0036464(cytoplasmic ribonucleoprotein granule);GO:0045070(positive regulation…	NA	yes
ENSSSCG00000006899	ENSSSCG00000006899	0.333899	0.000375128	1	0.812	0.632	NA	GO:0003735(structural constituent of ribosome);GO:0005634(nucleus);GO:0005737(cytoplasm);GO:0005840(ribosome);GO:0006412(translation);GO:0008097(5S rRNA binding);GO:0022625(cytosolic large ribosomal subunit);GO:0045202(synapse);GO:1990904(ribonucleoprotein complex)	NA	yes
ENSSSCG00000062561	ATP5MC2	0.330957	2.23899e-05	0.308107	0.753	0.513	ATP synthase membrane subunit c locus 2 [Source:HGNC Symbol;Acc:HGNC:842]	GO:0006811(ion transport);GO:0008289(lipid binding);GO:0015078(proton transmembrane transporter activity);GO:0015986(proton motive force-driven ATP synthesis);GO:0016020(membrane);GO:0016021(integral component of membrane);GO:0016469(proton-transporting two-sector ATPase complex);GO:0031966(mitochondrial membrane);GO:0033177(proton-transporting two-sector ATPase complex, proton-transporting domai…	00190(Oxidative phosphorylation);01100(Metabolic pathways);04714(Thermogenesis);05010(Alzheimer disease);05012(Parkinson disease);05014(Amyotrophic lateral sclerosis);05016(Huntington disease);05020(Prion disease);05022(Pathways of neurodegeneration - multiple diseases)	yes
ENSSSCG00000038912	ENSSSCG00000038912	0.328633	3.16126e-07	0.00435022	0.278	0.079	NA	GO:0016020(membrane);GO:0016021(integral component of membrane)	NA	yes
ENSSSCG00000018063	ENSSSCG00000018063	0.320387	1.12529e-05	0.154852	1	1	NA	GO:0003735(structural constituent of ribosome);GO:0005840(ribosome)	NA	yes
ENSSSCG00000020830	ENSSSCG00000020830	0.312799	0.00145385	1	0.565	0.401	NA	GO:0005737(cytoplasm);GO:0005854(nascent polypeptide-associated complex);GO:0006612(protein targeting to membrane);GO:0051082(unfolded protein binding)	04928(Parathyroid hormone synthesis, secretion and action)	yes
ENSSSCG00000028414	ENSSSCG00000028414	0.312317	0.00284525	1	0.61	0.428	NA	GO:0005739(mitochondrion);GO:0005743(mitochondrial inner membrane);GO:0016020(membrane);GO:0016021(integral component of membrane);GO:0061617(MICOS complex)	NA	yes
ENSSSCG00000037803	MARCKS	0.312098	2.24206e-07	0.00308531	0.26	0.099	myristoylated alanine rich protein kinase C substrate [Source:VGNC Symbol;Acc:VGNC:90024]	GO:0003779(actin binding);GO:0005080(protein kinase C binding);GO:0005516(calmodulin binding);GO:0005737(cytoplasm);GO:0005813(centrosome);GO:0005886(plasma membrane);GO:0005938(cell cortex);GO:0006915(apoptotic process);GO:0007005(mitochondrion organization);GO:0007015(actin filament organization);GO:0007417(central nervous system development);GO:0016020(membrane);GO:0016301(kinase activity);GO:…	04666(Fc gamma R-mediated phagocytosis);05206(MicroRNAs in cancer)	yes
ENSSSCG00000029160	ENSSSCG00000029160	0.309524	0.00184517	1	0.525	0.368	NA	GO:0000166(nucleotide binding);GO:0005524(ATP binding);GO:0005634(nucleus);GO:0005737(cytoplasm);GO:0005829(cytosol);GO:0005886(plasma membrane);GO:0016192(vesicle-mediated transport);GO:0016887(ATP hydrolysis activity);GO:0031072(heat shock protein binding);GO:0031625(ubiquitin protein ligase binding);GO:0032436(positive regulation of proteasomal ubiquitin-dependent protein catabolic process);GO…	NA	yes
ENSSSCG00000001868	TSPAN3	0.308051	0.00330021	1	0.57	0.395	tetraspanin 3 [Source:VGNC Symbol;Acc:VGNC:94510]	GO:0005887(integral component of plasma membrane);GO:0016020(membrane);GO:0016021(integral component of membrane)	NA	yes
ENSSSCG00000005380	COL15A1	0.305782	0.00095503	1	0.363	0.211	collagen type XV alpha 1 chain [Source:VGNC Symbol;Acc:VGNC:86866]	GO:0001525(angiogenesis);GO:0001886(endothelial cell morphogenesis);GO:0005201(extracellular matrix structural constituent);GO:0005581(collagen trimer);GO:0005604(basement membrane);GO:0005615(extracellular space);GO:0030020(extracellular matrix structural constituent conferring tensile strength);GO:0030198(extracellular matrix organization);GO:0031012(extracellular matrix);GO:0062023(collagen-co…	NA	yes
ENSSSCG00000039046	ENSSSCG00000039046	0.301286	0.00625779	1	0.65	0.487	NA	GO:0003735(structural constituent of ribosome);GO:0005840(ribosome);GO:0006412(translation);GO:0022625(cytosolic large ribosomal subunit);GO:1990904(ribonucleoprotein complex)	03010(Ribosome);05171(Coronavirus disease - COVID-19)	yes
ENSSSCG00000001229	ENSSSCG00000001229	0.300857	1.24063e-06	0.0170723	0.39	0.23	NA	GO:0006955(immune response);GO:0016020(membrane);GO:0016021(integral component of membrane);GO:0019882(antigen processing and presentation);GO:0030670(phagocytic vesicle membrane);GO:0071556(integral component of lumenal side of endoplasmic reticulum membrane)	NA	yes
ENSSSCG00000010447	ACTA2	0.299237	0.00157292	1	0.278	0.184	actin alpha 2, smooth muscle [Source:VGNC Symbol;Acc:VGNC:85038]	GO:0005737(cytoplasm);GO:0005856(cytoskeleton);GO:0005869(dynactin complex);GO:0008217(regulation of blood pressure);GO:0009615(response to virus);GO:0010628(positive regulation of gene expression);GO:0014829(vascular associated smooth muscle contraction);GO:0015629(actin cytoskeleton);GO:0019901(protein kinase binding);GO:0030027(lamellipodium);GO:0030175(filopodium);GO:0030485(smooth muscle con…	NA	yes
ENSSSCG00000036438	GPX3	0.297972	0	0	0.26	0.072	glutathione peroxidase 3 [Source:VGNC Symbol;Acc:VGNC:98026]	GO:0004601(peroxidase activity);GO:0004602(glutathione peroxidase activity);GO:0005615(extracellular space);GO:0006979(response to oxidative stress);GO:0008430(selenium binding);GO:0016491(oxidoreductase activity);GO:0042744(hydrogen peroxide catabolic process);GO:0042802(identical protein binding);GO:0098869(cellular oxidant detoxification)	NA	yes
ENSSSCG00000054047	RPL22	0.295718	0.00261792	1	0.888	0.776	NA	GO:0003735(structural constituent of ribosome);GO:0005840(ribosome);GO:0006412(translation);GO:0008201(heparin binding);GO:0045182(translation regulator activity);GO:0046632(alpha-beta T cell differentiation);GO:0098793(presynapse);GO:0098978(glutamatergic synapse);GO:0099577(regulation of translation at presynapse, modulating synaptic transmission);GO:1990904(ribonucleoprotein complex)	03010(Ribosome);05171(Coronavirus disease - COVID-19)	yes
ENSSSCG00000002829	MMP2	0.295025	8.39123e-08	0.00115472	0.26	0.112	matrix metallopeptidase 2 [Source:VGNC Symbol;Acc:VGNC:90274]	GO:0001666(response to hypoxia);GO:0001955(blood vessel maturation);GO:0001957(intramembranous ossification);GO:0004175(endopeptidase activity);GO:0004222(metalloendopeptidase activity);GO:0005576(extracellular region);GO:0005615(extracellular space);GO:0005886(plasma membrane);GO:0006508(proteolysis);GO:0007566(embryo implantation);GO:0008233(peptidase activity);GO:0008237(metallopeptidase activ…	NA	yes
ENSSSCG00000063471	ENSSSCG00000063471	0.294324	6.94517e-07	0.00955725	0.525	0.414	NA	NA	NA	yes
ENSSSCG00000038953	UBE2B	0.293519	0.00510405	1	0.448	0.289	ubiquitin conjugating enzyme E2 B [Source:VGNC Symbol;Acc:VGNC:94640]	GO:0000166(nucleotide binding);GO:0000209(protein polyubiquitination);GO:0000785(chromatin);GO:0001701(in utero embryonic development);GO:0001741(XY body);GO:0004842(ubiquitin-protein transferase activity);GO:0005524(ATP binding);GO:0005634(nucleus);GO:0005657(replication fork);GO:0005737(cytoplasm);GO:0006281(DNA repair);GO:0006301(postreplication repair);GO:0006511(ubiquitin-dependent protein c…	04120(Ubiquitin mediated proteolysis)	yes
ENSSSCG00000006016	EIF3H	0.292754	0.00160312	1	0.466	0.27	eukaryotic translation initiation factor 3 subunit H [Source:VGNC Symbol;Acc:VGNC:87620]	GO:0001732(formation of cytoplasmic translation initiation complex);GO:0002183(cytoplasmic translational initiation);GO:0003743(translation initiation factor activity);GO:0005737(cytoplasm);GO:0005852(eukaryotic translation initiation factor 3 complex);GO:0006412(translation);GO:0006413(translational initiation);GO:0008233(peptidase activity);GO:0008237(metallopeptidase activity);GO:0016282(eukar…	03013(RNA transport);05162(Measles)	yes
ENSSSCG00000038880	RPL23	0.291011	0.00114074	1	0.951	0.908	NA	NA	03010(Ribosome);05171(Coronavirus disease - COVID-19)	yes
ENSSSCG00000032916	ENSSSCG00000032916	0.290058	0.000318511	1	0.435	0.23	mitochondrial pyruvate carrier 1 [Source:VGNC Symbol;Acc:VGNC:90318]	GO:0005739(mitochondrion);GO:0005743(mitochondrial inner membrane);GO:0006850(mitochondrial pyruvate transmembrane transport);GO:0016020(membrane);GO:0016021(integral component of membrane)	NA	yes
ENSSSCG00000027684	TRIM63	0.288898	0.00135226	1	0.561	0.355	tripartite motif containing 63 [Source:VGNC Symbol;Acc:VGNC:94424]	GO:0005737(cytoplasm);GO:0008270(zinc ion binding);GO:0016567(protein ubiquitination);GO:0031432(titin binding);GO:0046872(metal ion binding);GO:0061630(ubiquitin protein ligase activity)	NA	yes
ENSSSCG00000039544	ENSSSCG00000039544	0.28872	0.0021299	1	0.978	0.961	NA	GO:0003735(structural constituent of ribosome);GO:0005840(ribosome);GO:0006412(translation);GO:1990904(ribonucleoprotein complex)	03010(Ribosome);05171(Coronavirus disease - COVID-19)	yes
ENSSSCG00000036402	MYL9	0.286563	1.23962e-08	0.000170585	0.238	0.118	myosin light chain 9 [Source:VGNC Symbol;Acc:VGNC:95651]	GO:0001725(stress fiber);GO:0005509(calcium ion binding);GO:0016460(myosin II complex);GO:0030018(Z disc);GO:0032036(myosin heavy chain binding);GO:0046872(metal ion binding)	04022(cGMP-PKG signaling pathway);04024(cAMP signaling pathway);04270(Vascular smooth muscle contraction);04360(Axon guidance);04510(Focal adhesion);04530(Tight junction);04670(Leukocyte transendothelial migration);04810(Regulation of actin cytoskeleton);04921(Oxytocin signaling pathway);05132(Salmonella infection)	yes
ENSSSCG00000001400	DDX39B	0.285835	2.78055e-08	0.000382631	0.314	0.145	DExD-box helicase 39B [Source:VGNC Symbol;Acc:VGNC:109422]	GO:0000166(nucleotide binding);GO:0000245(spliceosomal complex assembly);GO:0000346(transcription export complex);GO:0000398(mRNA splicing, via spliceosome);GO:0003676(nucleic acid binding);GO:0003724(RNA helicase activity);GO:0004386(helicase activity);GO:0005524(ATP binding);GO:0005634(nucleus);GO:0005681(spliceosomal complex);GO:0005687(U4 snRNP);GO:0005688(U6 snRNP);GO:0005737(cytoplasm);GO:0…	03013(RNA transport);03015(mRNA surveillance pathway);03040(Spliceosome)	yes
ENSSSCG00000023666	CTSB	0.285665	0.000850938	1	0.341	0.197	cathepsin B [Source:VGNC Symbol;Acc:VGNC:87074]	GO:0004175(endopeptidase activity);GO:0004197(cysteine-type endopeptidase activity);GO:0005518(collagen binding);GO:0005615(extracellular space);GO:0005764(lysosome);GO:0006508(proteolysis);GO:0006590(thyroid hormone generation);GO:0008233(peptidase activity);GO:0008234(cysteine-type peptidase activity);GO:0009897(external side of plasma membrane);GO:0010466(negative regulation of peptidase activ…	04140(Autophagy - animal);04142(Lysosome);04210(Apoptosis);04612(Antigen processing and presentation);04621(NOD-like receptor signaling pathway);04924(Renin secretion)	yes
ENSSSCG00000032474	CXCL10	0.28169	0.00140553	1	0.121	0.02	C-X-C motif chemokine ligand 10 [Source:VGNC Symbol;Acc:VGNC:87101]	GO:0005125(cytokine activity);GO:0005576(extracellular region);GO:0005615(extracellular space);GO:0006935(chemotaxis);GO:0006952(defense response);GO:0006954(inflammatory response);GO:0006955(immune response);GO:0007186(G protein-coupled receptor signaling pathway);GO:0007189(adenylate cyclase-activating G protein-coupled receptor signaling pathway);GO:0008009(chemokine activity);GO:0008201(hepar…	04060(Cytokine-cytokine receptor interaction);04061(Viral protein interaction with cytokine and cytokine receptor);04062(Chemokine signaling pathway);04620(Toll-like receptor signaling pathway);04622(RIG-I-like receptor signaling pathway);04623(Cytosolic DNA-sensing pathway);04657(IL-17 signaling pathway);04668(TNF signaling pathway);05160(Hepatitis C);05164(Influenza A);05169(Epstein-Barr virus …	yes
ENSSSCG00000003903	ENSSSCG00000003903	0.281162	0.00190102	1	0.578	0.388	NA	GO:0005739(mitochondrion);GO:0005743(mitochondrial inner membrane);GO:0005750(mitochondrial respiratory chain complex III);GO:0006122(mitochondrial electron transport, ubiquinol to cytochrome c);GO:0016020(membrane);GO:0070469(respirasome)	00190(Oxidative phosphorylation);01100(Metabolic pathways);04260(Cardiac muscle contraction);04714(Thermogenesis);04932(Non-alcoholic fatty liver disease);05010(Alzheimer disease);05012(Parkinson disease);05014(Amyotrophic lateral sclerosis);05016(Huntington disease);05020(Prion disease);05022(Pathways of neurodegeneration - multiple diseases)	yes
ENSSSCG00000000905	ENSSSCG00000000905	0.278827	8.21011e-09	0.000112979	0.439	0.329	NADH:ubiquinone oxidoreductase subunit A12 [Source:VGNC Symbol;Acc:VGNC:103305]	GO:0005739(mitochondrion);GO:0005743(mitochondrial inner membrane);GO:0005747(mitochondrial respiratory chain complex I);GO:0006979(response to oxidative stress);GO:0016020(membrane);GO:0032981(mitochondrial respiratory chain complex I assembly);GO:0070469(respirasome)	00190(Oxidative phosphorylation);01100(Metabolic pathways);04714(Thermogenesis);04723(Retrograde endocannabinoid signaling);04932(Non-alcoholic fatty liver disease);05010(Alzheimer disease);05012(Parkinson disease);05014(Amyotrophic lateral sclerosis);05016(Huntington disease);05020(Prion disease);05022(Pathways of neurodegeneration - multiple diseases)	yes
ENSSSCG00000032111	ENSSSCG00000032111	0.276762	0.000743756	1	0.96	0.862	ribosomal protein L7 [Source:VGNC Symbol;Acc:VGNC:98850]	GO:0000463(maturation of LSU-rRNA from tricistronic rRNA transcript (SSU-rRNA, 5.8S rRNA, LSU-rRNA));GO:0003723(RNA binding);GO:0003735(structural constituent of ribosome);GO:0005840(ribosome);GO:0022625(cytosolic large ribosomal subunit)	NA	yes
ENSSSCG00000016174	FN1	0.274326	0.00380069	1	0.363	0.204	fibronectin 1 [Source:VGNC Symbol;Acc:VGNC:96305]	GO:0001932(regulation of protein phosphorylation);GO:0002020(protease binding);GO:0005102(signaling receptor binding);GO:0005178(integrin binding);GO:0005201(extracellular matrix structural constituent);GO:0005576(extracellular region);GO:0005577(fibrinogen complex);GO:0005604(basement membrane);GO:0005615(extracellular space);GO:0005793(endoplasmic reticulum-Golgi intermediate compartment);GO:00…	NA	yes
ENSSSCG00000009545	COL4A2	0.274191	7.54124e-07	0.0103775	0.354	0.204	collagen type IV alpha 2 chain [Source:VGNC Symbol;Acc:VGNC:86875]	GO:0005201(extracellular matrix structural constituent);GO:0005581(collagen trimer);GO:0005587(collagen type IV trimer);GO:0005604(basement membrane);GO:0005615(extracellular space);GO:0006351(DNA-templated transcription);GO:0016020(membrane);GO:0016525(negative regulation of angiogenesis);GO:0030020(extracellular matrix structural constituent conferring tensile strength);GO:0030198(extracellular…	04151(PI3K-Akt signaling pathway);04510(Focal adhesion);04512(ECM-receptor interaction);04926(Relaxin signaling pathway);04933(AGE-RAGE signaling pathway in diabetic complications);04974(Protein digestion and absorption);05146(Amoebiasis);05165(Human papillomavirus infection);05200(Pathways in cancer);05222(Small cell lung cancer)	yes
ENSSSCG00000016991	DUSP1	0.272668	0.000613507	1	0.471	0.349	dual specificity phosphatase 1 [Source:VGNC Symbol;Acc:VGNC:87476]	GO:0001706(endoderm formation);GO:0004721(phosphoprotein phosphatase activity);GO:0004722(protein serine/threonine phosphatase activity);GO:0004725(protein tyrosine phosphatase activity);GO:0005634(nucleus);GO:0005737(cytoplasm);GO:0006470(protein dephosphorylation);GO:0007162(negative regulation of cell adhesion);GO:0008138(protein tyrosine/serine/threonine phosphatase activity);GO:0008285(negat…	04010(MAPK signaling pathway);04726(Serotonergic synapse);05012(Parkinson disease);05418(Fluid shear stress and atherosclerosis)	yes
ENSSSCG00000028850	RPL26	0.271288	0.00163258	1	0.973	0.914	ribosomal protein L26 [Source:HGNC Symbol;Acc:HGNC:10327]	GO:0002181(cytoplasmic translation);GO:0003723(RNA binding);GO:0003735(structural constituent of ribosome);GO:0005654(nucleoplasm);GO:0005730(nucleolus);GO:0005737(cytoplasm);GO:0005840(ribosome);GO:0006364(rRNA processing);GO:0006412(translation);GO:0006977(DNA damage response, signal transduction by p53 class mediator resulting in cell cycle arrest);GO:0015934(large ribosomal subunit);GO:002262…	03010(Ribosome);05171(Coronavirus disease - COVID-19)	yes
ENSSSCG00000004192	CCN2	0.27015	0.00283232	1	0.305	0.191	cellular communication network factor 2 [Source:VGNC Symbol;Acc:VGNC:86345]	GO:0001502(cartilage condensation);GO:0001503(ossification);GO:0001525(angiogenesis);GO:0001894(tissue homeostasis);GO:0002062(chondrocyte differentiation);GO:0005178(integrin binding);GO:0005576(extracellular region);GO:0007160(cell-matrix adhesion);GO:0007165(signal transduction);GO:0007229(integrin-mediated signaling pathway);GO:0008022(protein C-terminus binding);GO:0008201(heparin binding);G…	04371(Apelin signaling pathway);04390(Hippo signaling pathway)	yes
ENSSSCG00000011299	CLEC3B	0.267894	4.28752e-06	0.0590005	0.224	0.092	C-type lectin domain family 3 member B [Source:VGNC Symbol;Acc:VGNC:86754]	GO:0001503(ossification);GO:0001652(granular component);GO:0005509(calcium ion binding);GO:0005615(extracellular space);GO:0005737(cytoplasm);GO:0008201(heparin binding);GO:0010756(positive regulation of plasminogen activation);GO:0030246(carbohydrate binding);GO:0030282(bone mineralization);GO:0036143(kringle domain binding);GO:0062023(collagen-containing extracellular matrix);GO:0071310(cellula…	NA	yes
ENSSSCG00000039506	MYL6	0.267558	0.00197712	1	0.453	0.316	myosin light chain 6 [Source:HGNC Symbol;Acc:HGNC:7587]	GO:0005509(calcium ion binding);GO:0005903(brush border);GO:0008307(structural constituent of muscle)	04270(Vascular smooth muscle contraction);04530(Tight junction);04921(Oxytocin signaling pathway)	yes
ENSSSCG00000000146	MYH11	0.266745	2.03406e-06	0.0279907	0.17	0.086	myosin heavy chain 11 [Source:VGNC Symbol;Acc:VGNC:90510]	GO:0000166(nucleotide binding);GO:0003774(cytoskeletal motor activity);GO:0003779(actin binding);GO:0005524(ATP binding);GO:0008307(structural constituent of muscle);GO:0016459(myosin complex);GO:0048251(elastic fiber assembly);GO:0051015(actin filament binding);GO:0055013(cardiac muscle cell development)	04270(Vascular smooth muscle contraction);04530(Tight junction);04810(Regulation of actin cytoskeleton)	yes
ENSSSCG00000055885	ENSSSCG00000055885	0.265065	0.00191031	1	0.242	0.118	NA	GO:0016020(membrane);GO:0016021(integral component of membrane)	NA	yes
ENSSSCG00000055651	C1S	0.264651	0	0	0.206	0.053	complement C1s [Source:HGNC Symbol;Acc:HGNC:1247]	GO:0004252(serine-type endopeptidase activity);GO:0042802(identical protein binding)	04610(Complement and coagulation cascades);05133(Pertussis);05150(Staphylococcus aureus infection);05171(Coronavirus disease - COVID-19);05322(Systemic lupus erythematosus)	yes
ENSSSCG00000013512	PLIN4	0.261762	1.27004e-05	0.17477	0.404	0.25	perilipin 4 [Source:VGNC Symbol;Acc:VGNC:91560]	GO:0005811(lipid droplet);GO:0005829(cytosol);GO:0005886(plasma membrane)	03320(PPAR signaling pathway)	yes
ENSSSCG00000013436	UQCR11	-0.272451	0.00295301	1	0.865	0.895	ubiquinol-cytochrome c reductase, complex III subunit XI [Source:HGNC Symbol;Acc:HGNC:30862]	GO:0005739(mitochondrion);GO:0005743(mitochondrial inner membrane);GO:0005750(mitochondrial respiratory chain complex III);GO:0006122(mitochondrial electron transport, ubiquinol to cytochrome c);GO:0016020(membrane);GO:0016021(integral component of membrane)	00190(Oxidative phosphorylation);01100(Metabolic pathways);04260(Cardiac muscle contraction);04714(Thermogenesis);04932(Non-alcoholic fatty liver disease);05010(Alzheimer disease);05012(Parkinson disease);05014(Amyotrophic lateral sclerosis);05016(Huntington disease);05020(Prion disease);05022(Pathways of neurodegeneration - multiple diseases)	yes
ENSSSCG00000007799	MYL11	-0.28864	2.96369e-16	4.07834e-12	1	1	myosin light chain 11 [Source:VGNC Symbol;Acc:VGNC:90520]	GO:0005509(calcium ion binding);GO:0005737(cytoplasm);GO:0006936(muscle contraction);GO:0007519(skeletal muscle tissue development);GO:0008307(structural constituent of muscle);GO:0046872(metal ion binding)	04510(Focal adhesion);04670(Leukocyte transendothelial migration);04810(Regulation of actin cytoskeleton);05132(Salmonella infection)	yes
ENSSSCG00000035729	MYOZ3	-0.289938	0.000896037	1	0.83	0.882	myozenin 3 [Source:VGNC Symbol;Acc:VGNC:90544]	GO:0003779(actin binding);GO:0015629(actin cytoskeleton);GO:0030018(Z disc);GO:0031433(telethonin binding);GO:0051373(FATZ binding)	NA	yes
ENSSSCG00000054680	MYH1	-0.293323	4.01799e-11	5.52916e-07	1	1	myosin heavy chain 1 [Source:HGNC Symbol;Acc:HGNC:7567]	GO:0000166(nucleotide binding);GO:0003774(cytoskeletal motor activity);GO:0003779(actin binding);GO:0005524(ATP binding);GO:0005859(muscle myosin complex);GO:0014704(intercalated disc);GO:0016459(myosin complex);GO:0030016(myofibril);GO:0031672(A band);GO:0036464(cytoplasmic ribonucleoprotein granule);GO:0051015(actin filament binding)	NA	yes
ENSSSCG00000034019	ENSSSCG00000034019	-0.297642	0.000302647	1	0.816	0.855	ATP synthase membrane subunit f [Source:VGNC Symbol;Acc:VGNC:97036]	GO:0005739(mitochondrion);GO:0005743(mitochondrial inner membrane);GO:0006754(ATP biosynthetic process);GO:0006811(ion transport);GO:0016020(membrane);GO:0045263(proton-transporting ATP synthase complex, coupling factor F(o));GO:1902600(proton transmembrane transport)	00190(Oxidative phosphorylation);01100(Metabolic pathways);04714(Thermogenesis)	yes
ENSSSCG00000037792	COX7A1	-0.309125	3.69824e-06	0.0508915	0.919	0.974	cytochrome c oxidase subunit 7A1 [Source:VGNC Symbol;Acc:VGNC:86928]	NA	00190(Oxidative phosphorylation);01100(Metabolic pathways);04260(Cardiac muscle contraction);04714(Thermogenesis);04932(Non-alcoholic fatty liver disease);05010(Alzheimer disease);05012(Parkinson disease);05014(Amyotrophic lateral sclerosis);05016(Huntington disease);05020(Prion disease);05022(Pathways of neurodegeneration - multiple diseases)	yes
ENSSSCG00000017904	ENO3	-0.314095	2.62448e-19	3.61154e-15	1	1	enolase 3 [Source:VGNC Symbol;Acc:VGNC:87703]	GO:0000015(phosphopyruvate hydratase complex);GO:0000287(magnesium ion binding);GO:0004634(phosphopyruvate hydratase activity);GO:0005737(cytoplasm);GO:0005829(cytosol);GO:0005886(plasma membrane);GO:0006096(glycolytic process);GO:0016020(membrane);GO:0016829(lyase activity);GO:0061621(canonical glycolysis)	NA	yes
ENSSSCG00000013366	LDHA	-0.333236	1.61107e-10	2.21699e-06	1	1	lactate dehydrogenase A [Source:VGNC Symbol;Acc:VGNC:99784]	GO:0003824(catalytic activity);GO:0004459(L-lactate dehydrogenase activity);GO:0005737(cytoplasm);GO:0006089(lactate metabolic process);GO:0006090(pyruvate metabolic process);GO:0016491(oxidoreductase activity);GO:0016616(oxidoreductase activity, acting on the CH-OH group of donors, NAD or NADP as acceptor);GO:0019752(carboxylic acid metabolic process);GO:0042802(identical protein binding);GO:199…	00010(Glycolysis / Gluconeogenesis);00270(Cysteine and methionine metabolism);00620(Pyruvate metabolism);00640(Propanoate metabolism);01100(Metabolic pathways);04066(HIF-1 signaling pathway);04922(Glucagon signaling pathway);05230(Central carbon metabolism in cancer)	yes
ENSSSCG00000055221	ENSSSCG00000055221	-0.341672	0.000606573	1	0.982	0.98	NA	NA	NA	yes
ENSSSCG00000030668	UQCC2	-0.364996	6.70279e-09	9.2237e-05	0.816	0.816	ubiquinol-cytochrome c reductase complex assembly factor 2 [Source:HGNC Symbol;Acc:HGNC:21237]	GO:0002082(regulation of oxidative phosphorylation);GO:0005739(mitochondrion);GO:0005743(mitochondrial inner membrane);GO:0005758(mitochondrial intermembrane space);GO:0005759(mitochondrial matrix);GO:0016604(nuclear body);GO:0034551(mitochondrial respiratory chain complex III assembly);GO:0042645(mitochondrial nucleoid);GO:0050796(regulation of insulin secretion);GO:0070131(positive regulation o…	NA	yes
ENSSSCG00000015917	XIRP2	-0.368857	0.000730105	1	0.937	0.947	xin actin binding repeat containing 2 [Source:VGNC Symbol;Acc:VGNC:109485]	GO:0001725(stress fiber);GO:0003281(ventricular septum development);GO:0003779(actin binding);GO:0005886(plasma membrane);GO:0005925(focal adhesion);GO:0007507(heart development);GO:0015629(actin cytoskeleton);GO:0030018(Z disc);GO:0030036(actin cytoskeleton organization);GO:0030054(cell junction);GO:0045216(cell-cell junction organization);GO:0046872(metal ion binding);GO:0051015(actin filament …	NA	yes
