# Supplementary material for: snRNA‐Seq and Spatial Transcriptome Reveal Cell–Cell Crosstalk Mediated Metabolic Regulation in Porcine Skeletal Muscle
Source: J Cachexia Sarcopenia Muscle. 2025 Mar 13;16(2):e13752. doi: 10.1002/jcsm.13752 (PMC11904818; doi:10.1002/jcsm.13752)
Supplement: Supplementary file 12 — Table S5 DEGs of FAPs‐high vs FAPs‐low region (Duroc). [file JCSM-16-e13752-s003.xlsx]

## Sheet: Sheet1
GeneID	gene_id	log2FC	Pvlaue	Qvalue	pct.1	pct.2	Description	GO	KEGG	significant
ENSSSCG00000016034	COL3A1	1.18215	1.18487e-10	1.6305e-06	0.894	0.82	collagen type III alpha 1 chain [Source:VGNC Symbol;Acc:VGNC:95979]	GO:0002020(protease binding);GO:0005178(integrin binding);GO:0005201(extracellular matrix structural constituent);GO:0005586(collagen type III trimer);GO:0005615(extracellular space);GO:0007160(cell-matrix adhesion);GO:0007179(transforming growth factor beta receptor signaling pathway);GO:0007229(integrin-mediated signaling pathway);GO:0007507(heart development);GO:0009314(response to radiation);…	NA	yes
ENSSSCG00000037508	GSN	1.02385	9.79136e-11	1.34739e-06	0.942	0.836	gelsolin [Source:HGNC Symbol;Acc:HGNC:4620]	GO:0002102(podosome);GO:0003779(actin binding);GO:0005509(calcium ion binding);GO:0005576(extracellular region);GO:0005615(extracellular space);GO:0005634(nucleus);GO:0005737(cytoplasm);GO:0005829(cytosol);GO:0005886(plasma membrane);GO:0005925(focal adhesion);GO:0006911(phagocytosis, engulfment);GO:0010628(positive regulation of gene expression);GO:0014891(striated muscle atrophy);GO:0016192(ves…	NA	yes
ENSSSCG00000037697	MGP	0.91726	4.31349e-11	5.93579e-07	0.702	0.32	matrix Gla protein [Source:VGNC Symbol;Acc:VGNC:90201]	GO:0001503(ossification);GO:0005509(calcium ion binding);GO:0005576(extracellular region);GO:0030154(cell differentiation);GO:0030500(regulation of bone mineralization);GO:0031012(extracellular matrix);GO:0051216(cartilage development);GO:0062023(collagen-containing extracellular matrix)	NA	yes
ENSSSCG00000040681	FABP4	0.904527	2.65227e-07	0.00364979	0.375	0.107	fatty acid binding protein 4 [Source:VGNC Symbol;Acc:VGNC:109628]	GO:0005324(long-chain fatty acid transporter activity);GO:0005504(fatty acid binding);GO:0005634(nucleus);GO:0005737(cytoplasm);GO:0006469(negative regulation of protein kinase activity);GO:0008289(lipid binding);GO:0009617(response to bacterium);GO:0015909(long-chain fatty acid transport);GO:0036041(long-chain fatty acid binding);GO:0042632(cholesterol homeostasis);GO:0045892(negative regulation…	03320(PPAR signaling pathway);04923(Regulation of lipolysis in adipocytes)	yes
ENSSSCG00000015326	COL1A2	0.897722	1.94968e-07	0.00268295	0.769	0.541	collagen type I alpha 2 chain [Source:VGNC Symbol;Acc:VGNC:86871]	GO:0001501(skeletal system development);GO:0001568(blood vessel development);GO:0002020(protease binding);GO:0005201(extracellular matrix structural constituent);GO:0005581(collagen trimer);GO:0005584(collagen type I trimer);GO:0005615(extracellular space);GO:0005783(endoplasmic reticulum);GO:0007179(transforming growth factor beta receptor signaling pathway);GO:0007266(Rho protein signal transdu…	04151(PI3K-Akt signaling pathway);04510(Focal adhesion);04512(ECM-receptor interaction);04611(Platelet activation);04926(Relaxin signaling pathway);04933(AGE-RAGE signaling pathway in diabetic complications);04974(Protein digestion and absorption);05146(Amoebiasis);05165(Human papillomavirus infection);05205(Proteoglycans in cancer)	yes
ENSSSCG00000036135	COL1A1	0.862716	9.31445e-12	1.28176e-07	0.721	0.607	collagen type I alpha 1 chain [Source:VGNC Symbol;Acc:VGNC:86870]	GO:0001501(skeletal system development);GO:0001503(ossification);GO:0001568(blood vessel development);GO:0002020(protease binding);GO:0005201(extracellular matrix structural constituent);GO:0005581(collagen trimer);GO:0005584(collagen type I trimer);GO:0005615(extracellular space);GO:0005737(cytoplasm);GO:0007601(visual perception);GO:0007605(sensory perception of sound);GO:0009612(response to me…	04151(PI3K-Akt signaling pathway);04510(Focal adhesion);04512(ECM-receptor interaction);04611(Platelet activation);04926(Relaxin signaling pathway);04933(AGE-RAGE signaling pathway in diabetic complications);04974(Protein digestion and absorption);05146(Amoebiasis);05165(Human papillomavirus infection);05205(Proteoglycans in cancer)	yes
ENSSSCG00000017082	SPARC	0.756764	1.55305e-09	2.13715e-05	0.817	0.672	secreted protein acidic and cysteine rich [Source:VGNC Symbol;Acc:VGNC:98332]	GO:0001937(negative regulation of endothelial cell proliferation);GO:0005509(calcium ion binding);GO:0005518(collagen binding);GO:0005576(extracellular region);GO:0005604(basement membrane);GO:0005615(extracellular space);GO:0005737(cytoplasm);GO:0009986(cell surface);GO:0010595(positive regulation of endothelial cell migration);GO:0016020(membrane);GO:0016363(nuclear matrix);GO:0016525(negative …	NA	yes
ENSSSCG00000008913	IGFBP7	0.751907	5.51633e-09	7.59102e-05	0.683	0.484	insulin like growth factor binding protein 7 [Source:VGNC Symbol;Acc:VGNC:89060]	GO:0001558(regulation of cell growth);GO:0005520(insulin-like growth factor binding);GO:0005576(extracellular region);GO:0005615(extracellular space);GO:0007155(cell adhesion);GO:0009966(regulation of signal transduction)	NA	yes
ENSSSCG00000022506	COL6A1	0.715724	8.36625e-11	1.15128e-06	0.615	0.238	collagen type VI alpha 1 chain [Source:HGNC Symbol;Acc:HGNC:2211]	GO:0005518(collagen binding);GO:0005576(extracellular region);GO:0005615(extracellular space);GO:0032991(protein-containing complex);GO:0035987(endodermal cell differentiation);GO:0048407(platelet-derived growth factor binding);GO:0062023(collagen-containing extracellular matrix);GO:0110165(cellular anatomical entity)	04151(PI3K-Akt signaling pathway);04510(Focal adhesion);04512(ECM-receptor interaction);04974(Protein digestion and absorption);05165(Human papillomavirus infection)	yes
ENSSSCG00000037360	CST3	0.689729	1.7285e-07	0.00237859	0.683	0.361	cystatin C [Source:HGNC Symbol;Acc:HGNC:2475]	GO:0001540(amyloid-beta binding);GO:0002020(protease binding);GO:0004866(endopeptidase inhibitor activity);GO:0004869(cysteine-type endopeptidase inhibitor activity);GO:0005576(extracellular region);GO:0005615(extracellular space);GO:0005737(cytoplasm);GO:0005794(Golgi apparatus);GO:0005886(plasma membrane);GO:0006952(defense response);GO:0010466(negative regulation of peptidase activity);GO:0010…	04970(Salivary secretion)	yes
ENSSSCG00000039103	ADIPOQ	0.656831	1.90633e-07	0.0026233	0.24	0.008	adiponectin, C1Q and collagen domain containing [Source:VGNC Symbol;Acc:VGNC:85140]	GO:0001934(positive regulation of protein phosphorylation);GO:0005102(signaling receptor binding);GO:0005179(hormone activity);GO:0005576(extracellular region);GO:0005615(extracellular space);GO:0005783(endoplasmic reticulum);GO:0006006(glucose metabolic process);GO:0006635(fatty acid beta-oxidation);GO:0007165(signal transduction);GO:0009617(response to bacterium);GO:0009749(response to glucose)…	NA	yes
ENSSSCG00000034570	IFI6	0.654213	2.33084e-07	0.00320747	0.75	0.5	interferon alpha inducible protein 6 [Source:VGNC Symbol;Acc:VGNC:89033]	GO:0001836(release of cytochrome c from mitochondria);GO:0005739(mitochondrion);GO:0005743(mitochondrial inner membrane);GO:0006915(apoptotic process);GO:0016020(membrane);GO:0016021(integral component of membrane);GO:0031966(mitochondrial membrane);GO:0042058(regulation of epidermal growth factor receptor signaling pathway);GO:0043066(negative regulation of apoptotic process);GO:0043154(negative…	NA	yes
ENSSSCG00000011033	VIM	0.608182	4.30441e-06	0.059233	0.538	0.311	vimentin [Source:VGNC Symbol;Acc:VGNC:95565]	GO:0003723(RNA binding);GO:0003725(double-stranded RNA binding);GO:0005200(structural constituent of cytoskeleton);GO:0005212(structural constituent of eye lens);GO:0005737(cytoplasm);GO:0005777(peroxisome);GO:0005829(cytosol);GO:0005844(polysome);GO:0005856(cytoskeleton);GO:0005882(intermediate filament);GO:0005886(plasma membrane);GO:0010628(positive regulation of gene expression);GO:0010977(ne…	05169(Epstein-Barr virus infection);05206(MicroRNAs in cancer)	yes
ENSSSCG00000013418	CFD	0.606446	6.12031e-08	0.000842215	0.635	0.361	complement factor D [Source:VGNC Symbol;Acc:VGNC:86609]	GO:0004252(serine-type endopeptidase activity);GO:0005615(extracellular space);GO:0006508(proteolysis);GO:0006957(complement activation, alternative pathway);GO:0007219(Notch signaling pathway);GO:0008233(peptidase activity);GO:0008236(serine-type peptidase activity);GO:0009617(response to bacterium);GO:0016787(hydrolase activity)	04610(Complement and coagulation cascades);05150(Staphylococcus aureus infection);05171(Coronavirus disease - COVID-19)	yes
ENSSSCG00000035066	MYOC	0.58811	2.65713e-07	0.00365647	0.308	0.09	myocilin [Source:VGNC Symbol;Acc:VGNC:90535]	GO:0001649(osteoblast differentiation);GO:0001952(regulation of cell-matrix adhesion);GO:0001953(negative regulation of cell-matrix adhesion);GO:0001968(fibronectin binding);GO:0005109(frizzled binding);GO:0005576(extracellular region);GO:0005615(extracellular space);GO:0005741(mitochondrial outer membrane);GO:0005743(mitochondrial inner membrane);GO:0005758(mitochondrial intermembrane space);GO:…	NA	yes
ENSSSCG00000003088	APOE	0.583477	9.40809e-07	0.0129465	0.365	0.09	apolipoprotein E [Source:VGNC Symbol;Acc:VGNC:103899]	GO:0001540(amyloid-beta binding);GO:0001937(negative regulation of endothelial cell proliferation);GO:0002021(response to dietary excess);GO:0005102(signaling receptor binding);GO:0005319(lipid transporter activity);GO:0005543(phospholipid binding);GO:0005576(extracellular region);GO:0005615(extracellular space);GO:0005783(endoplasmic reticulum);GO:0005794(Golgi apparatus);GO:0005886(plasma membr…	NA	yes
ENSSSCG00000029944	FASN	0.574252	0	0	0.337	0.066	fatty acid synthase [Source:VGNC Symbol;Acc:VGNC:88016]	GO:0002068(glandular epithelial cell development);GO:0004312(fatty acid synthase activity);GO:0004314([acyl-carrier-protein] S-malonyltransferase activity);GO:0004315(3-oxoacyl-[acyl-carrier-protein] synthase activity);GO:0004320(oleoyl-[acyl-carrier-protein] hydrolase activity);GO:0005737(cytoplasm);GO:0005794(Golgi apparatus);GO:0005829(cytosol);GO:0005886(plasma membrane);GO:0006631(fatty acid…	00061(Fatty acid biosynthesis);01100(Metabolic pathways);01212(Fatty acid metabolism);04152(AMPK signaling pathway);04910(Insulin signaling pathway)	yes
ENSSSCG00000006390	CASQ1	0.564768	2.1283e-10	2.92876e-06	1	0.992	calsequestrin 1 [Source:VGNC Symbol;Acc:VGNC:86205]	GO:0005509(calcium ion binding);GO:0005759(mitochondrial matrix);GO:0005783(endoplasmic reticulum);GO:0007029(endoplasmic reticulum organization);GO:0009408(response to heat);GO:0010880(regulation of release of sequestered calcium ion into cytosol by sarcoplasmic reticulum);GO:0014809(regulation of skeletal muscle contraction by regulation of release of sequestered calcium ion);GO:0016529(sarcopl…	04020(Calcium signaling pathway)	yes
ENSSSCG00000030113	SHISA2	0.544613	6.76464e-08	0.000930883	0.538	0.205	shisa family member 2 [Source:VGNC Symbol;Acc:VGNC:92845]	GO:0005783(endoplasmic reticulum);GO:0016020(membrane);GO:0016021(integral component of membrane);GO:0030178(negative regulation of Wnt signaling pathway);GO:0040037(negative regulation of fibroblast growth factor receptor signaling pathway)	NA	yes
ENSSSCG00000016174	FN1	0.540638	5.4006e-05	0.743176	0.471	0.303	fibronectin 1 [Source:VGNC Symbol;Acc:VGNC:96305]	GO:0001932(regulation of protein phosphorylation);GO:0002020(protease binding);GO:0005102(signaling receptor binding);GO:0005178(integrin binding);GO:0005201(extracellular matrix structural constituent);GO:0005576(extracellular region);GO:0005577(fibrinogen complex);GO:0005604(basement membrane);GO:0005615(extracellular space);GO:0005793(endoplasmic reticulum-Golgi intermediate compartment);GO:00…	NA	yes
ENSSSCG00000001341	ENSSSCG00000001341	0.531953	2.42812e-05	0.334134	0.673	0.434	NA	GO:0002476(antigen processing and presentation of endogenous peptide antigen via MHC class Ib);GO:0005615(extracellular space);GO:0006955(immune response);GO:0009897(external side of plasma membrane);GO:0016020(membrane);GO:0016021(integral component of membrane);GO:0019882(antigen processing and presentation);GO:0030670(phagocytic vesicle membrane);GO:0071556(integral component of lumenal side o…	NA	yes
ENSSSCG00000039506	MYL6	0.527499	3.68376e-06	0.0506923	0.452	0.205	myosin light chain 6 [Source:HGNC Symbol;Acc:HGNC:7587]	GO:0005509(calcium ion binding);GO:0005903(brush border);GO:0008307(structural constituent of muscle)	04270(Vascular smooth muscle contraction);04530(Tight junction);04921(Oxytocin signaling pathway)	yes
ENSSSCG00000004489	EEF1A1	0.520156	3.95877e-05	0.544766	0.885	0.795	eukaryotic translation elongation factor 1 alpha 1 [Source:HGNC Symbol;Acc:HGNC:3189]	GO:0000049(tRNA binding);GO:0000166(nucleotide binding);GO:0003746(translation elongation factor activity);GO:0003924(GTPase activity);GO:0005525(GTP binding);GO:0005634(nucleus);GO:0005730(nucleolus);GO:0005737(cytoplasm);GO:0005829(cytosol);GO:0005886(plasma membrane);GO:0006412(translation);GO:0006414(translational elongation);GO:0019900(kinase binding);GO:0019901(protein kinase binding);GO:00…	NA	yes
ENSSSCG00000005997	COL14A1	0.51682	1.07478e-07	0.00147901	0.317	0.074	collagen type XIV alpha 1 chain [Source:VGNC Symbol;Acc:VGNC:97936]	GO:0005576(extracellular region);GO:0005581(collagen trimer);GO:0030020(extracellular matrix structural constituent conferring tensile strength);GO:0062023(collagen-containing extracellular matrix);GO:0110165(cellular anatomical entity)	04974(Protein digestion and absorption)	yes
ENSSSCG00000040494	RPL3	0.512499	1.96795e-06	0.0270809	0.481	0.254	ribosomal protein L3 [Source:VGNC Symbol;Acc:VGNC:92427]	GO:0003735(structural constituent of ribosome);GO:0005730(nucleolus);GO:0005829(cytosol);GO:0005840(ribosome);GO:0006412(translation);GO:0022625(cytosolic large ribosomal subunit);GO:0022626(cytosolic ribosome);GO:0032991(protein-containing complex);GO:0071353(cellular response to interleukin-4);GO:1990904(ribonucleoprotein complex)	03010(Ribosome);05171(Coronavirus disease - COVID-19)	yes
ENSSSCG00000033262	CD74	0.509634	1.65348e-07	0.00227536	0.625	0.541	CD74 molecule [Source:VGNC Symbol;Acc:VGNC:86428]	GO:0001516(prostaglandin biosynthetic process);GO:0001540(amyloid-beta binding);GO:0001934(positive regulation of protein phosphorylation);GO:0001961(positive regulation of cytokine-mediated signaling pathway);GO:0002286(T cell activation involved in immune response);GO:0002606(positive regulation of dendritic cell antigen processing and presentation);GO:0002792(negative regulation of peptide sec…	04612(Antigen processing and presentation);05152(Tuberculosis);05168(Herpes simplex virus 1 infection)	yes
ENSSSCG00000021084	S100A6	0.489818	0	0	0.356	0.123	S100 calcium binding protein A6 [Source:VGNC Symbol;Acc:VGNC:92545]	GO:0001726(ruffle);GO:0005509(calcium ion binding);GO:0005523(tropomyosin binding);GO:0005634(nucleus);GO:0005635(nuclear envelope);GO:0005737(cytoplasm);GO:0005829(cytosol);GO:0005886(plasma membrane);GO:0008270(zinc ion binding);GO:0031234(extrinsic component of cytoplasmic side of plasma membrane);GO:0042803(protein homodimerization activity);GO:0044548(S100 protein binding);GO:0046872(metal i…	NA	yes
ENSSSCG00000005751	COL5A1	0.477091	1.52977e-06	0.0210512	0.365	0.082	collagen type V alpha 1 chain [Source:VGNC Symbol;Acc:VGNC:86877]	GO:0001568(blood vessel development);GO:0003007(heart morphogenesis);GO:0005201(extracellular matrix structural constituent);GO:0005581(collagen trimer);GO:0005588(collagen type V trimer);GO:0005604(basement membrane);GO:0005615(extracellular space);GO:0007155(cell adhesion);GO:0008201(heparin binding);GO:0016477(cell migration);GO:0030198(extracellular matrix organization);GO:0030199(collagen fi…	NA	yes
ENSSSCG00000039148	P4HB	0.476653	1.54669e-08	0.00021284	0.49	0.172	prolyl 4-hydroxylase subunit beta [Source:VGNC Symbol;Acc:VGNC:91135]	GO:0003756(protein disulfide isomerase activity);GO:0003779(actin binding);GO:0004656(procollagen-proline 4-dioxygenase activity);GO:0005178(integrin binding);GO:0005783(endoplasmic reticulum);GO:0005788(endoplasmic reticulum lumen);GO:0005793(endoplasmic reticulum-Golgi intermediate compartment);GO:0005829(cytosol);GO:0005856(cytoskeleton);GO:0006457(protein folding);GO:0009897(external side of …	04141(Protein processing in endoplasmic reticulum)	yes
ENSSSCG00000052432	ENSSSCG00000052432	0.476581	1.1534e-05	0.15872	0.721	0.525	NA	GO:0006955(immune response);GO:0016020(membrane);GO:0016021(integral component of membrane);GO:0019882(antigen processing and presentation);GO:0030670(phagocytic vesicle membrane);GO:0071556(integral component of lumenal side of endoplasmic reticulum membrane)	NA	yes
ENSSSCG00000009545	COL4A2	0.472004	0.000118881	1	0.481	0.213	collagen type IV alpha 2 chain [Source:VGNC Symbol;Acc:VGNC:86875]	GO:0005201(extracellular matrix structural constituent);GO:0005581(collagen trimer);GO:0005587(collagen type IV trimer);GO:0005604(basement membrane);GO:0005615(extracellular space);GO:0006351(DNA-templated transcription);GO:0016020(membrane);GO:0016525(negative regulation of angiogenesis);GO:0030020(extracellular matrix structural constituent conferring tensile strength);GO:0030198(extracellular…	04151(PI3K-Akt signaling pathway);04510(Focal adhesion);04512(ECM-receptor interaction);04926(Relaxin signaling pathway);04933(AGE-RAGE signaling pathway in diabetic complications);04974(Protein digestion and absorption);05146(Amoebiasis);05165(Human papillomavirus infection);05200(Pathways in cancer);05222(Small cell lung cancer)	yes
ENSSSCG00000001229	ENSSSCG00000001229	0.471306	0.000175913	1	0.49	0.246	NA	GO:0006955(immune response);GO:0016020(membrane);GO:0016021(integral component of membrane);GO:0019882(antigen processing and presentation);GO:0030670(phagocytic vesicle membrane);GO:0071556(integral component of lumenal side of endoplasmic reticulum membrane)	NA	yes
ENSSSCG00000038132	IRF2BP2	0.469084	1.99093e-07	0.00273972	0.519	0.197	interferon regulatory factor 2 binding protein 2 [Source:VGNC Symbol;Acc:VGNC:89205]	GO:0000122(negative regulation of transcription by RNA polymerase II);GO:0002327(immature B cell differentiation);GO:0003714(transcription corepressor activity);GO:0005634(nucleus);GO:0005654(nucleoplasm);GO:0006357(regulation of transcription by RNA polymerase II)	NA	yes
ENSSSCG00000001930	PKM	0.464389	3.36112e-08	0.000462524	1	0.992	pyruvate kinase M1/2 [Source:HGNC Symbol;Acc:HGNC:9021]	GO:0000166(nucleotide binding);GO:0000287(magnesium ion binding);GO:0003729(mRNA binding);GO:0003824(catalytic activity);GO:0003950(NAD+ ADP-ribosyltransferase activity);GO:0004743(pyruvate kinase activity);GO:0005524(ATP binding);GO:0005634(nucleus);GO:0005737(cytoplasm);GO:0005791(rough endoplasmic reticulum);GO:0005829(cytosol);GO:0005929(cilium);GO:0006096(glycolytic process);GO:0008152(metab…	00010(Glycolysis / Gluconeogenesis);00230(Purine metabolism);00620(Pyruvate metabolism);01100(Metabolic pathways);01200(Carbon metabolism);01230(Biosynthesis of amino acids);01240(Biosynthesis of cofactors);04922(Glucagon signaling pathway);04930(Type II diabetes mellitus);05165(Human papillomavirus infection);05203(Viral carcinogenesis);05230(Central carbon metabolism in cancer)	yes
ENSSSCG00000029652	TMBIM6	0.461135	4.3711e-05	0.601506	0.74	0.434	transmembrane BAX inhibitor motif containing 6 [Source:VGNC Symbol;Acc:VGNC:98374]	GO:0002638(negative regulation of immunoglobulin production);GO:0005737(cytoplasm);GO:0005783(endoplasmic reticulum);GO:0005789(endoplasmic reticulum membrane);GO:0006914(autophagy);GO:0006986(response to unfolded protein);GO:0010523(negative regulation of calcium ion transport into cytosol);GO:0016020(membrane);GO:0016021(integral component of membrane);GO:0019899(enzyme binding);GO:0031625(ubiq…	NA	yes
ENSSSCG00000000916	LUM	0.457898	4.74498e-05	0.652957	0.481	0.213	lumican [Source:VGNC Symbol;Acc:VGNC:89894]	GO:0005518(collagen binding);GO:0005576(extracellular region);GO:0005583(fibrillar collagen trimer);GO:0005615(extracellular space);GO:0007601(visual perception);GO:0030021(extracellular matrix structural constituent conferring compression resistance);GO:0030199(collagen fibril organization);GO:0031012(extracellular matrix);GO:0032914(positive regulation of transforming growth factor beta1 produc…	05205(Proteoglycans in cancer)	yes
ENSSSCG00000010966	CCL19	0.457708	1.36386e-07	0.00187681	0.25	0.008	C-C motif chemokine ligand 19 [Source:VGNC Symbol;Acc:VGNC:95483]	GO:0001768(establishment of T cell polarity);GO:0002407(dendritic cell chemotaxis);GO:0002408(myeloid dendritic cell chemotaxis);GO:0002548(monocyte chemotaxis);GO:0005125(cytokine activity);GO:0005576(extracellular region);GO:0005615(extracellular space);GO:0006935(chemotaxis);GO:0006954(inflammatory response);GO:0006955(immune response);GO:0007165(signal transduction);GO:0007186(G protein-coupl…	NA	yes
ENSSSCG00000009403	ITM2B	0.455674	2.86776e-06	0.0394633	0.74	0.393	integral membrane protein 2B [Source:VGNC Symbol;Acc:VGNC:103971]	GO:0001540(amyloid-beta binding);GO:0005524(ATP binding);GO:0005615(extracellular space);GO:0005794(Golgi apparatus);GO:0005886(plasma membrane);GO:0016020(membrane);GO:0016021(integral component of membrane);GO:0030660(Golgi-associated vesicle membrane);GO:0031301(integral component of organelle membrane);GO:0042985(negative regulation of amyloid precursor protein biosynthetic process);GO:004323…	NA	yes
ENSSSCG00000033500	SNRPD2	0.447109	2.7223e-06	0.0374615	0.481	0.189	small nuclear ribonucleoprotein D2 polypeptide [Source:VGNC Symbol;Acc:VGNC:98618]	GO:0000387(spliceosomal snRNP assembly);GO:0000398(mRNA splicing, via spliceosome);GO:0005634(nucleus);GO:0005681(spliceosomal complex);GO:0005685(U1 snRNP);GO:0005687(U4 snRNP);GO:0005689(U12-type spliceosomal complex);GO:0005737(cytoplasm);GO:0005829(cytosol);GO:0006397(mRNA processing);GO:0008380(RNA splicing);GO:0030532(small nuclear ribonucleoprotein complex);GO:0034709(methylosome);GO:00347…	03040(Spliceosome)	yes
ENSSSCG00000017164	ENSSSCG00000017164	0.446275	9.61785e-06	0.132351	0.51	0.262	TIMP metallopeptidase inhibitor 2 [Source:VGNC Symbol;Acc:VGNC:93995]	GO:0002020(protease binding);GO:0004857(enzyme inhibitor activity);GO:0005576(extracellular region);GO:0005615(extracellular space);GO:0006508(proteolysis);GO:0008191(metalloendopeptidase inhibitor activity);GO:0008233(peptidase activity);GO:0008237(metallopeptidase activity);GO:0009725(response to hormone);GO:0010033(response to organic substance);GO:0010466(negative regulation of peptidase acti…	NA	yes
ENSSSCG00000027331	COL6A3	0.444128	2.39262e-05	0.329249	0.471	0.287	collagen type VI alpha 3 chain [Source:VGNC Symbol;Acc:VGNC:95982]	GO:0004867(serine-type endopeptidase inhibitor activity);GO:0005581(collagen trimer);GO:0005615(extracellular space);GO:0007155(cell adhesion);GO:0010951(negative regulation of endopeptidase activity);GO:0031012(extracellular matrix);GO:0042383(sarcolemma);GO:0110165(cellular anatomical entity)	NA	yes
ENSSSCG00000013181	SERPING1	0.443812	6.76434e-05	0.930841	0.5	0.246	serpin family G member 1 [Source:VGNC Symbol;Acc:VGNC:92745]	GO:0001869(negative regulation of complement activation, lectin pathway);GO:0004867(serine-type endopeptidase inhibitor activity);GO:0005576(extracellular region);GO:0005615(extracellular space);GO:0010951(negative regulation of endopeptidase activity);GO:0030193(regulation of blood coagulation);GO:0045916(negative regulation of complement activation)	04610(Complement and coagulation cascades);05133(Pertussis)	yes
ENSSSCG00000051899	B2M	0.440796	5.18732e-05	0.713828	0.75	0.615	NA	GO:0002376(immune system process);GO:0002474(antigen processing and presentation of peptide antigen via MHC class I);GO:0005576(extracellular region);GO:0006955(immune response);GO:0042612(MHC class I protein complex)	04612(Antigen processing and presentation);05163(Human cytomegalovirus infection);05166(Human T-cell leukemia virus 1 infection);05168(Herpes simplex virus 1 infection);05169(Epstein-Barr virus infection);05170(Human immunodeficiency virus 1 infection)	yes
ENSSSCG00000008602	LAPTM4A	0.43854	0.000137348	1	0.462	0.246	lysosomal protein transmembrane 4 alpha [Source:VGNC Symbol;Acc:VGNC:89636]	GO:0005765(lysosomal membrane);GO:0005794(Golgi apparatus);GO:0016020(membrane);GO:0016021(integral component of membrane);GO:0031902(late endosome membrane);GO:0110165(cellular anatomical entity)	04142(Lysosome)	yes
ENSSSCG00000007805	ATP2A1	0.437982	1.37231e-06	0.0188843	0.981	0.975	ATPase sarcoplasmic/endoplasmic reticulum Ca2+ transporting 1 [Source:VGNC Symbol;Acc:VGNC:85646]	GO:0000166(nucleotide binding);GO:0005388(P-type calcium transporter activity);GO:0005509(calcium ion binding);GO:0005524(ATP binding);GO:0005739(mitochondrion);GO:0005789(endoplasmic reticulum membrane);GO:0006811(ion transport);GO:0006816(calcium ion transport);GO:0006874(cellular calcium ion homeostasis);GO:0008637(apoptotic mitochondrial changes);GO:0015662(P-type ion transporter activity);GO…	04020(Calcium signaling pathway);04022(cGMP-PKG signaling pathway);04024(cAMP signaling pathway);04260(Cardiac muscle contraction);04261(Adrenergic signaling in cardiomyocytes);04919(Thyroid hormone signaling pathway);04972(Pancreatic secretion);05010(Alzheimer disease);05017(Spinocerebellar ataxia);05022(Pathways of neurodegeneration - multiple diseases);05410(Hypertrophic cardiomyopathy);05412(…	yes
ENSSSCG00000000915	DCN	0.436134	0.0049519	1	0.788	0.607	decorin [Source:VGNC Symbol;Acc:VGNC:103228]	GO:0005518(collagen binding);GO:0005539(glycosaminoglycan binding);GO:0005576(extracellular region);GO:0010508(positive regulation of autophagy);GO:0010596(negative regulation of endothelial cell migration);GO:0014068(positive regulation of phosphatidylinositol 3-kinase signaling);GO:0016239(positive regulation of macroautophagy);GO:0016525(negative regulation of angiogenesis);GO:0019800(peptide …	NA	yes
ENSSSCG00000004578	ANXA2	0.436107	1.16311e-07	0.00160056	0.337	0.205	annexin A2 [Source:VGNC Symbol;Acc:VGNC:103027]	GO:0001525(angiogenesis);GO:0001533(cornified envelope);GO:0001765(membrane raft assembly);GO:0001921(positive regulation of receptor recycling);GO:0002020(protease binding);GO:0002091(negative regulation of receptor internalization);GO:0004859(phospholipase inhibitor activity);GO:0004867(serine-type endopeptidase inhibitor activity);GO:0005509(calcium ion binding);GO:0005544(calcium-dependent ph…	05132(Salmonella infection)	yes
ENSSSCG00000001868	TSPAN3	0.429862	4.83586e-05	0.665463	0.625	0.311	tetraspanin 3 [Source:VGNC Symbol;Acc:VGNC:94510]	GO:0005887(integral component of plasma membrane);GO:0016020(membrane);GO:0016021(integral component of membrane)	NA	yes
ENSSSCG00000010447	ACTA2	0.425554	4.4339e-06	0.0610149	0.375	0.107	actin alpha 2, smooth muscle [Source:VGNC Symbol;Acc:VGNC:85038]	GO:0005737(cytoplasm);GO:0005856(cytoskeleton);GO:0005869(dynactin complex);GO:0008217(regulation of blood pressure);GO:0009615(response to virus);GO:0010628(positive regulation of gene expression);GO:0014829(vascular associated smooth muscle contraction);GO:0015629(actin cytoskeleton);GO:0019901(protein kinase binding);GO:0030027(lamellipodium);GO:0030175(filopodium);GO:0030485(smooth muscle con…	NA	yes
ENSSSCG00000001570	PI16	0.422943	0.000729473	1	0.346	0.164	peptidase inhibitor 16 [Source:VGNC Symbol;Acc:VGNC:98189]	GO:0005576(extracellular region);GO:0005615(extracellular space);GO:0016020(membrane);GO:0016021(integral component of membrane);GO:0061052(negative regulation of cell growth involved in cardiac muscle cell development)	NA	yes
ENSSSCG00000038912	ENSSSCG00000038912	0.420629	7.94965e-06	0.109395	0.452	0.23	NA	GO:0016020(membrane);GO:0016021(integral component of membrane)	NA	yes
ENSSSCG00000018063	ENSSSCG00000018063	0.41804	6.387e-21	8.78915e-17	1	1	NA	GO:0003735(structural constituent of ribosome);GO:0005840(ribosome)	NA	yes
ENSSSCG00000010281	PSAP	0.417176	3.80853e-06	0.0524092	0.692	0.344	prosaposin [Source:VGNC Symbol;Acc:VGNC:109480]	GO:0001517(N-acetylglucosamine 6-O-sulfotransferase activity);GO:0002020(protease binding);GO:0005543(phospholipid binding);GO:0005576(extracellular region);GO:0005615(extracellular space);GO:0005737(cytoplasm);GO:0005764(lysosome);GO:0005770(late endosome);GO:0005802(trans-Golgi network);GO:0006044(N-acetylglucosamine metabolic process);GO:0006629(lipid metabolic process);GO:0006665(sphingolipid…	NA	yes
ENSSSCG00000006081	ENSSSCG00000006081	0.41631	1.00904e-05	0.138854	1	0.934	ribosomal protein L30 [Source:VGNC Symbol;Acc:VGNC:98849]	GO:0003723(RNA binding);GO:0003735(structural constituent of ribosome);GO:0005840(ribosome);GO:0022625(cytosolic large ribosomal subunit);GO:1990904(ribonucleoprotein complex)	03010(Ribosome);05171(Coronavirus disease - COVID-19)	yes
ENSSSCG00000009851	ENSSSCG00000009851	0.416089	0.000206392	1	0.712	0.434	NA	GO:0043409(negative regulation of MAPK cascade)	NA	yes
ENSSSCG00000060530	C1R	0.415137	0	0	0.365	0.139	complement C1r [Source:HGNC Symbol;Acc:HGNC:1246]	GO:0004252(serine-type endopeptidase activity);GO:0005509(calcium ion binding);GO:0005576(extracellular region);GO:0006508(proteolysis);GO:0006956(complement activation);GO:0006958(complement activation, classical pathway)	04145(Phagosome);04610(Complement and coagulation cascades);05133(Pertussis);05150(Staphylococcus aureus infection);05171(Coronavirus disease - COVID-19);05322(Systemic lupus erythematosus)	yes
ENSSSCG00000038706	C1QC	0.411538	0	0	0.288	0.041	complement C1q C chain [Source:VGNC Symbol;Acc:VGNC:85978]	GO:0005576(extracellular region);GO:0006958(complement activation, classical pathway);GO:0030853(negative regulation of granulocyte differentiation);GO:0045202(synapse);GO:0045650(negative regulation of macrophage differentiation);GO:0062167(complement component C1q complex);GO:0098794(postsynapse);GO:0098883(synapse pruning)	04610(Complement and coagulation cascades);05020(Prion disease);05133(Pertussis);05142(Chagas disease);05150(Staphylococcus aureus infection);05171(Coronavirus disease - COVID-19);05322(Systemic lupus erythematosus)	yes
ENSSSCG00000055651	C1S	0.411467	0.000208169	1	0.346	0.131	complement C1s [Source:HGNC Symbol;Acc:HGNC:1247]	GO:0004252(serine-type endopeptidase activity);GO:0042802(identical protein binding)	04610(Complement and coagulation cascades);05133(Pertussis);05150(Staphylococcus aureus infection);05171(Coronavirus disease - COVID-19);05322(Systemic lupus erythematosus)	yes
ENSSSCG00000013381	RPS13	0.404192	0.000117408	1	0.962	0.959	ribosomal protein S13 [Source:VGNC Symbol;Acc:VGNC:100853]	GO:0003729(mRNA binding);GO:0003735(structural constituent of ribosome);GO:0005634(nucleus);GO:0005730(nucleolus);GO:0005840(ribosome);GO:0006412(translation);GO:0014069(postsynaptic density);GO:0022626(cytosolic ribosome);GO:0022627(cytosolic small ribosomal subunit);GO:0033119(negative regulation of RNA splicing);GO:0048027(mRNA 5'-UTR binding);GO:1990904(ribonucleoprotein complex)	NA	yes
ENSSSCG00000037274	PTMA	0.403946	0.00314392	1	0.452	0.23	prothymosin alpha [Source:VGNC Symbol;Acc:VGNC:106455]	NA	NA	yes
ENSSSCG00000012440	PGK1	0.403946	9.45499e-05	1	0.99	0.91	phosphoglycerate kinase 1 [Source:VGNC Symbol;Acc:VGNC:104025]	GO:0000166(nucleotide binding);GO:0004618(phosphoglycerate kinase activity);GO:0005524(ATP binding);GO:0005615(extracellular space);GO:0005829(cytosol);GO:0006094(gluconeogenesis);GO:0006096(glycolytic process);GO:0016301(kinase activity);GO:0016310(phosphorylation);GO:0016525(negative regulation of angiogenesis);GO:0016740(transferase activity);GO:0030855(epithelial cell differentiation);GO:0031…	NA	yes
ENSSSCG00000007743	CHCHD2	0.402397	3.43856e-05	0.47318	0.769	0.459	coiled-coil-helix-coiled-coil-helix domain containing 2 [Source:HGNC Symbol;Acc:HGNC:21645]	GO:0005634(nucleus);GO:0005739(mitochondrion);GO:0005758(mitochondrial intermembrane space);GO:0007005(mitochondrion organization);GO:0034599(cellular response to oxidative stress);GO:0043565(sequence-specific DNA binding);GO:0045944(positive regulation of transcription by RNA polymerase II);GO:0140297(DNA-binding transcription factor binding);GO:1900037(regulation of cellular response to hypoxia…	NA	yes
ENSSSCG00000040631	LPL	0.399175	0.00148139	1	0.385	0.18	lipoprotein lipase [Source:VGNC Symbol;Acc:VGNC:89795]	GO:0004465(lipoprotein lipase activity);GO:0004806(triglyceride lipase activity);GO:0005102(signaling receptor binding);GO:0005509(calcium ion binding);GO:0005576(extracellular region);GO:0005615(extracellular space);GO:0005886(plasma membrane);GO:0006629(lipid metabolic process);GO:0006631(fatty acid metabolic process);GO:0006633(fatty acid biosynthetic process);GO:0008201(heparin binding);GO:00…	NA	yes
ENSSSCG00000001779	ZFAND6	0.398336	0.000835873	1	0.5	0.246	zinc finger AN1-type containing 6 [Source:VGNC Symbol;Acc:VGNC:104102]	GO:0003677(DNA binding);GO:0006625(protein targeting to peroxisome);GO:0008270(zinc ion binding);GO:0016020(membrane);GO:0016021(integral component of membrane);GO:0031593(polyubiquitin modification-dependent protein binding);GO:0043066(negative regulation of apoptotic process);GO:0043122(regulation of I-kappaB kinase/NF-kappaB signaling);GO:0046872(metal ion binding);GO:0071356(cellular response…	NA	yes
ENSSSCG00000017818	SERPINF1	0.394684	0.000221992	1	0.558	0.336	serpin family F member 1 [Source:VGNC Symbol;Acc:VGNC:92743]	GO:0004867(serine-type endopeptidase inhibitor activity);GO:0005576(extracellular region);GO:0005615(extracellular space);GO:0010951(negative regulation of endopeptidase activity);GO:0016525(negative regulation of angiogenesis);GO:0050769(positive regulation of neurogenesis);GO:0060767(epithelial cell proliferation involved in prostate gland development);GO:0060770(negative regulation of epitheli…	04310(Wnt signaling pathway)	yes
ENSSSCG00000021129	PFKM	0.393727	0.000131699	1	0.981	0.975	phosphofructokinase, muscle [Source:VGNC Symbol;Acc:VGNC:91338]	GO:0000166(nucleotide binding);GO:0003824(catalytic activity);GO:0003872(6-phosphofructokinase activity);GO:0005524(ATP binding);GO:0005634(nucleus);GO:0005737(cytoplasm);GO:0005829(cytosol);GO:0005945(6-phosphofructokinase complex);GO:0005980(glycogen catabolic process);GO:0006002(fructose 6-phosphate metabolic process);GO:0006096(glycolytic process);GO:0008022(protein C-terminus binding);GO:000…	00010(Glycolysis / Gluconeogenesis);00030(Pentose phosphate pathway);00051(Fructose and mannose metabolism);00052(Galactose metabolism);01100(Metabolic pathways);01200(Carbon metabolism);01230(Biosynthesis of amino acids);03018(RNA degradation);04066(HIF-1 signaling pathway);04152(AMPK signaling pathway);04919(Thyroid hormone signaling pathway);04922(Glucagon signaling pathway);05230(Central carb…	yes
ENSSSCG00000000261	IGFBP6	0.393148	0.00108337	1	0.433	0.189	insulin like growth factor binding protein 6 [Source:VGNC Symbol;Acc:VGNC:89059]	GO:0001968(fibronectin binding);GO:0005520(insulin-like growth factor binding);GO:0005576(extracellular region);GO:0005615(extracellular space);GO:0016477(cell migration);GO:0019838(growth factor binding);GO:0031994(insulin-like growth factor I binding);GO:0031995(insulin-like growth factor II binding);GO:0032874(positive regulation of stress-activated MAPK cascade);GO:0042568(insulin-like growth…	NA	yes
ENSSSCG00000035297	ISG12(A)	0.390762	0.00448182	1	0.452	0.262	NA	GO:0005739(mitochondrion);GO:0016020(membrane);GO:0016021(integral component of membrane);GO:0097190(apoptotic signaling pathway)	NA	yes
ENSSSCG00000054680	MYH1	0.38929	0.00455765	1	1	1	myosin heavy chain 1 [Source:HGNC Symbol;Acc:HGNC:7567]	GO:0000166(nucleotide binding);GO:0003774(cytoskeletal motor activity);GO:0003779(actin binding);GO:0005524(ATP binding);GO:0005859(muscle myosin complex);GO:0014704(intercalated disc);GO:0016459(myosin complex);GO:0030016(myofibril);GO:0031672(A band);GO:0036464(cytoplasmic ribonucleoprotein granule);GO:0051015(actin filament binding)	NA	yes
ENSSSCG00000053807	ENSSSCG00000053807	0.387908	4.76519e-07	0.00655738	1	0.992	NA	GO:0003735(structural constituent of ribosome);GO:0005840(ribosome);GO:0006412(translation);GO:1990904(ribonucleoprotein complex)	NA	yes
ENSSSCG00000031600	SYNGR2	0.387839	0.000268105	1	0.644	0.369	synaptogyrin 2 [Source:HGNC Symbol;Acc:HGNC:11499]	GO:0005887(integral component of plasma membrane);GO:0008021(synaptic vesicle);GO:0016020(membrane);GO:0016021(integral component of membrane);GO:0030672(synaptic vesicle membrane);GO:0031594(neuromuscular junction)	NA	yes
ENSSSCG00000002383	FOS	0.386926	0.00135607	1	0.894	0.852	Fos proto-oncogene, AP-1 transcription factor subunit [Source:HGNC Symbol;Acc:HGNC:3796]	GO:0000976(transcription cis-regulatory region binding);GO:0000978(RNA polymerase II cis-regulatory region sequence-specific DNA binding);GO:0000979(RNA polymerase II core promoter sequence-specific DNA binding);GO:0000981(DNA-binding transcription factor activity, RNA polymerase II-specific);GO:0001221(transcription coregulator binding);GO:0001228(DNA-binding transcription activator activity, RN…	01522(Endocrine resistance);04010(MAPK signaling pathway);04024(cAMP signaling pathway);04210(Apoptosis);04380(Osteoclast differentiation);04620(Toll-like receptor signaling pathway);04657(IL-17 signaling pathway);04658(Th1 and Th2 cell differentiation);04659(Th17 cell differentiation);04660(T cell receptor signaling pathway);04662(B cell receptor signaling pathway);04668(TNF signaling pathway);0…	yes
ENSSSCG00000040470	ENSSSCG00000040470	0.386863	3.02034e-06	0.0415629	1	0.992	NA	GO:0003723(RNA binding);GO:0003735(structural constituent of ribosome);GO:0005840(ribosome);GO:0006412(translation);GO:0015935(small ribosomal subunit);GO:0022627(cytosolic small ribosomal subunit);GO:1904667(negative regulation of ubiquitin protein ligase activity);GO:1990904(ribonucleoprotein complex)	NA	yes
ENSSSCG00000002873	GPI	0.384448	0.000583164	1	0.981	0.918	glucose-6-phosphate isomerase [Source:VGNC Symbol;Acc:VGNC:97068]	GO:0001701(in utero embryonic development);GO:0001707(mesoderm formation);GO:0002639(positive regulation of immunoglobulin production);GO:0004347(glucose-6-phosphate isomerase activity);GO:0005125(cytokine activity);GO:0005576(extracellular region);GO:0005615(extracellular space);GO:0005654(nucleoplasm);GO:0005829(cytosol);GO:0005886(plasma membrane);GO:0006094(gluconeogenesis);GO:0006096(glycoly…	00010(Glycolysis / Gluconeogenesis);00030(Pentose phosphate pathway);00500(Starch and sucrose metabolism);00520(Amino sugar and nucleotide sugar metabolism);01100(Metabolic pathways);01200(Carbon metabolism)	yes
ENSSSCG00000008057	AMDHD2	0.383309	6.74702e-06	0.0928458	0.433	0.156	amidohydrolase domain containing 2 [Source:VGNC Symbol;Acc:VGNC:98864]	GO:0005975(carbohydrate metabolic process);GO:0006040(amino sugar metabolic process);GO:0006044(N-acetylglucosamine metabolic process);GO:0006046(N-acetylglucosamine catabolic process);GO:0008448(N-acetylglucosamine-6-phosphate deacetylase activity);GO:0016787(hydrolase activity);GO:0016810(hydrolase activity, acting on carbon-nitrogen (but not peptide) bonds);GO:0019262(N-acetylneuraminate catab…	NA	yes
ENSSSCG00000024263	ENSSSCG00000024263	0.380353	3.87062e-05	0.532635	0.99	0.959	NA	NA	NA	yes
ENSSSCG00000012119	TMSB4X	0.376468	0.0032987	1	0.846	0.697	thymosin beta 4 X-linked [Source:NCBI gene (formerly Entrezgene);Acc:733606]	GO:0003779(actin binding);GO:0003785(actin monomer binding);GO:0005634(nucleus);GO:0005737(cytoplasm);GO:0005829(cytosol);GO:0005856(cytoskeleton);GO:0007015(actin filament organization);GO:0030334(regulation of cell migration)	04810(Regulation of actin cytoskeleton)	yes
ENSSSCG00000038911	KLF2	0.375171	0.00134754	1	0.317	0.123	Kruppel like factor 2 [Source:VGNC Symbol;Acc:VGNC:89497]	GO:0000122(negative regulation of transcription by RNA polymerase II);GO:0000785(chromatin);GO:0000902(cell morphogenesis);GO:0000978(RNA polymerase II cis-regulatory region sequence-specific DNA binding);GO:0000981(DNA-binding transcription factor activity, RNA polymerase II-specific);GO:0001701(in utero embryonic development);GO:0003677(DNA binding);GO:0003700(DNA-binding transcription factor a…	04068(FoxO signaling pathway);04371(Apelin signaling pathway);05418(Fluid shear stress and atherosclerosis)	yes
ENSSSCG00000023611	TNXB	0.374207	1.48489e-05	0.204336	0.375	0.156	tenascin XB [Source:HGNC Symbol;Acc:HGNC:11976]	GO:0005102(signaling receptor binding);GO:0005518(collagen binding);GO:0005576(extracellular region);GO:0005615(extracellular space);GO:0006629(lipid metabolic process);GO:0006631(fatty acid metabolic process);GO:0006641(triglyceride metabolic process);GO:0007160(cell-matrix adhesion);GO:0008201(heparin binding);GO:0030198(extracellular matrix organization);GO:0030199(collagen fibril organization…	04151(PI3K-Akt signaling pathway);04510(Focal adhesion);04512(ECM-receptor interaction);05165(Human papillomavirus infection);05206(MicroRNAs in cancer)	yes
ENSSSCG00000015073	TAGLN	0.372902	0.000205987	1	0.423	0.213	transgelin [Source:VGNC Symbol;Acc:VGNC:93730]	GO:0005737(cytoplasm);GO:0005856(cytoskeleton);GO:0030855(epithelial cell differentiation);GO:0051015(actin filament binding)	NA	yes
ENSSSCG00000002829	MMP2	0.370475	0.000110205	1	0.413	0.148	matrix metallopeptidase 2 [Source:VGNC Symbol;Acc:VGNC:90274]	GO:0001666(response to hypoxia);GO:0001955(blood vessel maturation);GO:0001957(intramembranous ossification);GO:0004175(endopeptidase activity);GO:0004222(metalloendopeptidase activity);GO:0005576(extracellular region);GO:0005615(extracellular space);GO:0005886(plasma membrane);GO:0006508(proteolysis);GO:0007566(embryo implantation);GO:0008233(peptidase activity);GO:0008237(metallopeptidase activ…	NA	yes
ENSSSCG00000014633	CAVIN3	0.368817	0	0	0.269	0.057	caveolae associated protein 3 [Source:VGNC Symbol;Acc:VGNC:86218]	GO:0005080(protein kinase C binding);GO:0005737(cytoplasm);GO:0005901(caveola);GO:0016020(membrane);GO:0030866(cortical actin cytoskeleton organization);GO:0032922(circadian regulation of gene expression);GO:0032991(protein-containing complex);GO:0051898(negative regulation of protein kinase B signaling);GO:0070374(positive regulation of ERK1 and ERK2 cascade);GO:1901003(negative regulation of fe…	NA	yes
ENSSSCG00000011893	COX17	0.368495	0.00107381	1	0.625	0.377	cytochrome c oxidase copper chaperone COX17 [Source:VGNC Symbol;Acc:VGNC:86921]	GO:0005507(copper ion binding);GO:0005737(cytoplasm);GO:0005758(mitochondrial intermembrane space);GO:0008047(enzyme activator activity);GO:0008284(positive regulation of cell population proliferation);GO:0016531(copper chaperone activity);GO:0033617(mitochondrial cytochrome c oxidase assembly);GO:1903136(cuprous ion binding);GO:1904960(positive regulation of cytochrome-c oxidase activity)	00190(Oxidative phosphorylation);01100(Metabolic pathways);04714(Thermogenesis)	yes
ENSSSCG00000011928	CCDC80	0.367801	0.000243342	1	0.413	0.254	coiled-coil domain containing 80 [Source:VGNC Symbol;Acc:VGNC:86315]	GO:0001968(fibronectin binding);GO:0005539(glycosaminoglycan binding);GO:0005604(basement membrane);GO:0005614(interstitial matrix);GO:0008201(heparin binding);GO:0009617(response to bacterium);GO:0010811(positive regulation of cell-substrate adhesion);GO:0030198(extracellular matrix organization);GO:0031012(extracellular matrix)	NA	yes
ENSSSCG00000039426	FSTL1	0.364153	6.27223e-05	0.863121	0.327	0.156	follistatin like 1 [Source:VGNC Symbol;Acc:VGNC:88255]	GO:0005509(calcium ion binding);GO:0005576(extracellular region);GO:0030154(cell differentiation);GO:0030510(regulation of BMP signaling pathway);GO:0043066(negative regulation of apoptotic process);GO:0043542(endothelial cell migration);GO:0045446(endothelial cell differentiation);GO:0061484(hematopoietic stem cell homeostasis)	NA	yes
ENSSSCG00000014117	THBS4	0.363271	2.09313e-06	0.0288035	0.337	0.172	thrombospondin 4 [Source:VGNC Symbol;Acc:VGNC:93949]	GO:0001938(positive regulation of endothelial cell proliferation);GO:0005178(integrin binding);GO:0005509(calcium ion binding);GO:0005576(extracellular region);GO:0005604(basement membrane);GO:0005615(extracellular space);GO:0005783(endoplasmic reticulum);GO:0007155(cell adhesion);GO:0008201(heparin binding);GO:0016525(negative regulation of angiogenesis);GO:0016529(sarcoplasmic reticulum);GO:003…	04145(Phagosome);04151(PI3K-Akt signaling pathway);04510(Focal adhesion);04512(ECM-receptor interaction);05144(Malaria);05165(Human papillomavirus infection)	yes
ENSSSCG00000000361	CD63	0.361542	0.00481763	1	0.721	0.533	CD63 molecule [Source:VGNC Symbol;Acc:VGNC:86424]	GO:0002092(positive regulation of receptor internalization);GO:0005576(extracellular region);GO:0005615(extracellular space);GO:0005654(nucleoplasm);GO:0005764(lysosome);GO:0005765(lysosomal membrane);GO:0005768(endosome);GO:0005770(late endosome);GO:0005771(multivesicular body);GO:0005886(plasma membrane);GO:0005887(integral component of plasma membrane);GO:0007160(cell-matrix adhesion);GO:00099…	04142(Lysosome);05205(Proteoglycans in cancer)	yes
ENSSSCG00000031838	ENSSSCG00000031838	0.360389	9.84681e-05	1	1	0.992	NA	GO:0000028(ribosomal small subunit assembly);GO:0003723(RNA binding);GO:0003735(structural constituent of ribosome);GO:0005840(ribosome);GO:0006412(translation);GO:0022627(cytosolic small ribosomal subunit);GO:0046872(metal ion binding);GO:1990904(ribonucleoprotein complex)	03010(Ribosome);05171(Coronavirus disease - COVID-19)	yes
ENSSSCG00000006612	S100A10	0.359581	0.00110728	1	0.49	0.254	S100 calcium binding protein A10 [Source:VGNC Symbol;Acc:VGNC:92536]	GO:0001765(membrane raft assembly);GO:0005886(plasma membrane);GO:0006900(vesicle budding from membrane);GO:0010756(positive regulation of plasminogen activation);GO:0016020(membrane);GO:0016021(integral component of membrane);GO:0019897(extrinsic component of plasma membrane);GO:0042789(mRNA transcription by RNA polymerase II);GO:0042803(protein homodimerization activity);GO:0043547(positive reg…	05132(Salmonella infection)	yes
ENSSSCG00000008245	TMSB10	0.358728	0.00145797	1	0.75	0.631	NA	GO:0003785(actin monomer binding);GO:0005856(cytoskeleton);GO:0007015(actin filament organization)	NA	yes
ENSSSCG00000035505	YTHDC1	0.358622	0	0	0.327	0.057	YTH domain containing 1 [Source:VGNC Symbol;Acc:VGNC:95041]	GO:0000381(regulation of alternative mRNA splicing, via spliceosome);GO:0001701(in utero embryonic development);GO:0003723(RNA binding);GO:0005634(nucleus);GO:0005654(nucleoplasm);GO:0005886(plasma membrane);GO:0006376(mRNA splice site selection);GO:0006406(mRNA export from nucleus);GO:0007283(spermatogenesis);GO:0009048(dosage compensation by inactivation of X chromosome);GO:0010608(post-transcr…	NA	yes
ENSSSCG00000006754	AMPD1	0.356697	0.00955062	1	0.894	0.795	adenosine monophosphate deaminase 1 [Source:VGNC Symbol;Acc:VGNC:85286]	GO:0003876(AMP deaminase activity);GO:0005829(cytosol);GO:0006188(IMP biosynthetic process);GO:0009168(purine ribonucleoside monophosphate biosynthetic process);GO:0016787(hydrolase activity);GO:0019239(deaminase activity);GO:0032263(GMP salvage);GO:0032264(IMP salvage);GO:0042802(identical protein binding);GO:0046033(AMP metabolic process);GO:0046872(metal ion binding)	00230(Purine metabolism);01100(Metabolic pathways)	yes
ENSSSCG00000033512	C1QB	0.356675	2.80981e-05	0.386658	0.394	0.148	complement C1q B chain [Source:VGNC Symbol;Acc:VGNC:85977]	GO:0005576(extracellular region);GO:0006958(complement activation, classical pathway);GO:0042802(identical protein binding);GO:0045202(synapse);GO:0048839(inner ear development);GO:0098794(postsynapse);GO:0098883(synapse pruning)	04610(Complement and coagulation cascades);05020(Prion disease);05133(Pertussis);05142(Chagas disease);05150(Staphylococcus aureus infection);05171(Coronavirus disease - COVID-19);05322(Systemic lupus erythematosus)	yes
ENSSSCG00000004687	ENSSSCG00000004687	0.356406	0.000353074	1	0.577	0.418	NA	GO:0002376(immune system process);GO:0002474(antigen processing and presentation of peptide antigen via MHC class I);GO:0005576(extracellular region);GO:0006955(immune response);GO:0042612(MHC class I protein complex)	04612(Antigen processing and presentation);05163(Human cytomegalovirus infection);05166(Human T-cell leukemia virus 1 infection);05168(Herpes simplex virus 1 infection);05169(Epstein-Barr virus infection);05170(Human immunodeficiency virus 1 infection)	yes
ENSSSCG00000033310	ENSSSCG00000033310	0.356396	2.78921e-08	0.000383823	1	1	NA	GO:0003735(structural constituent of ribosome);GO:0005840(ribosome);GO:0006412(translation);GO:1990904(ribonucleoprotein complex)	NA	yes
ENSSSCG00000000033	TSPO	0.354843	1.92737e-08	0.000265226	0.221	0	translocator protein [Source:HGNC Symbol;Acc:HGNC:1158]	GO:0005739(mitochondrion);GO:0005783(endoplasmic reticulum);GO:0005829(cytosol);GO:0006869(lipid transport);GO:0010823(negative regulation of mitochondrion organization);GO:0015485(cholesterol binding);GO:0016020(membrane);GO:0016021(integral component of membrane);GO:0031397(negative regulation of protein ubiquitination);GO:0031966(mitochondrial membrane);GO:0043231(intracellular membrane-bounde…	04080(Neuroactive ligand-receptor interaction);04979(Cholesterol metabolism);05166(Human T-cell leukemia virus 1 infection)	yes
ENSSSCG00000003218	MYBPC2	0.352456	0.0012193	1	0.981	0.951	myosin binding protein C2 [Source:VGNC Symbol;Acc:VGNC:90500]	NA	NA	yes
ENSSSCG00000025924	IGFBP5	0.350592	0.0012013	1	0.288	0.107	insulin like growth factor binding protein 5 [Source:VGNC Symbol;Acc:VGNC:96368]	GO:0001558(regulation of cell growth);GO:0001649(osteoblast differentiation);GO:0001968(fibronectin binding);GO:0005520(insulin-like growth factor binding);GO:0005576(extracellular region);GO:0005615(extracellular space);GO:0007565(female pregnancy);GO:0014912(negative regulation of smooth muscle cell migration);GO:0017148(negative regulation of translation);GO:0019838(growth factor binding);GO:0…	NA	yes
ENSSSCG00000033760	LTBP4	0.347791	0.00720995	1	0.462	0.254	latent transforming growth factor beta binding protein 4 [Source:VGNC Symbol;Acc:VGNC:89888]	GO:0001527(microfibril);GO:0005509(calcium ion binding);GO:0007179(transforming growth factor beta receptor signaling pathway);GO:0031012(extracellular matrix);GO:0046879(hormone secretion);GO:0050431(transforming growth factor beta binding);GO:0062023(collagen-containing extracellular matrix)	NA	yes
ENSSSCG00000000712	VWF	0.347481	0	0	0.308	0.066	von Willebrand factor [Source:VGNC Symbol;Acc:VGNC:104094]	GO:0002020(protease binding);GO:0005178(integrin binding);GO:0005229(intracellular calcium activated chloride channel activity);GO:0005254(chloride channel activity);GO:0005518(collagen binding);GO:0005576(extracellular region);GO:0005783(endoplasmic reticulum);GO:0005886(plasma membrane);GO:0007155(cell adhesion);GO:0007596(blood coagulation);GO:0007599(hemostasis);GO:0016020(membrane);GO:001602…	04151(PI3K-Akt signaling pathway);04510(Focal adhesion);04512(ECM-receptor interaction);04610(Complement and coagulation cascades);04611(Platelet activation);04740(Olfactory transduction);05165(Human papillomavirus infection);05171(Coronavirus disease - COVID-19)	yes
ENSSSCG00000013597	ENSSSCG00000013597	0.345674	1.23867e-09	1.70453e-05	1	1	ribosomal protein S28 [Source:VGNC Symbol;Acc:VGNC:100854]	NA	03010(Ribosome);05171(Coronavirus disease - COVID-19)	yes
ENSSSCG00000014133	ENSSSCG00000014133	0.344555	1.36076e-05	0.187254	0.971	0.959	NA	GO:0003735(structural constituent of ribosome);GO:0005840(ribosome);GO:0006412(translation);GO:0015935(small ribosomal subunit);GO:0016020(membrane);GO:0016021(integral component of membrane);GO:0022627(cytosolic small ribosomal subunit);GO:0031090(organelle membrane);GO:1990904(ribonucleoprotein complex)	NA	yes
ENSSSCG00000033074	ZCCHC24	0.344469	0.00284592	1	0.519	0.279	zinc finger CCHC-type containing 24 [Source:HGNC Symbol;Acc:HGNC:26911]	GO:0003676(nucleic acid binding);GO:0008270(zinc ion binding);GO:0046872(metal ion binding)	NA	yes
ENSSSCG00000006610	S100A11	0.344118	4.06851e-05	0.559868	0.317	0.09	S100 calcium binding protein A11 [Source:VGNC Symbol;Acc:VGNC:92537]	GO:0001726(ruffle);GO:0005509(calcium ion binding);GO:0005634(nucleus);GO:0005737(cytoplasm);GO:0014911(positive regulation of smooth muscle cell migration);GO:0042127(regulation of cell population proliferation);GO:0042803(protein homodimerization activity);GO:0044548(S100 protein binding);GO:0046872(metal ion binding);GO:0048306(calcium-dependent protein binding)	NA	yes
ENSSSCG00000008228	GNLY	0.343954	0.0002241	1	0.115	0	granulysin [Source:VGNC Symbol;Acc:VGNC:102570]	GO:0006629(lipid metabolic process);GO:0042742(defense response to bacterium)	NA	yes
ENSSSCG00000038880	RPL23	0.341738	0.000119812	1	0.99	0.943	NA	NA	03010(Ribosome);05171(Coronavirus disease - COVID-19)	yes
ENSSSCG00000061243	RPL9	0.341329	0.00197732	1	0.933	0.779	ribosomal protein L9 [Source:HGNC Symbol;Acc:HGNC:10369]	GO:0002181(cytoplasmic translation);GO:0003735(structural constituent of ribosome);GO:0005840(ribosome);GO:0006412(translation);GO:0019843(rRNA binding);GO:0022625(cytosolic large ribosomal subunit);GO:0022626(cytosolic ribosome);GO:1990904(ribonucleoprotein complex)	03010(Ribosome);05171(Coronavirus disease - COVID-19)	yes
ENSSSCG00000011764	NDUFB5	0.340797	0.00360909	1	0.673	0.451	NADH:ubiquinone oxidoreductase subunit B5 [Source:VGNC Symbol;Acc:VGNC:104006]	GO:0005654(nucleoplasm);GO:0005739(mitochondrion);GO:0005743(mitochondrial inner membrane);GO:0005747(mitochondrial respiratory chain complex I);GO:0016020(membrane);GO:0016021(integral component of membrane);GO:0032981(mitochondrial respiratory chain complex I assembly)	00190(Oxidative phosphorylation);01100(Metabolic pathways);04714(Thermogenesis);04723(Retrograde endocannabinoid signaling);04932(Non-alcoholic fatty liver disease);05010(Alzheimer disease);05012(Parkinson disease);05014(Amyotrophic lateral sclerosis);05016(Huntington disease);05020(Prion disease);05022(Pathways of neurodegeneration - multiple diseases)	yes
ENSSSCG00000011831	APOD	0.340175	4.03889e-05	0.555792	0.337	0.09	apolipoprotein D [Source:VGNC Symbol;Acc:VGNC:85422]	GO:0000302(response to reactive oxygen species);GO:0005576(extracellular region);GO:0005615(extracellular space);GO:0005737(cytoplasm);GO:0005783(endoplasmic reticulum);GO:0006006(glucose metabolic process);GO:0006629(lipid metabolic process);GO:0006869(lipid transport);GO:0007420(brain development);GO:0007568(aging);GO:0008289(lipid binding);GO:0010642(negative regulation of platelet-derived gro…	NA	yes
ENSSSCG00000005713	PLPP7	0.339709	0.00026264	1	0.519	0.287	phospholipid phosphatase 7 (inactive) [Source:VGNC Symbol;Acc:VGNC:103152]	GO:0005635(nuclear envelope);GO:0010832(negative regulation of myotube differentiation);GO:0016020(membrane);GO:0016021(integral component of membrane);GO:0042392(sphingosine-1-phosphate phosphatase activity)	NA	yes
ENSSSCG00000059007	RPL36	0.339333	4.00027e-06	0.0550477	1	0.984	ribosomal protein L36 [Source:HGNC Symbol;Acc:HGNC:13631]	GO:0002181(cytoplasmic translation);GO:0003735(structural constituent of ribosome);GO:0005730(nucleolus);GO:0005783(endoplasmic reticulum);GO:0005829(cytosol);GO:0005840(ribosome);GO:0006412(translation);GO:0022625(cytosolic large ribosomal subunit);GO:0022626(cytosolic ribosome);GO:0042788(polysomal ribosome);GO:1990904(ribonucleoprotein complex)	03010(Ribosome);05171(Coronavirus disease - COVID-19)	yes
ENSSSCG00000011171	CTSV	0.338674	0.000516217	1	0.365	0.139	cathepsin V [Source:HGNC Symbol;Acc:HGNC:2538]	NA	04140(Autophagy - animal);04142(Lysosome);04145(Phagosome);04210(Apoptosis);04612(Antigen processing and presentation);05205(Proteoglycans in cancer);05323(Rheumatoid arthritis);05418(Fluid shear stress and atherosclerosis)	yes
ENSSSCG00000025087	ASPH	0.336749	0.00353308	1	0.692	0.451	aspartate beta-hydroxylase [Source:VGNC Symbol;Acc:VGNC:85584]	GO:0005783(endoplasmic reticulum);GO:0005886(plasma membrane);GO:0016020(membrane);GO:0016021(integral component of membrane);GO:0018193(peptidyl-amino acid modification);GO:0032541(cortical endoplasmic reticulum);GO:0042264(peptidyl-aspartic acid hydroxylation);GO:0045862(positive regulation of proteolysis);GO:0051213(dioxygenase activity);GO:0062101(peptidyl-aspartic acid 3-dioxygenase activity…	04020(Calcium signaling pathway);04260(Cardiac muscle contraction)	yes
ENSSSCG00000036716	RPL37A	0.335511	9.36063e-10	1.28812e-05	0.99	1	ribosomal protein L37a [Source:VGNC Symbol;Acc:VGNC:98296]	GO:0003735(structural constituent of ribosome);GO:0005840(ribosome);GO:0006412(translation);GO:0022625(cytosolic large ribosomal subunit);GO:0022626(cytosolic ribosome)	03010(Ribosome);05171(Coronavirus disease - COVID-19)	yes
ENSSSCG00000010345	GHITM	0.335267	0.00341958	1	0.462	0.238	growth hormone inducible transmembrane protein [Source:VGNC Symbol;Acc:VGNC:88442]	GO:0005739(mitochondrion);GO:0007007(inner mitochondrial membrane organization);GO:0016020(membrane);GO:0016021(integral component of membrane);GO:0031305(integral component of mitochondrial inner membrane);GO:0090201(negative regulation of release of cytochrome c from mitochondria)	NA	yes
ENSSSCG00000028355	ACTG1	0.332051	0.00925347	1	0.712	0.598	actin gamma 1 [Source:HGNC Symbol;Acc:HGNC:144]	GO:0001525(angiogenesis);GO:0001738(morphogenesis of a polarized epithelium);GO:0005200(structural constituent of cytoskeleton);GO:0005522(profilin binding);GO:0005856(cytoskeleton);GO:0005884(actin filament);GO:0005886(plasma membrane);GO:0005911(cell-cell junction);GO:0005925(focal adhesion);GO:0010628(positive regulation of gene expression);GO:0015629(actin cytoskeleton);GO:0030016(myofibril);…	04015(Rap1 signaling pathway);04145(Phagosome);04210(Apoptosis);04390(Hippo signaling pathway);04510(Focal adhesion);04520(Adherens junction);04530(Tight junction);04611(Platelet activation);04670(Leukocyte transendothelial migration);04714(Thermogenesis);04810(Regulation of actin cytoskeleton);04919(Thyroid hormone signaling pathway);04921(Oxytocin signaling pathway);04971(Gastric acid secretion…	yes
ENSSSCG00000036052	ENSSSCG00000036052	0.330703	3.72364e-08	0.00051241	1	1	NA	NA	NA	yes
ENSSSCG00000028850	RPL26	0.327979	0.000294758	1	1	0.975	ribosomal protein L26 [Source:HGNC Symbol;Acc:HGNC:10327]	GO:0002181(cytoplasmic translation);GO:0003723(RNA binding);GO:0003735(structural constituent of ribosome);GO:0005654(nucleoplasm);GO:0005730(nucleolus);GO:0005737(cytoplasm);GO:0005840(ribosome);GO:0006364(rRNA processing);GO:0006412(translation);GO:0006977(DNA damage response, signal transduction by p53 class mediator resulting in cell cycle arrest);GO:0015934(large ribosomal subunit);GO:002262…	03010(Ribosome);05171(Coronavirus disease - COVID-19)	yes
ENSSSCG00000001064	GMPR	0.325645	0.00177673	1	0.471	0.262	guanosine monophosphate reductase [Source:VGNC Symbol;Acc:VGNC:88514]	GO:0003824(catalytic activity);GO:0003920(GMP reductase activity);GO:0006144(purine nucleobase metabolic process);GO:0006163(purine nucleotide metabolic process);GO:0009117(nucleotide metabolic process);GO:0016020(membrane);GO:0016021(integral component of membrane);GO:0016491(oxidoreductase activity);GO:0046872(metal ion binding);GO:1902560(GMP reductase complex)	NA	yes
ENSSSCG00000000190	TUBA1B	0.324513	0.00282749	1	0.49	0.254	tubulin alpha 1b [Source:HGNC Symbol;Acc:HGNC:18809]	GO:0000166(nucleotide binding);GO:0000226(microtubule cytoskeleton organization);GO:0003725(double-stranded RNA binding);GO:0003924(GTPase activity);GO:0005200(structural constituent of cytoskeleton);GO:0005525(GTP binding);GO:0005737(cytoplasm);GO:0005856(cytoskeleton);GO:0005874(microtubule);GO:0005881(cytoplasmic microtubule);GO:0007010(cytoskeleton organization);GO:0007017(microtubule-based p…	04145(Phagosome);04210(Apoptosis);04530(Tight junction);04540(Gap junction);05010(Alzheimer disease);05012(Parkinson disease);05014(Amyotrophic lateral sclerosis);05016(Huntington disease);05020(Prion disease);05022(Pathways of neurodegeneration - multiple diseases);05132(Salmonella infection)	yes
ENSSSCG00000011274	CTNNB1	0.32281	7.42259e-07	0.0102142	0.423	0.139	catenin beta 1 [Source:VGNC Symbol;Acc:VGNC:87065]	GO:0000122(negative regulation of transcription by RNA polymerase II);GO:0000165(MAPK cascade);GO:0000209(protein polyubiquitination);GO:0000578(embryonic axis specification);GO:0000791(euchromatin);GO:0000904(cell morphogenesis involved in differentiation);GO:0001221(transcription coregulator binding);GO:0001501(skeletal system development);GO:0001569(branching involved in blood vessel morphogen…	NA	yes
ENSSSCG00000011299	CLEC3B	0.322744	4.68962e-05	0.645339	0.279	0.107	C-type lectin domain family 3 member B [Source:VGNC Symbol;Acc:VGNC:86754]	GO:0001503(ossification);GO:0001652(granular component);GO:0005509(calcium ion binding);GO:0005615(extracellular space);GO:0005737(cytoplasm);GO:0008201(heparin binding);GO:0010756(positive regulation of plasminogen activation);GO:0030246(carbohydrate binding);GO:0030282(bone mineralization);GO:0036143(kringle domain binding);GO:0062023(collagen-containing extracellular matrix);GO:0071310(cellula…	NA	yes
ENSSSCG00000010313	VCL	0.321638	0.000594348	1	0.462	0.205	vinculin [Source:VGNC Symbol;Acc:VGNC:94812]	GO:0002009(morphogenesis of an epithelium);GO:0002102(podosome);GO:0002162(dystroglycan binding);GO:0003779(actin binding);GO:0005198(structural molecule activity);GO:0005737(cytoplasm);GO:0005856(cytoskeleton);GO:0005886(plasma membrane);GO:0005903(brush border);GO:0005911(cell-cell junction);GO:0005912(adherens junction);GO:0005915(zonula adherens);GO:0005916(fascia adherens);GO:0005925(focal a…	04510(Focal adhesion);04520(Adherens junction);04670(Leukocyte transendothelial migration);04810(Regulation of actin cytoskeleton);05100(Bacterial invasion of epithelial cells);05146(Amoebiasis)	yes
ENSSSCG00000022760	ENSSSCG00000022760	0.321638	0.00063062	1	0.462	0.23	heteroous nuclear ribonucleoprotein K [Source:VGNC Symbol;Acc:VGNC:103963]	GO:0002102(podosome);GO:0003676(nucleic acid binding);GO:0003677(DNA binding);GO:0003723(RNA binding);GO:0003729(mRNA binding);GO:0005634(nucleus);GO:0005654(nucleoplasm);GO:0005681(spliceosomal complex);GO:0005737(cytoplasm);GO:0006357(regulation of transcription by RNA polymerase II);GO:0006396(RNA processing);GO:0010468(regulation of gene expression);GO:0048024(regulation of mRNA splicing, via…	03040(Spliceosome);05203(Viral carcinogenesis);05206(MicroRNAs in cancer)	yes
ENSSSCG00000035511	C1QTNF1	0.319796	0	0	0.25	0.025	C1q and TNF related 1 [Source:VGNC Symbol;Acc:VGNC:85981]	GO:0005518(collagen binding);GO:0005576(extracellular region);GO:0005615(extracellular space);GO:0005887(integral component of plasma membrane);GO:0007204(positive regulation of cytosolic calcium ion concentration);GO:0010544(negative regulation of platelet activation);GO:0010628(positive regulation of gene expression);GO:0010906(regulation of glucose metabolic process);GO:0042802(identical prote…	NA	yes
ENSSSCG00000009134	EGF	0.319381	9.54362e-08	0.0013133	0.49	0.18	epidermal growth factor [Source:VGNC Symbol;Acc:VGNC:98921]	GO:0001525(angiogenesis);GO:0001938(positive regulation of endothelial cell proliferation);GO:0002092(positive regulation of receptor internalization);GO:0005085(guanyl-nucleotide exchange factor activity);GO:0005154(epidermal growth factor receptor binding);GO:0005509(calcium ion binding);GO:0005615(extracellular space);GO:0005886(plasma membrane);GO:0007165(signal transduction);GO:0007171(activ…	01521(EGFR tyrosine kinase inhibitor resistance);04010(MAPK signaling pathway);04012(ErbB signaling pathway);04014(Ras signaling pathway);04015(Rap1 signaling pathway);04020(Calcium signaling pathway);04066(HIF-1 signaling pathway);04068(FoxO signaling pathway);04072(Phospholipase D signaling pathway);04151(PI3K-Akt signaling pathway);04510(Focal adhesion);04540(Gap junction);04630(JAK-STAT signa…	yes
ENSSSCG00000003743	GALNT1	0.317102	5.16532e-05	0.710799	0.269	0.049	polypeptide N-acetylgalactosaminyltransferase 1 [Source:VGNC Symbol;Acc:VGNC:97062]	GO:0000139(Golgi membrane);GO:0004653(polypeptide N-acetylgalactosaminyltransferase activity);GO:0005794(Golgi apparatus);GO:0006486(protein glycosylation);GO:0006493(protein O-linked glycosylation);GO:0016020(membrane);GO:0016021(integral component of membrane);GO:0016740(transferase activity);GO:0016757(glycosyltransferase activity);GO:0018242(protein O-linked glycosylation via serine);GO:00182…	00512(Mucin type O-glycan biosynthesis);00514(Other types of O-glycan biosynthesis);01100(Metabolic pathways)	yes
ENSSSCG00000060656	GPX1	0.316712	0.00336251	1	0.471	0.238	glutathione peroxidase 1 [Source:HGNC Symbol;Acc:HGNC:4553]	GO:0000302(response to reactive oxygen species);GO:0001659(temperature homeostasis);GO:0001885(endothelial cell development);GO:0002862(negative regulation of inflammatory response to antigenic stimulus);GO:0004601(peroxidase activity);GO:0004602(glutathione peroxidase activity);GO:0005737(cytoplasm);GO:0005739(mitochondrion);GO:0005829(cytosol);GO:0006629(lipid metabolic process);GO:0006641(trig…	NA	yes
ENSSSCG00000012427	ENSSSCG00000012427	0.316271	0.00550367	1	0.731	0.508	NA	GO:0002181(cytoplasmic translation);GO:0003735(structural constituent of ribosome);GO:0005840(ribosome);GO:0006412(translation);GO:0019843(rRNA binding);GO:0022625(cytosolic large ribosomal subunit);GO:1990904(ribonucleoprotein complex)	NA	yes
ENSSSCG00000036014	RPLP0	0.316117	0.00200985	1	0.981	0.984	NA	GO:0016020(membrane);GO:0016021(integral component of membrane)	03010(Ribosome);05171(Coronavirus disease - COVID-19)	yes
ENSSSCG00000014305	SAR1B	0.315873	0.00205657	1	0.606	0.352	secretion associated Ras related GTPase 1B [Source:VGNC Symbol;Acc:VGNC:92580]	GO:0000166(nucleotide binding);GO:0003924(GTPase activity);GO:0005525(GTP binding);GO:0005783(endoplasmic reticulum);GO:0005794(Golgi apparatus);GO:0006886(intracellular protein transport);GO:0015031(protein transport);GO:0016192(vesicle-mediated transport);GO:0032368(regulation of lipid transport);GO:0042953(lipoprotein transport);GO:0055088(lipid homeostasis)	04141(Protein processing in endoplasmic reticulum);05134(Legionellosis)	yes
ENSSSCG00000038507	RPS29	0.315799	1.20978e-05	0.166478	1	1	ribosomal protein S29 [Source:VGNC Symbol;Acc:VGNC:109542]	GO:0003723(RNA binding);GO:0003735(structural constituent of ribosome);GO:0005840(ribosome);GO:0006412(translation);GO:0008270(zinc ion binding);GO:0015935(small ribosomal subunit);GO:0110165(cellular anatomical entity);GO:1990904(ribonucleoprotein complex)	03010(Ribosome);05171(Coronavirus disease - COVID-19)	yes
ENSSSCG00000020817	RPS16	0.313576	0.000782117	1	0.99	0.984	ribosomal protein S16 [Source:VGNC Symbol;Acc:VGNC:98606]	GO:0003735(structural constituent of ribosome);GO:0005840(ribosome);GO:0006412(translation);GO:1990904(ribonucleoprotein complex)	03010(Ribosome);05171(Coronavirus disease - COVID-19)	yes
ENSSSCG00000037918	ADIRF	0.313353	0.00134613	1	0.279	0.082	adiposis regulatory factor [Source:VGNC Symbol;Acc:VGNC:85142]	GO:0005634(nucleus);GO:0005654(nucleoplasm);GO:0005829(cytosol);GO:0045600(positive regulation of fat cell differentiation);GO:0045944(positive regulation of transcription by RNA polymerase II)	NA	yes
ENSSSCG00000029651	SLN	0.312315	7.139e-06	0.0982398	1	1	NA	GO:0016020(membrane);GO:0016021(integral component of membrane);GO:0016529(sarcoplasmic reticulum);GO:0030234(enzyme regulator activity);GO:0050790(regulation of catalytic activity);GO:0051924(regulation of calcium ion transport)	NA	yes
ENSSSCG00000038711	TMEM223	0.311725	0.00434798	1	0.433	0.213	transmembrane protein 223 [Source:VGNC Symbol;Acc:VGNC:94144]	GO:0005739(mitochondrion);GO:0007399(nervous system development);GO:0016020(membrane);GO:0016021(integral component of membrane);GO:0031305(integral component of mitochondrial inner membrane);GO:0033617(mitochondrial cytochrome c oxidase assembly);GO:0097177(mitochondrial ribosome binding)	NA	yes
ENSSSCG00000003644	FHL3	0.310468	0.00184308	1	0.712	0.459	four and a half LIM domains 3 [Source:VGNC Symbol;Acc:VGNC:88129]	GO:0001725(stress fiber);GO:0003712(transcription coregulator activity);GO:0003779(actin binding);GO:0005634(nucleus);GO:0006354(DNA-templated transcription elongation);GO:0030018(Z disc);GO:0030036(actin cytoskeleton organization);GO:0046872(metal ion binding)	NA	yes
ENSSSCG00000028814	SOD3	0.308907	0	0	0.221	0.025	superoxide dismutase 3 [Source:VGNC Symbol;Acc:VGNC:93335]	GO:0004784(superoxide dismutase activity);GO:0005507(copper ion binding);GO:0006801(superoxide metabolic process);GO:0016491(oxidoreductase activity);GO:0019430(removal of superoxide radicals);GO:0046872(metal ion binding);GO:0062023(collagen-containing extracellular matrix)	NA	yes
ENSSSCG00000023379	UBE2L6	0.3083	0	0	0.24	0.033	ubiquitin conjugating enzyme E2 L6 [Source:VGNC Symbol;Acc:VGNC:94647]	GO:0000151(ubiquitin ligase complex);GO:0000166(nucleotide binding);GO:0000209(protein polyubiquitination);GO:0005524(ATP binding);GO:0005634(nucleus);GO:0006511(ubiquitin-dependent protein catabolic process);GO:0016740(transferase activity);GO:0019787(ubiquitin-like protein transferase activity);GO:0019941(modification-dependent protein catabolic process);GO:0031625(ubiquitin protein ligase bind…	04120(Ubiquitin mediated proteolysis);05012(Parkinson disease);05022(Pathways of neurodegeneration - multiple diseases)	yes
ENSSSCG00000015940	UBR3	0.307919	0.0046737	1	0.644	0.41	ubiquitin protein ligase E3 component n-recognin 3 [Source:VGNC Symbol;Acc:VGNC:96771]	GO:0000151(ubiquitin ligase complex);GO:0005737(cytoplasm);GO:0008270(zinc ion binding);GO:0016567(protein ubiquitination);GO:0016740(transferase activity);GO:0046872(metal ion binding);GO:0061630(ubiquitin protein ligase activity);GO:0071596(ubiquitin-dependent protein catabolic process via the N-end rule pathway)	NA	yes
ENSSSCG00000029724	RACK1	0.306981	0.00596479	1	0.942	0.836	receptor for activated C kinase 1 [Source:VGNC Symbol;Acc:VGNC:100848]	GO:0001891(phagocytic cup);GO:0001934(positive regulation of protein phosphorylation);GO:0005080(protein kinase C binding);GO:0005634(nucleus);GO:0005654(nucleoplasm);GO:0005737(cytoplasm);GO:0005739(mitochondrion);GO:0005829(cytosol);GO:0005840(ribosome);GO:0006919(activation of cysteine-type endopeptidase activity involved in apoptotic process);GO:0007369(gastrulation);GO:0008656(cysteine-type …	05162(Measles)	yes
ENSSSCG00000056902	CAV3	0.306246	6.11333e-05	0.841255	0.423	0.164	caveolin 3 [Source:HGNC Symbol;Acc:HGNC:1529]	GO:0000165(MAPK cascade);GO:0001778(plasma membrane repair);GO:0002027(regulation of heart rate);GO:0003300(cardiac muscle hypertrophy);GO:0005246(calcium channel regulator activity);GO:0005783(endoplasmic reticulum);GO:0005886(plasma membrane);GO:0005901(caveola);GO:0006469(negative regulation of protein kinase activity);GO:0006641(triglyceride metabolic process);GO:0006816(calcium ion transport…	04144(Endocytosis);04510(Focal adhesion);05020(Prion disease);05100(Bacterial invasion of epithelial cells);05205(Proteoglycans in cancer);05418(Fluid shear stress and atherosclerosis)	yes
ENSSSCG00000015747	MYOM2	0.305586	0.00856626	1	0.865	0.811	myomesin 2 [Source:HGNC Symbol;Acc:HGNC:7614]	GO:0006936(muscle contraction);GO:0019900(kinase binding);GO:0031430(M band);GO:0045214(sarcomere organization);GO:0051015(actin filament binding)	NA	yes
ENSSSCG00000001457	SLA-DQB1	0.304298	0.000102065	1	0.298	0.197	NA	GO:0002250(adaptive immune response);GO:0002503(peptide antigen assembly with MHC class II protein complex);GO:0002504(antigen processing and presentation of peptide or polysaccharide antigen via MHC class II);GO:0006955(immune response);GO:0016020(membrane);GO:0016021(integral component of membrane);GO:0019882(antigen processing and presentation);GO:0019886(antigen processing and presentation of…	04145(Phagosome);04514(Cell adhesion molecules);04612(Antigen processing and presentation);04640(Hematopoietic cell lineage);04658(Th1 and Th2 cell differentiation);04659(Th17 cell differentiation);04672(Intestinal immune network for IgA production);04940(Type I diabetes mellitus);05140(Leishmaniasis);05145(Toxoplasmosis);05150(Staphylococcus aureus infection);05152(Tuberculosis);05164(Influenza …	yes
ENSSSCG00000028509	RBM8A	0.30376	0.000313625	1	0.308	0.09	RNA binding motif protein 8A [Source:VGNC Symbol;Acc:VGNC:92162]	GO:0000184(nuclear-transcribed mRNA catabolic process, nonsense-mediated decay);GO:0000381(regulation of alternative mRNA splicing, via spliceosome);GO:0000398(mRNA splicing, via spliceosome);GO:0003676(nucleic acid binding);GO:0003723(RNA binding);GO:0003729(mRNA binding);GO:0005634(nucleus);GO:0005737(cytoplasm);GO:0006396(RNA processing);GO:0006397(mRNA processing);GO:0008380(RNA splicing);GO:…	03013(RNA transport);03015(mRNA surveillance pathway);03040(Spliceosome)	yes
ENSSSCG00000022236	ENSSSCG00000022236	0.303229	0	0	0.308	0.107	folate receptor alpha [Source:VGNC Symbol;Acc:VGNC:108156]	GO:0005542(folic acid binding);GO:0007155(cell adhesion);GO:0007342(fusion of sperm to egg plasma membrane involved in single fertilization);GO:0031362(anchored component of external side of plasma membrane);GO:0035036(sperm-egg recognition);GO:0038023(signaling receptor activity);GO:0061714(folic acid receptor activity);GO:0071231(cellular response to folic acid);GO:1904447(folate import across …	01523(Antifolate resistance);04144(Endocytosis)	yes
ENSSSCG00000003385	PARK7	0.303176	0.0037721	1	0.644	0.402	Parkinsonism associated deglycase [Source:VGNC Symbol;Acc:VGNC:91181]	GO:0000785(chromatin);GO:0001933(negative regulation of protein phosphorylation);GO:0001963(synaptic transmission, dopaminergic);GO:0002866(positive regulation of acute inflammatory response to antigenic stimulus);GO:0003713(transcription coactivator activity);GO:0003729(mRNA binding);GO:0005102(signaling receptor binding);GO:0005507(copper ion binding);GO:0005634(nucleus);GO:0005654(nucleoplasm)…	05012(Parkinson disease);05022(Pathways of neurodegeneration - multiple diseases)	yes
ENSSSCG00000025531	SSPN	0.301999	0.00743067	1	0.423	0.238	sarcospan [Source:VGNC Symbol;Acc:VGNC:93489]	GO:0005887(integral component of plasma membrane);GO:0016010(dystrophin-associated glycoprotein complex);GO:0016020(membrane);GO:0016021(integral component of membrane);GO:0030133(transport vesicle);GO:0042383(sarcolemma)	NA	yes
ENSSSCG00000032436	ENSSSCG00000032436	0.300687	5.38914e-06	0.07416	0.308	0.139	NA	GO:0005886(plasma membrane);GO:0016020(membrane);GO:0016021(integral component of membrane);GO:0034341(response to interferon-gamma);GO:0035455(response to interferon-alpha);GO:0035456(response to interferon-beta);GO:0045071(negative regulation of viral genome replication);GO:0046597(negative regulation of viral entry into host cell);GO:0051607(defense response to virus);GO:0060337(type I interfe…	NA	yes
ENSSSCG00000013022	PYGM	0.299939	2.93155e-06	0.0403411	1	1	glycogen phosphorylase, muscle associated [Source:VGNC Symbol;Acc:VGNC:92020]	GO:0003824(catalytic activity);GO:0004645(1,4-alpha-oligoglucan phosphorylase activity);GO:0005737(cytoplasm);GO:0005975(carbohydrate metabolic process);GO:0005977(glycogen metabolic process);GO:0005980(glycogen catabolic process);GO:0008152(metabolic process);GO:0008184(glycogen phosphorylase activity);GO:0016740(transferase activity);GO:0016757(glycosyltransferase activity);GO:0030170(pyridoxal…	NA	yes
ENSSSCG00000013366	LDHA	0.299915	6.54158e-09	9.00187e-05	0.99	1	lactate dehydrogenase A [Source:VGNC Symbol;Acc:VGNC:99784]	GO:0003824(catalytic activity);GO:0004459(L-lactate dehydrogenase activity);GO:0005737(cytoplasm);GO:0006089(lactate metabolic process);GO:0006090(pyruvate metabolic process);GO:0016491(oxidoreductase activity);GO:0016616(oxidoreductase activity, acting on the CH-OH group of donors, NAD or NADP as acceptor);GO:0019752(carboxylic acid metabolic process);GO:0042802(identical protein binding);GO:199…	00010(Glycolysis / Gluconeogenesis);00270(Cysteine and methionine metabolism);00620(Pyruvate metabolism);00640(Propanoate metabolism);01100(Metabolic pathways);04066(HIF-1 signaling pathway);04922(Glucagon signaling pathway);05230(Central carbon metabolism in cancer)	yes
ENSSSCG00000008619	DDX1	0.299719	0.00174993	1	0.327	0.139	DEAD-box helicase 1 [Source:VGNC Symbol;Acc:VGNC:87213]	GO:0000166(nucleotide binding);GO:0002735(positive regulation of myeloid dendritic cell cytokine production);GO:0003676(nucleic acid binding);GO:0003682(chromatin binding);GO:0003712(transcription coregulator activity);GO:0003724(RNA helicase activity);GO:0003725(double-stranded RNA binding);GO:0004518(nuclease activity);GO:0004527(exonuclease activity);GO:0005524(ATP binding);GO:0005634(nucleus)…	NA	yes
ENSSSCG00000017239	RPL38	0.299324	0.0009277	1	1	1	ribosomal protein L38 [Source:VGNC Symbol;Acc:VGNC:99036]	GO:0001501(skeletal system development);GO:0001503(ossification);GO:0002181(cytoplasmic translation);GO:0003735(structural constituent of ribosome);GO:0005840(ribosome);GO:0006412(translation);GO:0006417(regulation of translation);GO:0007605(sensory perception of sound);GO:0014069(postsynaptic density);GO:0022625(cytosolic large ribosomal subunit);GO:0022626(cytosolic ribosome);GO:0033291(eukaryo…	NA	yes
ENSSSCG00000002844	PHKB	0.298862	0.00323413	1	0.702	0.459	phosphorylase kinase regulatory subunit beta [Source:VGNC Symbol;Acc:VGNC:98532]	GO:0005516(calmodulin binding);GO:0005886(plasma membrane);GO:0005964(phosphorylase kinase complex);GO:0005975(carbohydrate metabolic process);GO:0005977(glycogen metabolic process);GO:0016020(membrane)	04020(Calcium signaling pathway);04910(Insulin signaling pathway);04922(Glucagon signaling pathway)	yes
ENSSSCG00000046439	GNG10	0.297804	0.00259986	1	0.5	0.262	G protein subunit gamma 10 [Source:VGNC Symbol;Acc:VGNC:109531]	GO:0005834(heterotrimeric G-protein complex);GO:0005886(plasma membrane);GO:0007165(signal transduction);GO:0007186(G protein-coupled receptor signaling pathway);GO:0016020(membrane);GO:0031681(G-protein beta-subunit binding)	04014(Ras signaling pathway);04062(Chemokine signaling pathway);04151(PI3K-Akt signaling pathway);04371(Apelin signaling pathway);04713(Circadian entrainment);04723(Retrograde endocannabinoid signaling);04724(Glutamatergic synapse);04725(Cholinergic synapse);04726(Serotonergic synapse);04727(GABAergic synapse);04728(Dopaminergic synapse);04926(Relaxin signaling pathway);05032(Morphine addiction);…	yes
ENSSSCG00000016743	OGDH	0.297024	0.000548003	1	0.5	0.328	oxoglutarate dehydrogenase [Source:VGNC Symbol;Acc:VGNC:98168]	GO:0004591(oxoglutarate dehydrogenase (succinyl-transferring) activity);GO:0005634(nucleus);GO:0005739(mitochondrion);GO:0006099(tricarboxylic acid cycle);GO:0006103(2-oxoglutarate metabolic process);GO:0006104(succinyl-CoA metabolic process);GO:0016020(membrane);GO:0016021(integral component of membrane);GO:0016491(oxidoreductase activity);GO:0016624(oxidoreductase activity, acting on the aldehy…	00020(Citrate cycle (TCA cycle));01100(Metabolic pathways);01200(Carbon metabolism)	yes
ENSSSCG00000037142	ENSSSCG00000037142	0.296387	0.00020336	1	0.231	0.041	NA	GO:0005737(cytoplasm);GO:0030036(actin cytoskeleton organization);GO:0046872(metal ion binding)	NA	yes
ENSSSCG00000004700	PDIA3	0.294428	0.00065498	1	0.25	0.074	protein disulfide isomerase family A member 3 [Source:VGNC Symbol;Acc:VGNC:91272]	GO:0002502(peptide antigen assembly with MHC class I protein complex);GO:0003756(protein disulfide isomerase activity);GO:0005615(extracellular space);GO:0005783(endoplasmic reticulum);GO:0005788(endoplasmic reticulum lumen);GO:0006457(protein folding);GO:0009986(cell surface);GO:0015035(protein-disulfide reductase activity);GO:0016853(isomerase activity);GO:0034976(response to endoplasmic reticu…	NA	yes
ENSSSCG00000009772	ENSSSCG00000009772	0.293229	0.00593468	1	0.442	0.23	NA	GO:0005737(cytoplasm);GO:0005783(endoplasmic reticulum);GO:0005789(endoplasmic reticulum membrane);GO:0005793(endoplasmic reticulum-Golgi intermediate compartment);GO:0005794(Golgi apparatus);GO:0006886(intracellular protein transport);GO:0006888(endoplasmic reticulum to Golgi vesicle-mediated transport);GO:0007030(Golgi organization);GO:0015031(protein transport);GO:0016020(membrane);GO:0016021(…	NA	yes
ENSSSCG00000014569	RPL27A	0.292327	0.00293451	1	0.99	0.91	ribosomal protein L27a [Source:HGNC Symbol;Acc:HGNC:10329]	GO:0003735(structural constituent of ribosome);GO:0005840(ribosome);GO:0006412(translation);GO:0015934(large ribosomal subunit);GO:1990904(ribonucleoprotein complex)	NA	yes
ENSSSCG00000010067	MIF	0.292074	0.00736251	1	0.471	0.254	macrophage migration inhibitory factor [Source:VGNC Symbol;Acc:VGNC:90222]	GO:0001516(prostaglandin biosynthetic process);GO:0001819(positive regulation of cytokine production);GO:0001934(positive regulation of protein phosphorylation);GO:0002020(protease binding);GO:0002906(negative regulation of mature B cell apoptotic process);GO:0004167(dopachrome isomerase activity);GO:0005125(cytokine activity);GO:0005126(cytokine receptor binding);GO:0005576(extracellular region)…	00350(Tyrosine metabolism);00360(Phenylalanine metabolism);01100(Metabolic pathways)	yes
ENSSSCG00000006496	LMNA	0.291698	0.00981354	1	0.452	0.246	lamin A/C [Source:VGNC Symbol;Acc:VGNC:98815]	GO:0005200(structural constituent of cytoskeleton);GO:0005634(nucleus);GO:0005635(nuclear envelope);GO:0005638(lamin filament);GO:0005652(nuclear lamina);GO:0005654(nucleoplasm);GO:0005882(intermediate filament);GO:0006606(protein import into nucleus);GO:0006997(nucleus organization);GO:0006998(nuclear envelope organization);GO:0007010(cytoskeleton organization);GO:0007097(nuclear migration);GO:0…	04210(Apoptosis);05410(Hypertrophic cardiomyopathy);05412(Arrhythmogenic right ventricular cardiomyopathy);05414(Dilated cardiomyopathy)	yes
ENSSSCG00000005300	VCP	0.291373	0.000860338	1	0.635	0.369	valosin containing protein [Source:VGNC Symbol;Acc:VGNC:109420]	GO:0000502(proteasome complex);GO:0005524(ATP binding);GO:0005634(nucleus);GO:0005654(nucleoplasm);GO:0005737(cytoplasm);GO:0005783(endoplasmic reticulum);GO:0005789(endoplasmic reticulum membrane);GO:0005811(lipid droplet);GO:0005829(cytosol);GO:0006302(double-strand break repair);GO:0006511(ubiquitin-dependent protein catabolic process);GO:0006734(NADH metabolic process);GO:0006914(autophagy);G…	NA	yes
ENSSSCG00000018033	UBB	0.288925	0.000575808	1	0.971	0.91	ubiquitin B [Source:VGNC Symbol;Acc:VGNC:98389]	GO:0005634(nucleus);GO:0005737(cytoplasm);GO:0005739(mitochondrion);GO:0007141(male meiosis I);GO:0007144(female meiosis I);GO:0008584(male gonad development);GO:0008585(female gonad development);GO:0016567(protein ubiquitination);GO:0019941(modification-dependent protein catabolic process);GO:0021888(hypothalamus gonadotrophin-releasing hormone neuron development);GO:0031315(extrinsic component …	04120(Ubiquitin mediated proteolysis);04137(Mitophagy - animal);05012(Parkinson disease);05022(Pathways of neurodegeneration - multiple diseases);05167(Kaposi sarcoma-associated herpesvirus infection)	yes
ENSSSCG00000055493	EMC6	0.288793	0.00538369	1	0.346	0.148	ER membrane protein complex subunit 6 [Source:HGNC Symbol;Acc:HGNC:28430]	GO:0000045(autophagosome assembly);GO:0005783(endoplasmic reticulum);GO:0005789(endoplasmic reticulum membrane);GO:0016020(membrane);GO:0016021(integral component of membrane);GO:0030176(integral component of endoplasmic reticulum membrane);GO:0032977(membrane insertase activity);GO:0045050(protein insertion into ER membrane by stop-transfer membrane-anchor sequence);GO:0071816(tail-anchored memb…	NA	yes
ENSSSCG00000024453	RAF1	0.288013	0.00655089	1	0.375	0.172	Raf-1 proto-onco, serine/threonine kinase [Source:VGNC Symbol;Acc:VGNC:108688]	GO:0000166(nucleotide binding);GO:0001678(cellular glucose homeostasis);GO:0001934(positive regulation of protein phosphorylation);GO:0004672(protein kinase activity);GO:0004674(protein serine/threonine kinase activity);GO:0005524(ATP binding);GO:0005737(cytoplasm);GO:0005794(Golgi apparatus);GO:0005829(cytosol);GO:0005886(plasma membrane);GO:0006468(protein phosphorylation);GO:0007165(signal tra…	01521(EGFR tyrosine kinase inhibitor resistance);01522(Endocrine resistance);04010(MAPK signaling pathway);04012(ErbB signaling pathway);04014(Ras signaling pathway);04015(Rap1 signaling pathway);04022(cGMP-PKG signaling pathway);04024(cAMP signaling pathway);04062(Chemokine signaling pathway);04068(FoxO signaling pathway);04071(Sphingolipid signaling pathway);04072(Phospholipase D signaling path…	yes
ENSSSCG00000023158	RPS27L	0.287885	0.00580076	1	0.721	0.492	ribosomal protein S27 like [Source:VGNC Symbol;Acc:VGNC:109541]	GO:0000028(ribosomal small subunit assembly);GO:0003723(RNA binding);GO:0003735(structural constituent of ribosome);GO:0005634(nucleus);GO:0005840(ribosome);GO:0006412(translation);GO:0006919(activation of cysteine-type endopeptidase activity involved in apoptotic process);GO:0006978(DNA damage response, signal transduction by p53 class mediator resulting in transcription of p21 class mediator);G…	03010(Ribosome);05171(Coronavirus disease - COVID-19)	yes
ENSSSCG00000025224	ACYP2	0.287379	1.95417e-05	0.268913	0.779	0.475	acylphosphatase 2 [Source:VGNC Symbol;Acc:VGNC:97030]	GO:0003998(acylphosphatase activity);GO:0016787(hydrolase activity)	00620(Pyruvate metabolism);01100(Metabolic pathways)	yes
ENSSSCG00000006395	ENSSSCG00000006395	0.287329	0	0	0.202	0.016	transgelin 2 [Source:VGNC Symbol;Acc:VGNC:98875]	GO:0005856(cytoskeleton)	NA	yes
ENSSSCG00000037032	DNASE1L1	0.287254	1.34939e-05	0.185689	0.356	0.205	deoxyribonuclease 1 like 1 [Source:VGNC Symbol;Acc:VGNC:103936]	GO:0000737(DNA catabolic process, endonucleolytic);GO:0003677(DNA binding);GO:0003824(catalytic activity);GO:0004518(nuclease activity);GO:0004519(endonuclease activity);GO:0004530(deoxyribonuclease I activity);GO:0004536(deoxyribonuclease activity);GO:0005634(nucleus);GO:0005783(endoplasmic reticulum);GO:0006308(DNA catabolic process);GO:0016020(membrane);GO:0016021(integral component of membran…	NA	yes
ENSSSCG00000044700	COL4A1	0.28716	0.00293748	1	0.587	0.344	collagen type IV alpha 1 chain [Source:HGNC Symbol;Acc:HGNC:2202]	GO:0001569(branching involved in blood vessel morphogenesis);GO:0005201(extracellular matrix structural constituent);GO:0005581(collagen trimer);GO:0005587(collagen type IV trimer);GO:0005604(basement membrane);GO:0007420(brain development);GO:0007528(neuromuscular junction development);GO:0016020(membrane);GO:0030020(extracellular matrix structural constituent conferring tensile strength);GO:003…	NA	yes
ENSSSCG00000005518	ENSSSCG00000005518	0.286007	0.00055813	1	0.202	0.033	NA	GO:0005794(Golgi apparatus);GO:0005975(carbohydrate metabolic process);GO:0006486(protein glycosylation);GO:0016020(membrane);GO:0016021(integral component of membrane);GO:0016740(transferase activity);GO:0016757(glycosyltransferase activity);GO:0016758(hexosyltransferase activity);GO:0030259(lipid glycosylation);GO:0031982(vesicle);GO:0031985(Golgi cisterna);GO:0032580(Golgi cisterna membrane);G…	00601(Glycosphingolipid biosynthesis - lacto and neolacto series)	yes
ENSSSCG00000046387	PSMD2	0.28509	0.00361409	1	0.423	0.238	proteasome 26S subunit ubiquitin receptor, non-ATPase 2 [Source:HGNC Symbol;Acc:HGNC:9559]	GO:0000502(proteasome complex);GO:0004222(metalloendopeptidase activity);GO:0005634(nucleus);GO:0005838(proteasome regulatory particle);GO:0006508(proteolysis);GO:0008233(peptidase activity);GO:0008237(metallopeptidase activity);GO:0008540(proteasome regulatory particle, base subcomplex);GO:0016020(membrane);GO:0016021(integral component of membrane);GO:0016787(hydrolase activity);GO:0022624(prot…	03050(Proteasome);05010(Alzheimer disease);05012(Parkinson disease);05014(Amyotrophic lateral sclerosis);05016(Huntington disease);05017(Spinocerebellar ataxia);05020(Prion disease);05022(Pathways of neurodegeneration - multiple diseases);05169(Epstein-Barr virus infection)	yes
ENSSSCG00000038607	GADL1	0.285041	0.00935048	1	0.567	0.344	glutamate decarboxylase like 1 [Source:VGNC Symbol;Acc:VGNC:88319]	GO:0003824(catalytic activity);GO:0016829(lyase activity);GO:0016830(carbon-carbon lyase activity);GO:0016831(carboxy-lyase activity);GO:0019752(carboxylic acid metabolic process);GO:0030170(pyridoxal phosphate binding)	00410(beta-Alanine metabolism);00430(Taurine and hypotaurine metabolism);00770(Pantothenate and CoA biosynthesis);01100(Metabolic pathways)	yes
ENSSSCG00000016272	PSMD1	0.280924	0.000987867	1	0.337	0.123	proteasome 26S subunit, non-ATPase 1 [Source:VGNC Symbol;Acc:VGNC:96511]	GO:0000502(proteasome complex);GO:0005634(nucleus);GO:0008540(proteasome regulatory particle, base subcomplex);GO:0022624(proteasome accessory complex);GO:0030234(enzyme regulator activity);GO:0031625(ubiquitin protein ligase binding);GO:0034515(proteasome storage granule);GO:0042176(regulation of protein catabolic process);GO:0043161(proteasome-mediated ubiquitin-dependent protein catabolic proc…	NA	yes
ENSSSCG00000009668	CLU	0.279541	0.00641672	1	0.346	0.148	clusterin [Source:VGNC Symbol;Acc:VGNC:86790]	GO:0000902(cell morphogenesis);GO:0001540(amyloid-beta binding);GO:0001774(microglial cell activation);GO:0002434(immune complex clearance);GO:0005102(signaling receptor binding);GO:0005576(extracellular region);GO:0005615(extracellular space);GO:0005634(nucleus);GO:0005737(cytoplasm);GO:0005739(mitochondrion);GO:0005743(mitochondrial inner membrane);GO:0005783(endoplasmic reticulum);GO:0005829(c…	04610(Complement and coagulation cascades)	yes
ENSSSCG00000036658	PSMD8	0.278553	3.33928e-06	0.0459519	0.404	0.148	proteasome 26S subunit, non-ATPase 8 [Source:VGNC Symbol;Acc:VGNC:98544]	GO:0000502(proteasome complex);GO:0005634(nucleus);GO:0005838(proteasome regulatory particle);GO:0006508(proteolysis);GO:0008541(proteasome regulatory particle, lid subcomplex);GO:0022624(proteasome accessory complex);GO:0043161(proteasome-mediated ubiquitin-dependent protein catabolic process)	03050(Proteasome);05010(Alzheimer disease);05012(Parkinson disease);05014(Amyotrophic lateral sclerosis);05016(Huntington disease);05017(Spinocerebellar ataxia);05020(Prion disease);05022(Pathways of neurodegeneration - multiple diseases);05169(Epstein-Barr virus infection)	yes
ENSSSCG00000006137	WWP1	0.277603	0.00154354	1	0.375	0.205	WW domain containing E3 ubiquitin protein ligase 1 [Source:VGNC Symbol;Acc:VGNC:94989]	GO:0004842(ubiquitin-protein transferase activity);GO:0006511(ubiquitin-dependent protein catabolic process);GO:0016567(protein ubiquitination);GO:0016740(transferase activity);GO:0043161(proteasome-mediated ubiquitin-dependent protein catabolic process);GO:0045892(negative regulation of DNA-templated transcription);GO:0061630(ubiquitin protein ligase activity)	04120(Ubiquitin mediated proteolysis);04144(Endocytosis)	yes
ENSSSCG00000033169	RPS15	0.276453	0.000177422	1	1	1	ribosomal protein S15 [Source:HGNC Symbol;Acc:HGNC:10388]	GO:0000056(ribosomal small subunit export from nucleus);GO:0003723(RNA binding);GO:0003735(structural constituent of ribosome);GO:0005840(ribosome);GO:0006364(rRNA processing);GO:0006412(translation);GO:0015935(small ribosomal subunit);GO:0022626(cytosolic ribosome);GO:0022627(cytosolic small ribosomal subunit);GO:0042274(ribosomal small subunit biogenesis);GO:0097371(MDM2/MDM4 family protein bin…	03010(Ribosome);05171(Coronavirus disease - COVID-19)	yes
ENSSSCG00000024693	MRPL17	0.276394	0.00537327	1	0.452	0.23	mitochondrial ribosomal protein L17 [Source:VGNC Symbol;Acc:VGNC:103992]	GO:0003735(structural constituent of ribosome);GO:0005739(mitochondrion);GO:0005762(mitochondrial large ribosomal subunit);GO:0005840(ribosome);GO:0006412(translation);GO:0015934(large ribosomal subunit);GO:0019904(protein domain specific binding);GO:1990904(ribonucleoprotein complex)	03010(Ribosome)	yes
ENSSSCG00000005029	RTRAF	0.275812	0.00453584	1	0.404	0.246	RNA transcription, translation and transport factor [Source:VGNC Symbol;Acc:VGNC:92507]	GO:0000993(RNA polymerase II complex binding);GO:0003723(RNA binding);GO:0005634(nucleus);GO:0005654(nucleoplasm);GO:0005737(cytoplasm);GO:0005813(centrosome);GO:0006388(tRNA splicing, via endonucleolytic cleavage and ligation);GO:0006469(negative regulation of protein kinase activity);GO:0042802(identical protein binding);GO:0045944(positive regulation of transcription by RNA polymerase II);GO:0…	NA	yes
ENSSSCG00000013901	IFI30	0.275386	0	0	0.212	0.033	IFI30 lysosomal thiol reductase [Source:VGNC Symbol;Acc:VGNC:89031]	GO:0005764(lysosome);GO:0005829(cytosol);GO:0016667(oxidoreductase activity, acting on a sulfur group of donors);GO:0016671(oxidoreductase activity, acting on a sulfur group of donors, disulfide as acceptor);GO:0019886(antigen processing and presentation of exogenous peptide antigen via MHC class II);GO:0030054(cell junction);GO:0042590(antigen processing and presentation of exogenous peptide ant…	04612(Antigen processing and presentation)	yes
ENSSSCG00000035212	KLF6	0.274353	0	0	0.192	0.057	Kruppel like factor 6 [Source:VGNC Symbol;Acc:VGNC:98063]	GO:0000978(RNA polymerase II cis-regulatory region sequence-specific DNA binding);GO:0000981(DNA-binding transcription factor activity, RNA polymerase II-specific);GO:0001228(DNA-binding transcription activator activity, RNA polymerase II-specific);GO:0001650(fibrillar center);GO:0005654(nucleoplasm);GO:0005730(nucleolus);GO:0005829(cytosol);GO:0006357(regulation of transcription by RNA polymeras…	NA	yes
ENSSSCG00000033326	RPL37	0.274272	0.00639565	1	1	1	ribosomal protein L37 [Source:VGNC Symbol;Acc:VGNC:99728]	GO:0003723(RNA binding);GO:0003735(structural constituent of ribosome);GO:0005840(ribosome);GO:0006412(translation);GO:0019843(rRNA binding);GO:0022625(cytosolic large ribosomal subunit);GO:0022626(cytosolic ribosome);GO:0045202(synapse);GO:0046872(metal ion binding);GO:0097371(MDM2/MDM4 family protein binding);GO:1901798(positive regulation of signal transduction by p53 class mediator);GO:190466…	NA	yes
ENSSSCG00000004970	RPLP1	0.274211	1.80132e-07	0.00247879	1	1	ribosomal protein lateral stalk subunit P1 [Source:NCBI gene (formerly Entrezgene);Acc:100170119]	GO:0003735(structural constituent of ribosome);GO:0005840(ribosome);GO:0006412(translation);GO:0006414(translational elongation);GO:0022625(cytosolic large ribosomal subunit);GO:1990904(ribonucleoprotein complex)	03010(Ribosome);05171(Coronavirus disease - COVID-19)	yes
ENSSSCG00000002919	TYROBP	0.274019	0.000313207	1	0.26	0.057	transmembrane immune signaling adaptor TYROBP [Source:VGNC Symbol;Acc:VGNC:94619]	GO:0002222(stimulatory killer cell immunoglobulin-like receptor signaling pathway);GO:0002223(stimulatory C-type lectin receptor signaling pathway);GO:0002274(myeloid leukocyte activation);GO:0005102(signaling receptor binding);GO:0005886(plasma membrane);GO:0005887(integral component of plasma membrane);GO:0009986(cell surface);GO:0016020(membrane);GO:0016021(integral component of membrane);GO:0…	04380(Osteoclast differentiation);04650(Natural killer cell mediated cytotoxicity)	yes
ENSSSCG00000000757	ADIPOR2	0.274019	0	0	0.269	0.066	adiponectin receptor 2 [Source:VGNC Symbol;Acc:VGNC:85141]	GO:0005886(plasma membrane);GO:0016020(membrane);GO:0016021(integral component of membrane);GO:0031226(intrinsic component of plasma membrane);GO:0033211(adiponectin-activated signaling pathway);GO:0038023(signaling receptor activity);GO:0042593(glucose homeostasis);GO:0042802(identical protein binding);GO:0055100(adiponectin binding);GO:0061042(vascular wound healing);GO:0097003(adipokinetic hor…	04152(AMPK signaling pathway);04211(Longevity regulating pathway);04920(Adipocytokine signaling pathway);04932(Non-alcoholic fatty liver disease)	yes
ENSSSCG00000033453	ENSSSCG00000033453	0.273366	0.00124311	1	0.25	0.074	bone marrow stromal cell antigen 2 [Source:VGNC Symbol;Acc:VGNC:85897]	GO:0005794(Golgi apparatus);GO:0008191(metalloendopeptidase inhibitor activity);GO:0009986(cell surface);GO:0010951(negative regulation of endopeptidase activity);GO:0016020(membrane);GO:0016021(integral component of membrane);GO:0045087(innate immune response);GO:0051607(defense response to virus)	NA	yes
ENSSSCG00000049350	ENSSSCG00000049350	0.273366	0.00164758	1	0.25	0.074	NA	NA	NA	yes
ENSSSCG00000016434	RHEB	0.273366	0.000674356	1	0.5	0.311	Ras homolog, mTORC1 binding [Source:HGNC Symbol;Acc:HGNC:10011]	GO:0000287(magnesium ion binding);GO:0003924(GTPase activity);GO:0005525(GTP binding);GO:0005681(spliceosomal complex);GO:0005886(plasma membrane);GO:0007165(signal transduction);GO:0007264(small GTPase mediated signal transduction);GO:0014069(postsynaptic density);GO:0016020(membrane);GO:0019003(GDP binding);GO:0019901(protein kinase binding);GO:0032006(regulation of TOR signaling);GO:0032008(po…	04072(Phospholipase D signaling pathway);04140(Autophagy - animal);04150(mTOR signaling pathway);04151(PI3K-Akt signaling pathway);04152(AMPK signaling pathway);04211(Longevity regulating pathway);04218(Cellular senescence);04714(Thermogenesis);04910(Insulin signaling pathway);04919(Thyroid hormone signaling pathway);05163(Human cytomegalovirus infection);05165(Human papillomavirus infection);051…	yes
ENSSSCG00000009240	ENSSSCG00000009240	0.273047	0	0	0.25	0.09	placenta associated 8 [Source:VGNC Symbol;Acc:VGNC:91506]	GO:0045944(positive regulation of transcription by RNA polymerase II)	NA	yes
ENSSSCG00000023760	CLEC14A	0.273047	0	0	0.221	0.09	C-type lectin domain containing 14A [Source:VGNC Symbol;Acc:VGNC:86747]	GO:0001946(lymphangiogenesis);GO:0002040(sprouting angiogenesis);GO:0002042(cell migration involved in sprouting angiogenesis);GO:0009897(external side of plasma membrane);GO:0016020(membrane);GO:0016021(integral component of membrane);GO:0016477(cell migration);GO:0030246(carbohydrate binding);GO:0036324(vascular endothelial growth factor receptor-2 signaling pathway);GO:0036325(vascular endothe…	NA	yes
ENSSSCG00000002452	LGMN	0.272733	0.00385663	1	0.26	0.082	legumain [Source:VGNC Symbol;Acc:VGNC:89702]	GO:0003014(renal system process);GO:0004197(cysteine-type endopeptidase activity);GO:0005576(extracellular region);GO:0005737(cytoplasm);GO:0005764(lysosome);GO:0005770(late endosome);GO:0005773(vacuole);GO:0006508(proteolysis);GO:0006624(vacuolar protein processing);GO:0007613(memory);GO:0008233(peptidase activity);GO:0008284(positive regulation of cell population proliferation);GO:0008306(assoc…	04142(Lysosome);04612(Antigen processing and presentation)	yes
ENSSSCG00000003332	SDF4	0.272423	0.00113282	1	0.308	0.098	stromal cell derived factor 4 [Source:VGNC Symbol;Acc:VGNC:92658]	GO:0005509(calcium ion binding);GO:0005770(late endosome);GO:0005783(endoplasmic reticulum);GO:0005794(Golgi apparatus);GO:0005796(Golgi lumen);GO:0017156(calcium-ion regulated exocytosis);GO:0045444(fat cell differentiation);GO:0046872(metal ion binding)	NA	yes
ENSSSCG00000031538	RNASE4	0.272423	0.00256673	1	0.279	0.09	ribonuclease A family member 4 [Source:HGNC Symbol;Acc:HGNC:10047]	GO:0003676(nucleic acid binding);GO:0004518(nuclease activity);GO:0004519(endonuclease activity);GO:0004540(ribonuclease activity);GO:0005576(extracellular region);GO:0005615(extracellular space);GO:0016787(hydrolase activity);GO:0090305(nucleic acid phosphodiester bond hydrolysis);GO:0090501(RNA phosphodiester bond hydrolysis)	NA	yes
ENSSSCG00000009742	ULK1	0.271817	0.000837926	1	0.288	0.115	unc-51 like autophagy activating kinase 1 [Source:VGNC Symbol;Acc:VGNC:94694]	GO:0000045(autophagosome assembly);GO:0000166(nucleotide binding);GO:0000407(phagophore assembly site);GO:0004672(protein kinase activity);GO:0004674(protein serine/threonine kinase activity);GO:0005524(ATP binding);GO:0005776(autophagosome);GO:0005829(cytosol);GO:0006468(protein phosphorylation);GO:0006914(autophagy);GO:0007165(signal transduction);GO:0007409(axonogenesis);GO:0008104(protein loc…	04137(Mitophagy - animal);04140(Autophagy - animal);04150(mTOR signaling pathway);04152(AMPK signaling pathway);04211(Longevity regulating pathway);05010(Alzheimer disease);05014(Amyotrophic lateral sclerosis);05016(Huntington disease);05017(Spinocerebellar ataxia);05022(Pathways of neurodegeneration - multiple diseases)	yes
ENSSSCG00000036438	GPX3	0.271817	7.61033e-05	1	0.327	0.107	glutathione peroxidase 3 [Source:VGNC Symbol;Acc:VGNC:98026]	GO:0004601(peroxidase activity);GO:0004602(glutathione peroxidase activity);GO:0005615(extracellular space);GO:0006979(response to oxidative stress);GO:0008430(selenium binding);GO:0016491(oxidoreductase activity);GO:0042744(hydrogen peroxide catabolic process);GO:0042802(identical protein binding);GO:0098869(cellular oxidant detoxification)	NA	yes
ENSSSCG00000038086	ECHS1	0.270264	0.00954963	1	0.567	0.344	enoyl-CoA hydratase, short chain 1 [Source:VGNC Symbol;Acc:VGNC:103938]	GO:0003824(catalytic activity);GO:0004300(enoyl-CoA hydratase activity);GO:0005739(mitochondrion);GO:0006635(fatty acid beta-oxidation)	NA	yes
ENSSSCG00000004177	RPS12	0.269468	0.00775801	1	1	0.975	ribosomal protein S12 [Source:VGNC Symbol;Acc:VGNC:103165]	GO:0003735(structural constituent of ribosome);GO:0005794(Golgi apparatus);GO:0005829(cytosol);GO:0005840(ribosome);GO:0006412(translation);GO:0022626(cytosolic ribosome);GO:0022627(cytosolic small ribosomal subunit);GO:0043231(intracellular membrane-bounded organelle);GO:0090263(positive regulation of canonical Wnt signaling pathway);GO:1990904(ribonucleoprotein complex)	03010(Ribosome);05171(Coronavirus disease - COVID-19)	yes
ENSSSCG00000013746	CALR	0.26903	0.00683922	1	0.385	0.18	calreticulin [Source:VGNC Symbol;Acc:VGNC:86149]	GO:0000122(negative regulation of transcription by RNA polymerase II);GO:0002502(peptide antigen assembly with MHC class I protein complex);GO:0003729(mRNA binding);GO:0005178(integrin binding);GO:0005509(calcium ion binding);GO:0005615(extracellular space);GO:0005634(nucleus);GO:0005635(nuclear envelope);GO:0005737(cytoplasm);GO:0005783(endoplasmic reticulum);GO:0005788(endoplasmic reticulum lum…	04141(Protein processing in endoplasmic reticulum);04145(Phagosome);04612(Antigen processing and presentation);05142(Chagas disease);05163(Human cytomegalovirus infection);05166(Human T-cell leukemia virus 1 infection);05168(Herpes simplex virus 1 infection);05169(Epstein-Barr virus infection);05170(Human immunodeficiency virus 1 infection)	yes
ENSSSCG00000006303	DCAF6	0.268366	0.000501541	1	0.606	0.344	DDB1 and CUL4 associated factor 6 [Source:VGNC Symbol;Acc:VGNC:87177]	GO:0005634(nucleus);GO:0005654(nucleoplasm);GO:0005737(cytoplasm);GO:0005829(cytosol);GO:0005925(focal adhesion);GO:0030374(nuclear receptor coactivator activity);GO:0045944(positive regulation of transcription by RNA polymerase II);GO:0080008(Cul4-RING E3 ubiquitin ligase complex)	NA	yes
ENSSSCG00000007308	ROMO1	0.266457	0.00523723	1	0.654	0.418	reactive oxygen species modulator 1 [Source:VGNC Symbol;Acc:VGNC:95776]	GO:0005739(mitochondrion);GO:0005743(mitochondrial inner membrane);GO:0008284(positive regulation of cell population proliferation);GO:0016020(membrane);GO:0016021(integral component of membrane);GO:0031640(killing of cells of another organism);GO:0034614(cellular response to reactive oxygen species);GO:0042742(defense response to bacterium);GO:0050829(defense response to Gram-negative bacterium)…	NA	yes
ENSSSCG00000038323	ACTN3	0.266435	0.00137139	1	1	0.984	actinin alpha 3 [Source:VGNC Symbol;Acc:VGNC:96785]	GO:0003779(actin binding);GO:0005509(calcium ion binding);GO:0005903(brush border);GO:0005925(focal adhesion);GO:0014728(regulation of the force of skeletal muscle contraction);GO:0014732(skeletal muscle atrophy);GO:0014883(transition between fast and slow fiber);GO:0014894(response to denervation involved in regulation of muscle adaptation);GO:0030017(sarcomere);GO:0030018(Z disc);GO:0031448(pos…	05412(Arrhythmogenic right ventricular cardiomyopathy)	yes
ENSSSCG00000040118	ENSSSCG00000040118	0.266292	0.00134086	1	0.981	0.91	NA	GO:0030154(cell differentiation)	NA	yes
ENSSSCG00000030149	CAPNS1	0.265703	0.00236945	1	0.442	0.279	calpain small subunit 1 [Source:VGNC Symbol;Acc:VGNC:96937]	GO:0004198(calcium-dependent cysteine-type endopeptidase activity);GO:0005509(calcium ion binding);GO:0005737(cytoplasm);GO:0005829(cytosol);GO:0005886(plasma membrane);GO:0016020(membrane);GO:0046872(metal ion binding);GO:0110158(calpain complex)	NA	yes
ENSSSCG00000005453	ENSSSCG00000005453	0.264046	0.000747838	1	0.519	0.27	NA	GO:0015035(protein-disulfide reductase activity)	04621(NOD-like receptor signaling pathway);05012(Parkinson disease);05132(Salmonella infection);05418(Fluid shear stress and atherosclerosis)	yes
ENSSSCG00000032474	CXCL10	0.263464	0.00277504	1	0.163	0.049	C-X-C motif chemokine ligand 10 [Source:VGNC Symbol;Acc:VGNC:87101]	GO:0005125(cytokine activity);GO:0005576(extracellular region);GO:0005615(extracellular space);GO:0006935(chemotaxis);GO:0006952(defense response);GO:0006954(inflammatory response);GO:0006955(immune response);GO:0007186(G protein-coupled receptor signaling pathway);GO:0007189(adenylate cyclase-activating G protein-coupled receptor signaling pathway);GO:0008009(chemokine activity);GO:0008201(hepar…	04060(Cytokine-cytokine receptor interaction);04061(Viral protein interaction with cytokine and cytokine receptor);04062(Chemokine signaling pathway);04620(Toll-like receptor signaling pathway);04622(RIG-I-like receptor signaling pathway);04623(Cytosolic DNA-sensing pathway);04657(IL-17 signaling pathway);04668(TNF signaling pathway);05160(Hepatitis C);05164(Influenza A);05169(Epstein-Barr virus …	yes
ENSSSCG00000017300	MRC2	0.262964	0.00164361	1	0.24	0.066	mannose receptor C type 2 [Source:VGNC Symbol;Acc:VGNC:90341]	GO:0005518(collagen binding);GO:0016020(membrane);GO:0016021(integral component of membrane);GO:0030246(carbohydrate binding);GO:0030574(collagen catabolic process)	NA	yes
ENSSSCG00000030510	FBL	0.262719	0.00111608	1	0.269	0.074	fibrillarin [Source:VGNC Symbol;Acc:VGNC:88022]	GO:0000494(box C/D RNA 3'-end processing);GO:0001094(TFIID-class transcription factor complex binding);GO:0001650(fibrillar center);GO:0001652(granular component);GO:0003723(RNA binding);GO:0005634(nucleus);GO:0005654(nucleoplasm);GO:0005730(nucleolus);GO:0006364(rRNA processing);GO:0008168(methyltransferase activity);GO:0008649(rRNA methyltransferase activity);GO:0015030(Cajal body);GO:0016074(s…	03008(Ribosome biogenesis in eukaryotes)	yes
ENSSSCG00000023604	LAP3	0.262478	0.00168899	1	0.26	0.082	leucine aminopeptidase 3 [Source:VGNC Symbol;Acc:VGNC:89635]	GO:0004177(aminopeptidase activity);GO:0005654(nucleoplasm);GO:0005737(cytoplasm);GO:0005829(cytosol);GO:0006508(proteolysis);GO:0008233(peptidase activity);GO:0016787(hydrolase activity);GO:0019538(protein metabolic process);GO:0030145(manganese ion binding);GO:0030496(midbody);GO:0070006(metalloaminopeptidase activity)	00330(Arginine and proline metabolism);00480(Glutathione metabolism);01100(Metabolic pathways)	yes
ENSSSCG00000022714	OSER1	0.262478	7.59714e-05	1	0.288	0.074	oxidative stress responsive serine rich 1 [Source:VGNC Symbol;Acc:VGNC:95738]	GO:0070301(cellular response to hydrogen peroxide)	NA	yes
ENSSSCG00000033697	ENSSSCG00000033697	0.262436	0.000452714	1	0.99	1	NA	GO:0003723(RNA binding);GO:0003735(structural constituent of ribosome);GO:0005840(ribosome);GO:0006412(translation);GO:0015935(small ribosomal subunit);GO:0022627(cytosolic small ribosomal subunit);GO:1990904(ribonucleoprotein complex)	03010(Ribosome);05171(Coronavirus disease - COVID-19)	yes
ENSSSCG00000031299	ENSSSCG00000031299	0.261868	0.00852106	1	0.712	0.492	trans-2,3-enoyl-CoA reductase [Source:VGNC Symbol;Acc:VGNC:98362]	GO:0005789(endoplasmic reticulum membrane);GO:0006629(lipid metabolic process);GO:0016020(membrane);GO:0016021(integral component of membrane);GO:0016491(oxidoreductase activity);GO:0016627(oxidoreductase activity, acting on the CH-CH group of donors);GO:0042761(very long-chain fatty acid biosynthetic process);GO:0102758(very-long-chain enoyl-CoA reductase activity)	NA	yes
ENSSSCG00000037334	ADSS1	0.261613	0.00769751	1	0.865	0.746	adenylosuccinate synthase 1 [Source:VGNC Symbol;Acc:VGNC:97868]	GO:0000166(nucleotide binding);GO:0000287(magnesium ion binding);GO:0004019(adenylosuccinate synthase activity);GO:0005525(GTP binding);GO:0005737(cytoplasm);GO:0006164(purine nucleotide biosynthetic process);GO:0006167(AMP biosynthetic process);GO:0016874(ligase activity);GO:0044208('de novo' AMP biosynthetic process);GO:0046040(IMP metabolic process);GO:0046872(metal ion binding)	00230(Purine metabolism);00250(Alanine, aspartate and glutamate metabolism);01100(Metabolic pathways);01240(Biosynthesis of cofactors)	yes
ENSSSCG00000008980	SCARB2	0.261549	0	0	0.279	0.123	scavenger receptor class B member 2 [Source:VGNC Symbol;Acc:VGNC:92614]	GO:0001786(phosphatidylserine binding);GO:0005044(scavenger receptor activity);GO:0005737(cytoplasm);GO:0005764(lysosome);GO:0005765(lysosomal membrane);GO:0005886(plasma membrane);GO:0006622(protein targeting to lysosome);GO:0006897(endocytosis);GO:0006898(receptor-mediated endocytosis);GO:0007605(sensory perception of sound);GO:0010467(gene expression);GO:0015485(cholesterol binding);GO:0015917…	04142(Lysosome)	yes
ENSSSCG00000003524	C1QA	0.261325	0.00839174	1	0.26	0.107	complement C1q A chain [Source:VGNC Symbol;Acc:VGNC:96926]	GO:0001774(microglial cell activation);GO:0005576(extracellular region);GO:0006958(complement activation, classical pathway);GO:0007568(aging);GO:0016322(neuron remodeling);GO:0045202(synapse);GO:0048143(astrocyte activation);GO:0050808(synapse organization);GO:0062167(complement component C1q complex);GO:0098794(postsynapse);GO:0098883(synapse pruning);GO:0150062(complement-mediated synapse prun…	04610(Complement and coagulation cascades);05020(Prion disease);05133(Pertussis);05142(Chagas disease);05150(Staphylococcus aureus infection);05171(Coronavirus disease - COVID-19);05322(Systemic lupus erythematosus)	yes
ENSSSCG00000024974	ENSSSCG00000024974	0.261144	0.00971699	1	0.962	0.926	NA	GO:0003723(RNA binding);GO:0003735(structural constituent of ribosome);GO:0005840(ribosome);GO:0006412(translation);GO:0022625(cytosolic large ribosomal subunit);GO:1990904(ribonucleoprotein complex)	NA	yes
ENSSSCG00000015948	DYNC1I2	0.260671	0.00732063	1	0.317	0.131	dynein cytoplasmic 1 intermediate chain 2 [Source:VGNC Symbol;Acc:VGNC:96224]	GO:0005813(centrosome);GO:0005868(cytoplasmic dynein complex);GO:0005874(microtubule);GO:0007018(microtubule-based movement);GO:0010970(transport along microtubule);GO:0030286(dynein complex);GO:0031982(vesicle);GO:0045503(dynein light chain binding);GO:0045504(dynein heavy chain binding)	NA	yes
ENSSSCG00000010703	HTRA1	0.26046	0.00558543	1	0.308	0.139	HtrA serine peptidase 1 [Source:VGNC Symbol;Acc:VGNC:107400]	GO:0001890(placenta development);GO:0004252(serine-type endopeptidase activity);GO:0005576(extracellular region);GO:0005886(plasma membrane);GO:0006508(proteolysis);GO:0008233(peptidase activity);GO:0008236(serine-type peptidase activity);GO:0016787(hydrolase activity);GO:0030512(negative regulation of transforming growth factor beta receptor signaling pathway);GO:0030514(negative regulation of B…	NA	yes
ENSSSCG00000024437	AP2M1	0.260045	0.00424764	1	0.346	0.148	adaptor related protein complex 2 subunit mu 1 [Source:VGNC Symbol;Acc:VGNC:85386]	GO:0005048(signal sequence binding);GO:0005886(plasma membrane);GO:0005905(clathrin-coated pit);GO:0006886(intracellular protein transport);GO:0006897(endocytosis);GO:0006900(vesicle budding from membrane);GO:0008289(lipid binding);GO:0015031(protein transport);GO:0016020(membrane);GO:0016192(vesicle-mediated transport);GO:0030122(AP-2 adaptor complex);GO:0030131(clathrin adaptor complex);GO:0031…	NA	yes
ENSSSCG00000010640	NRAP	-0.265148	0.000274331	1	0.635	0.639	nebulin related anchoring protein [Source:VGNC Symbol;Acc:VGNC:90888]	GO:0003779(actin binding);GO:0005737(cytoplasm);GO:0005916(fascia adherens);GO:0005927(muscle tendon junction);GO:0017166(vinculin binding);GO:0030016(myofibril);GO:0030018(Z disc);GO:0046872(metal ion binding);GO:0051015(actin filament binding);GO:0051371(muscle alpha-actinin binding);GO:0071691(cardiac muscle thin filament assembly)	NA	yes
ENSSSCG00000056610	ENSSSCG00000056610	-0.280664	3.11494e-05	0.428646	0.433	0.508	NA	NA	NA	yes
ENSSSCG00000061723	ENSSSCG00000061723	-0.312059	0.000156607	1	0.712	0.689	NA	NA	NA	yes
ENSSSCG00000018078	COX2	-0.340201	1.24098e-07	0.00170771	1	1	mitochondrially encoded cytochrome c oxidase II [Source:VGNC Symbol;Acc:VGNC:99791]	GO:0004129(cytochrome-c oxidase activity);GO:0005507(copper ion binding);GO:0005739(mitochondrion);GO:0005743(mitochondrial inner membrane);GO:0005751(mitochondrial respiratory chain complex IV);GO:0016020(membrane);GO:0016021(integral component of membrane);GO:0016491(oxidoreductase activity);GO:0022900(electron transport chain);GO:0031966(mitochondrial membrane);GO:0042773(ATP synthesis coupled…	00190(Oxidative phosphorylation);01100(Metabolic pathways);04260(Cardiac muscle contraction);04714(Thermogenesis);04932(Non-alcoholic fatty liver disease);05010(Alzheimer disease);05012(Parkinson disease);05014(Amyotrophic lateral sclerosis);05016(Huntington disease);05020(Prion disease);05022(Pathways of neurodegeneration - multiple diseases)	yes
ENSSSCG00000004725	ZNF106	-0.358249	0.00925442	1	0.721	0.82	zinc finger protein 106 [Source:VGNC Symbol;Acc:VGNC:95190]	GO:0003723(RNA binding)	NA	yes
ENSSSCG00000016605	LMOD2	-0.440705	0.000145868	1	0.452	0.525	leiomodin 2 [Source:VGNC Symbol;Acc:VGNC:89768]	GO:0003779(actin binding);GO:0003785(actin monomer binding);GO:0005523(tropomyosin binding);GO:0005856(cytoskeleton);GO:0005865(striated muscle thin filament);GO:0005884(actin filament);GO:0006936(muscle contraction);GO:0007015(actin filament organization);GO:0030016(myofibril);GO:0030017(sarcomere);GO:0030041(actin filament polymerization);GO:0030239(myofibril assembly);GO:0030838(positive regul…	NA	yes
ENSSSCG00000053021	ENSSSCG00000053021	-0.477149	1.36864e-09	1.88339e-05	0.423	0.549	NA	NA	NA	yes
ENSSSCG00000015917	XIRP2	-0.568287	2.96412e-05	0.407892	0.962	0.992	xin actin binding repeat containing 2 [Source:VGNC Symbol;Acc:VGNC:109485]	GO:0001725(stress fiber);GO:0003281(ventricular septum development);GO:0003779(actin binding);GO:0005886(plasma membrane);GO:0005925(focal adhesion);GO:0007507(heart development);GO:0015629(actin cytoskeleton);GO:0030018(Z disc);GO:0030036(actin cytoskeleton organization);GO:0030054(cell junction);GO:0045216(cell-cell junction organization);GO:0046872(metal ion binding);GO:0051015(actin filament …	NA	yes
ENSSSCG00000039710	MYL2	-0.572794	0.00177432	1	0.865	0.959	myosin light chain 2 [Source:VGNC Symbol;Acc:VGNC:90514]	GO:0003785(actin monomer binding);GO:0005509(calcium ion binding);GO:0005737(cytoplasm);GO:0005856(cytoskeleton);GO:0007507(heart development);GO:0008307(structural constituent of muscle);GO:0015629(actin cytoskeleton);GO:0030016(myofibril);GO:0030308(negative regulation of cell growth);GO:0042694(muscle cell fate specification);GO:0046872(metal ion binding);GO:0055010(ventricular cardiac muscle …	04260(Cardiac muscle contraction);04261(Adrenergic signaling in cardiomyocytes);04371(Apelin signaling pathway);04510(Focal adhesion);04530(Tight junction);04670(Leukocyte transendothelial migration);04810(Regulation of actin cytoskeleton);05132(Salmonella infection);05410(Hypertrophic cardiomyopathy);05414(Dilated cardiomyopathy)	yes
ENSSSCG00000038561	ENSSSCG00000038561	-0.583777	5.02178e-07	0.00691047	0.356	0.598	NA	NA	NA	yes
ENSSSCG00000048856	ENSSSCG00000048856	-0.586121	0.00450601	1	0.875	0.967	NA	NA	NA	yes
ENSSSCG00000010190	ACTA1	-0.600215	1.84204e-27	2.53483e-23	1	1	actin alpha 1, skeletal muscle [Source:HGNC Symbol;Acc:HGNC:129]	GO:0001725(stress fiber);GO:0005865(striated muscle thin filament);GO:0005884(actin filament);GO:0015629(actin cytoskeleton);GO:0030017(sarcomere);GO:0030240(skeletal muscle thin filament assembly);GO:0048741(skeletal muscle fiber development)	NA	yes
ENSSSCG00000055221	ENSSSCG00000055221	-0.600408	2.47193e-06	0.0340162	0.885	0.951	NA	NA	NA	yes
ENSSSCG00000006556	ENSSSCG00000006556	-0.622598	0.00635009	1	0.692	0.811	tropomyosin 3 [Source:VGNC Symbol;Acc:VGNC:98877]	GO:0003779(actin binding);GO:0005856(cytoskeleton);GO:0005884(actin filament);GO:0006936(muscle contraction);GO:0007015(actin filament organization);GO:0051015(actin filament binding)	04260(Cardiac muscle contraction);04261(Adrenergic signaling in cardiomyocytes);05200(Pathways in cancer);05216(Thyroid cancer);05410(Hypertrophic cardiomyopathy);05414(Dilated cardiomyopathy)	yes
ENSSSCG00000024061	TNNI1	-0.632019	5.89432e-05	0.811117	0.779	0.943	troponin I1, slow skeletal type [Source:VGNC Symbol;Acc:VGNC:95548]	GO:0003009(skeletal muscle contraction);GO:0005861(troponin complex);GO:0006936(muscle contraction);GO:0014883(transition between fast and slow fiber);GO:0055010(ventricular cardiac muscle tissue morphogenesis);GO:0060048(cardiac muscle contraction)	NA	yes
ENSSSCG00000053614	MYH7	-0.647785	3.62933e-05	0.499432	0.788	0.951	myosin heavy chain 7 [Source:HGNC Symbol;Acc:HGNC:7577]	GO:0000146(microfilament motor activity);GO:0000166(nucleotide binding);GO:0001725(stress fiber);GO:0002026(regulation of the force of heart contraction);GO:0002027(regulation of heart rate);GO:0003009(skeletal muscle contraction);GO:0003774(cytoskeletal motor activity);GO:0003779(actin binding);GO:0005524(ATP binding);GO:0005737(cytoplasm);GO:0006936(muscle contraction);GO:0006941(striated muscl…	04022(cGMP-PKG signaling pathway);04260(Cardiac muscle contraction);04261(Adrenergic signaling in cardiomyocytes);04919(Thyroid hormone signaling pathway);05410(Hypertrophic cardiomyopathy);05414(Dilated cardiomyopathy);05416(Viral myocarditis)	yes
ENSSSCG00000025353	TNNT1	-0.689021	0.00329789	1	0.788	0.893	troponin T1, slow skeletal type [Source:VGNC Symbol;Acc:VGNC:94284]	GO:0005523(tropomyosin binding);GO:0005861(troponin complex);GO:0006936(muscle contraction);GO:0006937(regulation of muscle contraction);GO:0031014(troponin T binding);GO:0031444(slow-twitch skeletal muscle fiber contraction);GO:0044057(regulation of system process);GO:0045214(sarcomere organization)	NA	yes
ENSSSCG00000029441	ENSSSCG00000029441	-0.757828	4.60634e-05	0.633878	0.644	0.811	NA	GO:0000146(microfilament motor activity);GO:0000166(nucleotide binding);GO:0001778(plasma membrane repair);GO:0003774(cytoskeletal motor activity);GO:0003779(actin binding);GO:0005524(ATP binding);GO:0005794(Golgi apparatus);GO:0005826(actomyosin contractile ring);GO:0005911(cell-cell junction);GO:0006936(muscle contraction);GO:0014823(response to activity);GO:0016459(myosin complex);GO:0016460(m…	NA	yes
