# Supplementary material for: snRNA‐Seq and Spatial Transcriptome Reveal Cell–Cell Crosstalk Mediated Metabolic Regulation in Porcine Skeletal Muscle
Source: J Cachexia Sarcopenia Muscle. 2025 Mar 13;16(2):e13752. doi: 10.1002/jcsm.13752 (PMC11904818; doi:10.1002/jcsm.13752)
Supplement: Supplementary file 13 — Table S6 DEGs of TB vs Duroc (FAPs) snRNA‐seq. [file JCSM-16-e13752-s004.xlsx]

## Sheet: Sheet1
GeneID	GeneName	log2FC	Pvlaue	Qvalue	pct.1	pct.2	Description	GO	KEGG	significant
ENSSSCG00000033093	RGS6	1.36905	5.674e-92	1.74248e-87	0.83	0.53	regulator of G protein signaling 6 [Source:VGNC Symbol;Acc:VGNC:92267]	GO:0005096(GTPase activator activity);GO:0005737(cytoplasm);GO:0005829(cytosol);GO:0007186(G protein-coupled receptor signaling pathway);GO:0008277(regulation of G protein-coupled receptor signaling pathway);GO:0009968(negative regulation of signal transduction);GO:0019898(extrinsic component of membrane);GO:0035556(intracellular signal transduction);GO:0043005(neuron projection);GO:0043547(posit…	NA	yes
ENSSSCG00000029160	ENSSSCG00000029160	1.2934	7.8012e-41	2.39575e-36	0.477	0.24	NA	GO:0000166(nucleotide binding);GO:0005524(ATP binding);GO:0005634(nucleus);GO:0005737(cytoplasm);GO:0005829(cytosol);GO:0005886(plasma membrane);GO:0016192(vesicle-mediated transport);GO:0016887(ATP hydrolysis activity);GO:0031072(heat shock protein binding);GO:0031625(ubiquitin protein ligase binding);GO:0032436(positive regulation of proteasomal ubiquitin-dependent protein catabolic process);GO…	NA	yes
ENSSSCG00000001549	FKBP5	1.08663	6.09893e-52	1.87298e-47	0.678	0.421	FKBP prolyl isomerase 5 [Source:VGNC Symbol;Acc:VGNC:88148]	GO:0000413(protein peptidyl-prolyl isomerization);GO:0003755(peptidyl-prolyl cis-trans isomerase activity);GO:0005528(FK506 binding);GO:0005634(nucleus);GO:0005654(nucleoplasm);GO:0005737(cytoplasm);GO:0009617(response to bacterium);GO:0016853(isomerase activity);GO:0031072(heat shock protein binding);GO:0061077(chaperone-mediated protein folding)	04915(Estrogen signaling pathway)	yes
ENSSSCG00000031946	GPC5	1.0249	1.80795e-16	5.55223e-12	0.199	0.082	glypican 5 [Source:VGNC Symbol;Acc:VGNC:88582]	GO:0005886(plasma membrane);GO:0009966(regulation of signal transduction);GO:0016020(membrane);GO:0031225(anchored component of membrane);GO:0046658(anchored component of plasma membrane);GO:0062023(collagen-containing extracellular matrix)	NA	yes
ENSSSCG00000026886	DCHS2	0.993696	5.91063e-34	1.81515e-29	0.231	0.055	dachsous cadherin-related 2 [Source:HGNC Symbol;Acc:HGNC:23111]	GO:0005509(calcium ion binding);GO:0005886(plasma membrane);GO:0005887(integral component of plasma membrane);GO:0007155(cell adhesion);GO:0007156(homophilic cell adhesion via plasma membrane adhesion molecules);GO:0016020(membrane);GO:0016021(integral component of membrane);GO:0072006(nephron development);GO:0072137(condensed mesenchymal cell proliferation)	NA	yes
ENSSSCG00000003833	DAB1	0.94271	1.29554e-43	3.9786e-39	0.194	0.023	DAB adaptor protein 1 [Source:VGNC Symbol;Acc:VGNC:87143]	GO:0043231(intracellular membrane-bounded organelle)	05017(Spinocerebellar ataxia)	yes
ENSSSCG00000015766	WDR17	0.878394	1.54032e-34	4.73032e-30	0.44	0.205	WD repeat domain 17 [Source:VGNC Symbol;Acc:VGNC:95816]	GO:0003674(molecular_function);GO:0005575(cellular_component);GO:0008150(biological_process)	NA	yes
ENSSSCG00000023746	LRP1B	0.83271	1.78621e-08	0.000548546	0.143	0.086	LDL receptor related protein 1B [Source:HGNC Symbol;Acc:HGNC:6693]	GO:0005509(calcium ion binding);GO:0006897(endocytosis);GO:0016020(membrane);GO:0016021(integral component of membrane);GO:0043235(receptor complex)	NA	yes
ENSSSCG00000031866	TIMP3	0.809695	3.14378e-14	9.65454e-10	0.469	0.321	TIMP metallopeptidase inhibitor 3 [Source:VGNC Symbol;Acc:VGNC:93996]	GO:0002020(protease binding);GO:0004857(enzyme inhibitor activity);GO:0005576(extracellular region);GO:0005604(basement membrane);GO:0005615(extracellular space);GO:0008191(metalloendopeptidase inhibitor activity);GO:0009725(response to hormone);GO:0010033(response to organic substance);GO:0010466(negative regulation of peptidase activity);GO:0010951(negative regulation of endopeptidase activity)…	05205(Proteoglycans in cancer);05206(MicroRNAs in cancer)	yes
ENSSSCG00000030095	ZBTB16	0.791643	6.41292e-39	1.96941e-34	0.801	0.639	zinc finger and BTB domain containing 16 [Source:VGNC Symbol;Acc:VGNC:108626]	GO:0000122(negative regulation of transcription by RNA polymerase II);GO:0000977(RNA polymerase II transcription regulatory region sequence-specific DNA binding);GO:0000978(RNA polymerase II cis-regulatory region sequence-specific DNA binding);GO:0000981(DNA-binding transcription factor activity, RNA polymerase II-specific);GO:0001222(transcription corepressor binding);GO:0001227(DNA-binding tran…	05200(Pathways in cancer);05202(Transcriptional misregulation in cancer);05221(Acute myeloid leukemia)	yes
ENSSSCG00000013784	DNAJB1	0.779741	1.82354e-14	5.60008e-10	0.266	0.14	DnaJ heat shock protein family (Hsp40) member B1 [Source:VGNC Symbol;Acc:VGNC:96614]	GO:0000122(negative regulation of transcription by RNA polymerase II);GO:0001671(ATPase activator activity);GO:0003714(transcription corepressor activity);GO:0005654(nucleoplasm);GO:0005737(cytoplasm);GO:0005829(cytosol);GO:0006457(protein folding);GO:0030544(Hsp70 protein binding);GO:0032781(positive regulation of ATP-dependent activity);GO:0034605(cellular response to heat);GO:0044183(protein f…	04141(Protein processing in endoplasmic reticulum);05164(Influenza A)	yes
ENSSSCG00000053585	ENSSSCG00000053585	0.758751	1.75785e-28	5.39835e-24	0.202	0.052	NA	NA	NA	yes
ENSSSCG00000003793	LRRC7	0.729165	9.47511e-21	2.90981e-16	0.398	0.216	leucine rich repeat containing 7 [Source:HGNC Symbol;Acc:HGNC:18531]	GO:0005102(signaling receptor binding);GO:0005654(nucleoplasm);GO:0005813(centrosome);GO:0005829(cytosol);GO:0005886(plasma membrane);GO:0007165(signal transduction);GO:0016323(basolateral plasma membrane);GO:0032088(negative regulation of NF-kappaB transcription factor activity);GO:0046579(positive regulation of Ras protein signal transduction);GO:0071356(cellular response to tumor necrosis fact…	NA	yes
ENSSSCG00000024417	ERC2	0.687665	1.0527e-18	3.23284e-14	0.161	0.047	ELKS/RAB6-interacting/CAST family member 2 [Source:VGNC Symbol;Acc:VGNC:87762]	GO:0005737(cytoplasm);GO:0016082(synaptic vesicle priming);GO:0030054(cell junction);GO:0045202(synapse);GO:0048786(presynaptic active zone);GO:0048790(maintenance of presynaptic active zone structure);GO:0098831(presynaptic active zone cytoplasmic component);GO:0098882(structural constituent of presynaptic active zone);GO:0098978(glutamatergic synapse);GO:0098982(GABA-ergic synapse)	NA	yes
ENSSSCG00000003721	CHST9	0.677343	2.39566e-15	7.35709e-11	0.154	0.052	carbohydrate sulfotransferase 9 [Source:VGNC Symbol;Acc:VGNC:86683]	GO:0000139(Golgi membrane);GO:0001537(N-acetylgalactosamine 4-O-sulfotransferase activity);GO:0005794(Golgi apparatus);GO:0005975(carbohydrate metabolic process);GO:0006790(sulfur compound metabolic process);GO:0008146(sulfotransferase activity);GO:0016020(membrane);GO:0016021(integral component of membrane);GO:0016051(carbohydrate biosynthetic process);GO:0016740(transferase activity);GO:0030166…	00513(Various types of N-glycan biosynthesis);01100(Metabolic pathways)	yes
ENSSSCG00000011813	P3H2	0.662818	1.23492e-17	3.79244e-13	0.515	0.345	prolyl 3-hydroxylase 2 [Source:VGNC Symbol;Acc:VGNC:91130]	GO:0005506(iron ion binding);GO:0005604(basement membrane);GO:0005654(nucleoplasm);GO:0005783(endoplasmic reticulum);GO:0005794(Golgi apparatus);GO:0005829(cytosol);GO:0008285(negative regulation of cell population proliferation);GO:0016491(oxidoreductase activity);GO:0016705(oxidoreductase activity, acting on paired donors, with incorporation or reduction of molecular oxygen);GO:0019511(peptidyl…	NA	yes
ENSSSCG00000016850	LIFR	0.662578	2.06952e-25	6.35549e-21	0.678	0.499	LIF receptor subunit alpha [Source:HGNC Symbol;Acc:HGNC:6597]	GO:0004896(cytokine receptor activity);GO:0004897(ciliary neurotrophic factor receptor activity);GO:0004923(leukemia inhibitory factor receptor activity);GO:0004924(oncostatin-M receptor activity);GO:0005127(ciliary neurotrophic factor receptor binding);GO:0008284(positive regulation of cell population proliferation);GO:0016020(membrane);GO:0016021(integral component of membrane);GO:0019221(cytok…	NA	yes
ENSSSCG00000010455	SLC16A12	0.658438	8.02593e-25	2.46476e-20	0.305	0.128	solute carrier family 16 member 12 [Source:VGNC Symbol;Acc:VGNC:92940]	GO:0005308(creatine transmembrane transporter activity);GO:0005886(plasma membrane);GO:0005887(integral component of plasma membrane);GO:0008028(monocarboxylic acid transmembrane transporter activity);GO:0015718(monocarboxylic acid transport);GO:0015881(creatine transmembrane transport);GO:0016020(membrane);GO:0016021(integral component of membrane);GO:0016323(basolateral plasma membrane);GO:0022…	NA	yes
ENSSSCG00000026180	NRXN1	0.64865	9.51931e-19	2.92338e-14	0.485	0.3	neurexin 1 [Source:HGNC Symbol;Acc:HGNC:8008]	GO:0005730(nucleolus);GO:0005886(plasma membrane);GO:0016020(membrane);GO:0016021(integral component of membrane);GO:0046872(metal ion binding)	NA	yes
ENSSSCG00000008162	IL1R1	0.643385	3.10034e-13	9.52115e-09	0.284	0.167	interleukin 1 receptor type 1 [Source:VGNC Symbol;Acc:VGNC:89092]	GO:0002020(protease binding);GO:0004908(interleukin-1 receptor activity);GO:0004909(interleukin-1, type I, activating receptor activity);GO:0005161(platelet-derived growth factor receptor binding);GO:0007165(signal transduction);GO:0009897(external side of plasma membrane);GO:0009986(cell surface);GO:0016020(membrane);GO:0016021(integral component of membrane);GO:0016787(hydrolase activity);GO:00…	04010(MAPK signaling pathway);04060(Cytokine-cytokine receptor interaction);04064(NF-kappa B signaling pathway);04380(Osteoclast differentiation);04640(Hematopoietic cell lineage);04659(Th17 cell differentiation);04750(Inflammatory mediator regulation of TRP channels);05146(Amoebiasis);05163(Human cytomegalovirus infection);05166(Human T-cell leukemia virus 1 infection);05418(Fluid shear stress a…	yes
ENSSSCG00000013393	SPON1	0.637222	1.52544e-13	4.68463e-09	0.226	0.11	spondin 1 [Source:VGNC Symbol;Acc:VGNC:93415]	GO:0005201(extracellular matrix structural constituent);GO:0005576(extracellular region);GO:0007155(cell adhesion);GO:0010954(positive regulation of protein processing);GO:0016485(protein processing);GO:0031012(extracellular matrix);GO:0032092(positive regulation of protein binding);GO:0046872(metal ion binding);GO:0050693(LBD domain binding);GO:0062023(collagen-containing extracellular matrix);G…	NA	yes
ENSSSCG00000022447	F3	0.633522	6.19114e-11	1.9013e-06	0.158	0.075	coagulation factor III, tissue factor [Source:VGNC Symbol;Acc:VGNC:87864]	GO:0001938(positive regulation of endothelial cell proliferation);GO:0002020(protease binding);GO:0002541(activation of plasma proteins involved in acute inflammatory response);GO:0004252(serine-type endopeptidase activity);GO:0004896(cytokine receptor activity);GO:0005543(phospholipid binding);GO:0005615(extracellular space);GO:0005887(integral component of plasma membrane);GO:0006919(activation…	NA	yes
ENSSSCG00000011496	ADAMTS9	0.609596	1.11064e-15	3.41078e-11	0.204	0.084	ADAM metallopeptidase with thrombospondin type 1 motif 9 [Source:VGNC Symbol;Acc:VGNC:85089]	GO:0004175(endopeptidase activity);GO:0004222(metalloendopeptidase activity);GO:0005576(extracellular region);GO:0005615(extracellular space);GO:0005783(endoplasmic reticulum);GO:0006508(proteolysis);GO:0008233(peptidase activity);GO:0008237(metallopeptidase activity);GO:0008270(zinc ion binding);GO:0009617(response to bacterium);GO:0009986(cell surface);GO:0016787(hydrolase activity);GO:0030198(…	NA	yes
ENSSSCG00000011750	PLD1	0.601766	1.61882e-17	4.97138e-13	0.408	0.248	phospholipase D1 [Source:VGNC Symbol;Acc:VGNC:91525]	GO:0003824(catalytic activity);GO:0004630(phospholipase D activity);GO:0005737(cytoplasm);GO:0005768(endosome);GO:0005794(Golgi apparatus);GO:0006654(phosphatidic acid biosynthetic process);GO:0009395(phospholipid catabolic process);GO:0012505(endomembrane system);GO:0016042(lipid catabolic process);GO:0016324(apical plasma membrane);GO:0016787(hydrolase activity);GO:0030139(endocytic vesicle);GO…	00564(Glycerophospholipid metabolism);00565(Ether lipid metabolism);01100(Metabolic pathways);04014(Ras signaling pathway);04024(cAMP signaling pathway);04071(Sphingolipid signaling pathway);04072(Phospholipase D signaling pathway);04144(Endocytosis);04666(Fc gamma R-mediated phagocytosis);04724(Glutamatergic synapse);04912(GnRH signaling pathway);04928(Parathyroid hormone synthesis, secretion an…	yes
ENSSSCG00000041478	ENSSSCG00000041478	0.599969	5.47105e-12	1.68016e-07	0.306	0.19	NA	NA	NA	yes
ENSSSCG00000015267	FMO2	0.599238	2.88829e-17	8.86995e-13	0.287	0.14	flavin containing dimethylaniline monoxygenase 2 [Source:VGNC Symbol;Acc:VGNC:88171]	GO:0004497(monooxygenase activity);GO:0004499(N,N-dimethylaniline monooxygenase activity);GO:0005783(endoplasmic reticulum);GO:0005789(endoplasmic reticulum membrane);GO:0006082(organic acid metabolic process);GO:0006739(NADP metabolic process);GO:0006805(xenobiotic metabolic process);GO:0009404(toxin metabolic process);GO:0016020(membrane);GO:0016021(integral component of membrane);GO:0016491(ox…	00982(Drug metabolism - cytochrome P450)	yes
ENSSSCG00000015770	VEGFC	0.58898	6.33488e-14	1.94544e-09	0.236	0.118	vascular endothelial growth factor C [Source:VGNC Symbol;Acc:VGNC:95563]	GO:0001666(response to hypoxia);GO:0001934(positive regulation of protein phosphorylation);GO:0001938(positive regulation of endothelial cell proliferation);GO:0002040(sprouting angiogenesis);GO:0005172(vascular endothelial growth factor receptor binding);GO:0005576(extracellular region);GO:0005615(extracellular space);GO:0007165(signal transduction);GO:0008083(growth factor activity);GO:0008283(…	04010(MAPK signaling pathway);04014(Ras signaling pathway);04015(Rap1 signaling pathway);04020(Calcium signaling pathway);04151(PI3K-Akt signaling pathway);04510(Focal adhesion);04668(TNF signaling pathway);04926(Relaxin signaling pathway);04933(AGE-RAGE signaling pathway in diabetic complications);05200(Pathways in cancer)	yes
ENSSSCG00000023169	CA10	0.579911	4.48016e-14	1.37586e-09	0.528	0.372	carbonic anhydrase 10 [Source:VGNC Symbol;Acc:VGNC:86096]	GO:0004089(carbonate dehydratase activity);GO:0008270(zinc ion binding)	NA	yes
ENSSSCG00000018033	UBB	0.559736	7.96715e-15	2.44671e-10	0.191	0.082	ubiquitin B [Source:VGNC Symbol;Acc:VGNC:98389]	GO:0005634(nucleus);GO:0005737(cytoplasm);GO:0005739(mitochondrion);GO:0007141(male meiosis I);GO:0007144(female meiosis I);GO:0008584(male gonad development);GO:0008585(female gonad development);GO:0016567(protein ubiquitination);GO:0019941(modification-dependent protein catabolic process);GO:0021888(hypothalamus gonadotrophin-releasing hormone neuron development);GO:0031315(extrinsic component …	04120(Ubiquitin mediated proteolysis);04137(Mitophagy - animal);05012(Parkinson disease);05022(Pathways of neurodegeneration - multiple diseases);05167(Kaposi sarcoma-associated herpesvirus infection)	yes
ENSSSCG00000013418	CFD	0.550752	8.56871e-18	2.63145e-13	0.418	0.249	complement factor D [Source:VGNC Symbol;Acc:VGNC:86609]	GO:0004252(serine-type endopeptidase activity);GO:0005615(extracellular space);GO:0006508(proteolysis);GO:0006957(complement activation, alternative pathway);GO:0007219(Notch signaling pathway);GO:0008233(peptidase activity);GO:0008236(serine-type peptidase activity);GO:0009617(response to bacterium);GO:0016787(hydrolase activity)	04610(Complement and coagulation cascades);05150(Staphylococcus aureus infection);05171(Coronavirus disease - COVID-19)	yes
ENSSSCG00000014221	LVRN	0.549986	2.7683e-14	8.50145e-10	0.367	0.219	laeverin [Source:VGNC Symbol;Acc:VGNC:89898]	GO:0004177(aminopeptidase activity);GO:0005737(cytoplasm);GO:0005886(plasma membrane);GO:0006508(proteolysis);GO:0007165(signal transduction);GO:0008217(regulation of blood pressure);GO:0008233(peptidase activity);GO:0008237(metallopeptidase activity);GO:0008270(zinc ion binding);GO:0016020(membrane);GO:0016021(integral component of membrane);GO:0016787(hydrolase activity);GO:0042277(peptide bind…	NA	yes
ENSSSCG00000008501	VIT	0.546991	1.5176e-16	4.66054e-12	0.496	0.333	vitrin [Source:VGNC Symbol;Acc:VGNC:94830]	GO:0005539(glycosaminoglycan binding);GO:0005614(interstitial matrix);GO:0010811(positive regulation of cell-substrate adhesion);GO:0021510(spinal cord development);GO:0030198(extracellular matrix organization);GO:0031012(extracellular matrix)	NA	yes
ENSSSCG00000012257	ENSSSCG00000012257	0.54543	6.47537e-14	1.98859e-09	0.389	0.246	monoamine oxidase A [Source:VGNC Symbol;Acc:VGNC:89975]	GO:0005739(mitochondrion);GO:0005741(mitochondrial outer membrane);GO:0008131(primary amine oxidase activity);GO:0016020(membrane);GO:0016021(integral component of membrane);GO:0016491(oxidoreductase activity);GO:0050660(flavin adenine dinucleotide binding);GO:0052595(aliphatic amine oxidase activity);GO:0052596(phenethylamine:oxygen oxidoreductase (deaminating) activity);GO:0097621(monoamine oxi…	NA	yes
ENSSSCG00000018061	ENSSSCG00000018061	0.54455	1.27935e-12	3.92888e-08	0.391	0.256	NA	GO:0003735(structural constituent of ribosome);GO:0005840(ribosome)	NA	yes
ENSSSCG00000040397	COLEC12	0.544258	1.85491e-21	5.69643e-17	0.692	0.506	collectin subfamily member 12 [Source:VGNC Symbol;Acc:VGNC:96956]	GO:0005044(scavenger receptor activity);GO:0005581(collagen trimer);GO:0006910(phagocytosis, recognition);GO:0016020(membrane);GO:0016021(integral component of membrane);GO:0030169(low-density lipoprotein particle binding);GO:0030246(carbohydrate binding);GO:0034138(toll-like receptor 3 signaling pathway);GO:0038187(pattern recognition receptor activity);GO:0042742(defense response to bacterium);…	04145(Phagosome)	yes
ENSSSCG00000026729	TMEM150C	0.539524	1.06548e-10	3.27208e-06	0.238	0.13	transmembrane protein 150C [Source:VGNC Symbol;Acc:VGNC:94096]	GO:0005886(plasma membrane);GO:0005887(integral component of plasma membrane);GO:0008381(mechanosensitive ion channel activity);GO:0016020(membrane);GO:0016021(integral component of membrane);GO:0019230(proprioception);GO:0034220(ion transmembrane transport);GO:0071260(cellular response to mechanical stimulus);GO:0110165(cellular anatomical entity)	NA	yes
ENSSSCG00000011723	MME	0.532355	1.01144e-10	3.10613e-06	0.18	0.085	membrane metalloendopeptidase [Source:VGNC Symbol;Acc:VGNC:90265]	GO:0001786(phosphatidylserine binding);GO:0001822(kidney development);GO:0004175(endopeptidase activity);GO:0004222(metalloendopeptidase activity);GO:0005737(cytoplasm);GO:0005769(early endosome);GO:0005802(trans-Golgi network);GO:0005886(plasma membrane);GO:0005903(brush border);GO:0006508(proteolysis);GO:0007568(aging);GO:0007611(learning or memory);GO:0008021(synaptic vesicle);GO:0008233(pepti…	04614(Renin-angiotensin system);04640(Hematopoietic cell lineage);04974(Protein digestion and absorption);05010(Alzheimer disease)	yes
ENSSSCG00000014088	IQGAP2	0.53172	2.97215e-15	9.12746e-11	0.521	0.365	IQ motif containing GTPase activating protein 2 [Source:VGNC Symbol;Acc:VGNC:89192]	GO:0005096(GTPase activator activity);GO:0005516(calmodulin binding);GO:0005547(phosphatidylinositol-3,4,5-trisphosphate binding);GO:0005737(cytoplasm);GO:0007165(signal transduction);GO:0009986(cell surface);GO:0030027(lamellipodium);GO:0030175(filopodium);GO:0031267(small GTPase binding);GO:0032956(regulation of actin cytoskeleton organization);GO:0034314(Arp2/3 complex-mediated actin nucleatio…	04810(Regulation of actin cytoskeleton)	yes
ENSSSCG00000002314	SMOC1	0.528941	5.16212e-13	1.58529e-08	0.388	0.248	SPARC related modular calcium binding 1 [Source:VGNC Symbol;Acc:VGNC:93259]	GO:0001654(eye development);GO:0005509(calcium ion binding);GO:0005576(extracellular region);GO:0005604(basement membrane);GO:0005615(extracellular space);GO:0008201(heparin binding);GO:0030198(extracellular matrix organization);GO:0045667(regulation of osteoblast differentiation);GO:0046872(metal ion binding);GO:0050840(extracellular matrix binding);GO:0060173(limb development)	NA	yes
ENSSSCG00000005455	SVEP1	0.527747	3.25356e-20	9.99167e-16	0.699	0.523	sushi, von Willebrand factor type A, EGF and pentraxin domain containing 1 [Source:VGNC Symbol;Acc:VGNC:93642]	GO:0001945(lymph vessel development);GO:0003017(lymph circulation);GO:0003682(chromatin binding);GO:0005509(calcium ion binding);GO:0005576(extracellular region);GO:0005615(extracellular space);GO:0005634(nucleus);GO:0005737(cytoplasm);GO:0008544(epidermis development);GO:0010467(gene expression);GO:0036303(lymph vessel morphogenesis);GO:0048014(Tie signaling pathway);GO:0110165(cellular anatomic…	NA	yes
ENSSSCG00000028512	LDLR	0.523992	2.04879e-09	6.29185e-05	0.127	0.056	low density lipoprotein receptor [Source:VGNC Symbol;Acc:VGNC:89671]	GO:0001540(amyloid-beta binding);GO:0001920(negative regulation of receptor recycling);GO:0002020(protease binding);GO:0005041(low-density lipoprotein particle receptor activity);GO:0005509(calcium ion binding);GO:0005764(lysosome);GO:0005768(endosome);GO:0005769(early endosome);GO:0005770(late endosome);GO:0005794(Golgi apparatus);GO:0005886(plasma membrane);GO:0005905(clathrin-coated pit);GO:00…	04144(Endocytosis);04913(Ovarian steroidogenesis);04925(Aldosterone synthesis and secretion);04927(Cortisol synthesis and secretion);04934(Cushing syndrome);04976(Bile secretion);04979(Cholesterol metabolism);05145(Toxoplasmosis);05160(Hepatitis C)	yes
ENSSSCG00000007093	ZNF133	0.513658	5.69722e-17	1.74962e-12	0.158	0.052	zinc finger protein 133 [Source:VGNC Symbol;Acc:VGNC:104103]	GO:0000122(negative regulation of transcription by RNA polymerase II);GO:0000977(RNA polymerase II transcription regulatory region sequence-specific DNA binding);GO:0000981(DNA-binding transcription factor activity, RNA polymerase II-specific);GO:0001227(DNA-binding transcription repressor activity, RNA polymerase II-specific);GO:0006355(regulation of DNA-templated transcription);GO:0006357(regul…	05168(Herpes simplex virus 1 infection)	yes
ENSSSCG00000035038	CGNL1	0.502748	4.25029e-08	0.00130526	0.189	0.106	cingulin like 1 [Source:VGNC Symbol;Acc:VGNC:86616]	GO:0005923(bicellular tight junction);GO:0007015(actin filament organization);GO:0016459(myosin complex);GO:0032991(protein-containing complex);GO:0051058(negative regulation of small GTPase mediated signal transduction);GO:0051497(negative regulation of stress fiber assembly);GO:0150105(protein localization to cell-cell junction)	04530(Tight junction)	yes
ENSSSCG00000014195	MAN2A1	0.500793	5.811e-13	1.78456e-08	0.568	0.433	mannosidase alpha class 2A member 1 [Source:VGNC Symbol;Acc:VGNC:98098]	GO:0000139(Golgi membrane);GO:0001701(in utero embryonic development);GO:0001889(liver development);GO:0003824(catalytic activity);GO:0004559(alpha-mannosidase activity);GO:0005615(extracellular space);GO:0005794(Golgi apparatus);GO:0005797(Golgi medial cisterna);GO:0005801(cis-Golgi network);GO:0005975(carbohydrate metabolic process);GO:0006013(mannose metabolic process);GO:0006491(N-glycan proc…	00510(N-Glycan biosynthesis);00513(Various types of N-glycan biosynthesis);01100(Metabolic pathways)	yes
ENSSSCG00000010429	PRKG1	0.483645	3.37941e-16	1.03782e-11	0.589	0.419	protein kinase cGMP-dependent 1 [Source:VGNC Symbol;Acc:VGNC:91816]	GO:0000166(nucleotide binding);GO:0001764(neuron migration);GO:0004672(protein kinase activity);GO:0004674(protein serine/threonine kinase activity);GO:0004692(cGMP-dependent protein kinase activity);GO:0005246(calcium channel regulator activity);GO:0005524(ATP binding);GO:0005737(cytoplasm);GO:0005794(Golgi apparatus);GO:0005886(plasma membrane);GO:0006468(protein phosphorylation);GO:0007165(sig…	04022(cGMP-PKG signaling pathway);04270(Vascular smooth muscle contraction);04540(Gap junction);04611(Platelet activation);04713(Circadian entrainment);04714(Thermogenesis);04730(Long-term depression);04740(Olfactory transduction);04923(Regulation of lipolysis in adipocytes);04970(Salivary secretion)	yes
ENSSSCG00000018063	ENSSSCG00000018063	0.477392	1.80014e-09	5.52823e-05	0.339	0.272	NA	GO:0003735(structural constituent of ribosome);GO:0005840(ribosome)	NA	yes
ENSSSCG00000014211	YTHDC2	0.474984	9.40328e-13	2.88775e-08	0.382	0.24	YTH domain containing 2 [Source:VGNC Symbol;Acc:VGNC:95042]	GO:0000166(nucleotide binding);GO:0003676(nucleic acid binding);GO:0003723(RNA binding);GO:0003724(RNA helicase activity);GO:0004386(helicase activity);GO:0005524(ATP binding);GO:0005634(nucleus);GO:0005783(endoplasmic reticulum);GO:0008186(ATP-dependent activity, acting on RNA);GO:0016787(hydrolase activity);GO:0034458(3'-5' RNA helicase activity);GO:0034612(response to tumor necrosis factor);GO…	NA	yes
ENSSSCG00000015960	MAP3K20	0.471347	3.51418e-13	1.07921e-08	0.591	0.443	mitogen-activated protein kinase kinase kinase 20 [Source:HGNC Symbol;Acc:HGNC:17797]	GO:0000077(DNA damage checkpoint signaling);GO:0000287(magnesium ion binding);GO:0004672(protein kinase activity);GO:0004674(protein serine/threonine kinase activity);GO:0004706(JUN kinase kinase kinase activity);GO:0004709(MAP kinase kinase kinase activity);GO:0005524(ATP binding);GO:0005634(nucleus);GO:0005737(cytoplasm);GO:0005829(cytosol);GO:0006468(protein phosphorylation);GO:0007010(cytoske…	04010(MAPK signaling pathway)	yes
ENSSSCG00000026819	NID1	0.470821	8.87567e-21	2.72572e-16	0.804	0.662	nidogen 1 [Source:VGNC Symbol;Acc:VGNC:90742]	GO:0005201(extracellular matrix structural constituent);GO:0005509(calcium ion binding);GO:0005518(collagen binding);GO:0005576(extracellular region);GO:0005604(basement membrane);GO:0005886(plasma membrane);GO:0007155(cell adhesion);GO:0007160(cell-matrix adhesion);GO:0010811(positive regulation of cell-substrate adhesion);GO:0016020(membrane);GO:0030198(extracellular matrix organization);GO:003…	NA	yes
ENSSSCG00000009228	MAPK10	0.469199	2.34608e-12	7.2048e-08	0.443	0.316	mitogen-activated protein kinase 10 [Source:VGNC Symbol;Acc:VGNC:98116]	GO:0000165(MAPK cascade);GO:0000166(nucleotide binding);GO:0004672(protein kinase activity);GO:0004674(protein serine/threonine kinase activity);GO:0004705(JUN kinase activity);GO:0004707(MAP kinase activity);GO:0005524(ATP binding);GO:0005634(nucleus);GO:0005737(cytoplasm);GO:0006468(protein phosphorylation);GO:0007254(JNK cascade);GO:0016301(kinase activity);GO:0016310(phosphorylation);GO:00167…	01522(Endocrine resistance);04010(MAPK signaling pathway);04012(ErbB signaling pathway);04014(Ras signaling pathway);04024(cAMP signaling pathway);04068(FoxO signaling pathway);04071(Sphingolipid signaling pathway);04137(Mitophagy - animal);04140(Autophagy - animal);04141(Protein processing in endoplasmic reticulum);04210(Apoptosis);04215(Apoptosis - multiple species);04217(Necroptosis);04310(Wnt…	yes
ENSSSCG00000050584	ENSSSCG00000050584	0.46717	3.27641e-11	1.00619e-06	0.366	0.237	NA	NA	NA	yes
ENSSSCG00000012680	GPC3	0.466834	3.80448e-07	0.0116836	0.354	0.254	glypican 3 [Source:VGNC Symbol;Acc:VGNC:88580]	GO:0001658(branching involved in ureteric bud morphogenesis);GO:0001822(kidney development);GO:0005764(lysosome);GO:0005886(plasma membrane);GO:0007224(smoothened signaling pathway);GO:0008285(negative regulation of cell population proliferation);GO:0009617(response to bacterium);GO:0009887(animal organ morphogenesis);GO:0009948(anterior/posterior axis specification);GO:0009966(regulation of sign…	05205(Proteoglycans in cancer)	yes
ENSSSCG00000031912	JUN	0.46547	8.97291e-10	2.75558e-05	0.219	0.117	Jun proto-oncogene, AP-1 transcription factor subunit [Source:HGNC Symbol;Acc:HGNC:6204]	GO:0000122(negative regulation of transcription by RNA polymerase II);GO:0000791(euchromatin);GO:0000976(transcription cis-regulatory region binding);GO:0000978(RNA polymerase II cis-regulatory region sequence-specific DNA binding);GO:0000981(DNA-binding transcription factor activity, RNA polymerase II-specific);GO:0001227(DNA-binding transcription repressor activity, RNA polymerase II-specific);…	NA	yes
ENSSSCG00000062479	ENSSSCG00000062479	0.463559	2.05313e-14	6.30518e-10	0.155	0.055	NA	NA	NA	yes
ENSSSCG00000005498	PAPPA	0.463251	2.57645e-11	7.91229e-07	0.32	0.197	pappalysin 1 [Source:VGNC Symbol;Acc:VGNC:91170]	GO:0004175(endopeptidase activity);GO:0004222(metalloendopeptidase activity);GO:0005576(extracellular region);GO:0005615(extracellular space);GO:0006508(proteolysis);GO:0007166(cell surface receptor signaling pathway);GO:0008237(metallopeptidase activity)	NA	yes
ENSSSCG00000021206	IL1RAP	0.458768	9.38929e-08	0.00288345	0.141	0.072	interleukin 1 receptor accessory protein [Source:VGNC Symbol;Acc:VGNC:98046]	GO:0004908(interleukin-1 receptor activity);GO:0007165(signal transduction);GO:0016020(membrane);GO:0016021(integral component of membrane);GO:0016787(hydrolase activity);GO:0019221(cytokine-mediated signaling pathway);GO:0051092(positive regulation of NF-kappaB transcription factor activity)	NA	yes
ENSSSCG00000036078	KCNJ3	0.458741	1.23208e-06	0.0378373	0.163	0.093	potassium inwardly rectifying channel subfamily J member 3 [Source:HGNC Symbol;Acc:HGNC:6264]	GO:0005242(inward rectifier potassium channel activity);GO:0005244(voltage-gated ion channel activity);GO:0005886(plasma membrane);GO:0006811(ion transport);GO:0006813(potassium ion transport);GO:0008076(voltage-gated potassium channel complex);GO:0015467(G-protein activated inward rectifier potassium channel activity);GO:0016020(membrane);GO:0016021(integral component of membrane);GO:0034220(ion…	NA	yes
ENSSSCG00000025085	NEGR1	0.457567	0.00336423	1	0.122	0.078	neuronal growth regulator 1 [Source:VGNC Symbol;Acc:VGNC:90671]	GO:0005886(plasma membrane);GO:0007626(locomotory behavior);GO:0007631(feeding behavior);GO:0010976(positive regulation of neuron projection development);GO:0031175(neuron projection development);GO:0098609(cell-cell adhesion)	04514(Cell adhesion molecules)	yes
ENSSSCG00000012002	ROBO2	0.454794	2.45532e-06	0.0754028	0.24	0.154	roundabout guidance receptor 2 [Source:HGNC Symbol;Acc:HGNC:10250]	GO:0016020(membrane);GO:0016021(integral component of membrane)	04360(Axon guidance)	yes
ENSSSCG00000037997	ENSSSCG00000037997	0.449421	9.34009e-13	2.86834e-08	0.46	0.31	NA	NA	NA	yes
ENSSSCG00000031424	NECAB1	0.441915	8.01412e-13	2.46114e-08	0.286	0.16	N-terminal EF-hand calcium binding protein 1 [Source:VGNC Symbol;Acc:VGNC:90659]	GO:0001835(blastocyst hatching);GO:0005509(calcium ion binding);GO:0005654(nucleoplasm);GO:0005737(cytoplasm);GO:0005829(cytosol);GO:0042802(identical protein binding);GO:0042984(regulation of amyloid precursor protein biosynthetic process);GO:0046872(metal ion binding)	NA	yes
ENSSSCG00000040366	ADAMTSL1	0.441761	4.83117e-13	1.48365e-08	0.684	0.542	ADAMTS like 1 [Source:VGNC Symbol;Acc:VGNC:85090]	GO:0005576(extracellular region);GO:0016020(membrane);GO:0016021(integral component of membrane);GO:0030198(extracellular matrix organization);GO:0031012(extracellular matrix)	NA	yes
ENSSSCG00000016892	FST	0.437977	1.34134e-08	0.000411924	0.22	0.128	follistatin [Source:HGNC Symbol;Acc:HGNC:3971]	GO:0000122(negative regulation of transcription by RNA polymerase II);GO:0001501(skeletal system development);GO:0002244(hematopoietic progenitor cell differentiation);GO:0005615(extracellular space);GO:0005634(nucleus);GO:0005737(cytoplasm);GO:0007276(gamete generation);GO:0007389(pattern specification process);GO:0008585(female gonad development);GO:0030154(cell differentiation);GO:0030509(BMP …	NA	yes
ENSSSCG00000040013	MTUS1	0.436583	2.30825e-10	7.08864e-06	0.384	0.257	microtubule associated scaffold protein 1 [Source:VGNC Symbol;Acc:VGNC:107157]	GO:0005634(nucleus);GO:0016020(membrane);GO:0016021(integral component of membrane)	NA	yes
ENSSSCG00000000602	RERG	0.434505	1.05851e-09	3.25067e-05	0.101	0.033	RAS like estrogen regulated growth inhibitor [Source:VGNC Symbol;Acc:VGNC:92217]	GO:0001650(fibrillar center);GO:0003924(GTPase activity);GO:0005525(GTP binding);GO:0005634(nucleus);GO:0005654(nucleoplasm);GO:0005829(cytosol);GO:0005886(plasma membrane);GO:0007165(signal transduction);GO:0007265(Ras protein signal transduction);GO:0008285(negative regulation of cell population proliferation);GO:0009725(response to hormone);GO:0016020(membrane);GO:0019003(GDP binding);GO:00303…	NA	yes
ENSSSCG00000010651	ABLIM1	0.434444	3.3934e-11	1.04211e-06	0.528	0.394	actin binding LIM protein 1 [Source:VGNC Symbol;Acc:VGNC:84986]	GO:0001725(stress fiber);GO:0003779(actin binding);GO:0005737(cytoplasm);GO:0007010(cytoskeleton organization);GO:0015629(actin cytoskeleton);GO:0030032(lamellipodium assembly);GO:0046872(metal ion binding);GO:0051015(actin filament binding);GO:0060271(cilium assembly);GO:0110165(cellular anatomical entity)	04360(Axon guidance)	yes
ENSSSCG00000003451	PDPN	0.432043	1.65615e-09	5.08603e-05	0.243	0.139	podoplanin [Source:VGNC Symbol;Acc:VGNC:91288]	GO:0000902(cell morphogenesis);GO:0005102(signaling receptor binding);GO:0005739(mitochondrion);GO:0005829(cytosol);GO:0005886(plasma membrane);GO:0007266(Rho protein signal transduction);GO:0010718(positive regulation of epithelial to mesenchymal transition);GO:0016020(membrane);GO:0016021(integral component of membrane);GO:0016323(basolateral plasma membrane);GO:0016324(apical plasma membrane);…	NA	yes
ENSSSCG00000011695	AGTR1	0.430984	3.88945e-11	1.19445e-06	0.363	0.232	angiotensin II receptor type 1 [Source:VGNC Symbol;Acc:VGNC:85191]	GO:0001596(angiotensin type I receptor activity);GO:0001822(kidney development);GO:0002034(maintenance of blood vessel diameter homeostasis by renin-angiotensin);GO:0004945(angiotensin type II receptor activity);GO:0005886(plasma membrane);GO:0007186(G protein-coupled receptor signaling pathway);GO:0007204(positive regulation of cytosolic calcium ion concentration);GO:0007266(Rho protein signal t…	04020(Calcium signaling pathway);04022(cGMP-PKG signaling pathway);04072(Phospholipase D signaling pathway);04080(Neuroactive ligand-receptor interaction);04261(Adrenergic signaling in cardiomyocytes);04270(Vascular smooth muscle contraction);04371(Apelin signaling pathway);04614(Renin-angiotensin system);04924(Renin secretion);04925(Aldosterone synthesis and secretion);04927(Cortisol synthesis a…	yes
ENSSSCG00000044700	COL4A1	0.430035	8.65282e-16	2.65728e-11	0.828	0.7	collagen type IV alpha 1 chain [Source:HGNC Symbol;Acc:HGNC:2202]	GO:0001569(branching involved in blood vessel morphogenesis);GO:0005201(extracellular matrix structural constituent);GO:0005581(collagen trimer);GO:0005587(collagen type IV trimer);GO:0005604(basement membrane);GO:0007420(brain development);GO:0007528(neuromuscular junction development);GO:0016020(membrane);GO:0030020(extracellular matrix structural constituent conferring tensile strength);GO:003…	NA	yes
ENSSSCG00000016668	PDE1C	0.423543	2.43964e-05	0.749213	0.149	0.087	phosphodiesterase 1C [Source:VGNC Symbol;Acc:VGNC:91250]	GO:0004114(3',5'-cyclic-nucleotide phosphodiesterase activity);GO:0004115(3',5'-cyclic-AMP phosphodiesterase activity);GO:0004117(calmodulin-activated dual specificity 3',5'-cyclic-GMP, 3',5'-cyclic-AMP phosphodiesterase activity);GO:0007165(signal transduction);GO:0008081(phosphoric diester hydrolase activity);GO:0016787(hydrolase activity);GO:0043025(neuronal cell body);GO:0046872(metal ion bin…	00230(Purine metabolism);01100(Metabolic pathways);04020(Calcium signaling pathway);04740(Olfactory transduction);04742(Taste transduction);04924(Renin secretion);05032(Morphine addiction)	yes
ENSSSCG00000003773	AK5	0.423493	1.86375e-08	0.000572358	0.325	0.214	adenylate kinase 5 [Source:VGNC Symbol;Acc:VGNC:85210]	GO:0000166(nucleotide binding);GO:0004017(adenylate kinase activity);GO:0004550(nucleoside diphosphate kinase activity);GO:0005524(ATP binding);GO:0005737(cytoplasm);GO:0005829(cytosol);GO:0006139(nucleobase-containing compound metabolic process);GO:0006165(nucleoside diphosphate phosphorylation);GO:0009142(nucleoside triphosphate biosynthetic process);GO:0016301(kinase activity);GO:0016310(phosp…	00230(Purine metabolism);00730(Thiamine metabolism);01100(Metabolic pathways);01240(Biosynthesis of cofactors)	yes
ENSSSCG00000004387	FOXO3	0.423312	2.1916e-11	6.7304e-07	0.552	0.481	forkhead box O3 [Source:VGNC Symbol;Acc:VGNC:99715]	GO:0000122(negative regulation of transcription by RNA polymerase II);GO:0000976(transcription cis-regulatory region binding);GO:0000978(RNA polymerase II cis-regulatory region sequence-specific DNA binding);GO:0000981(DNA-binding transcription factor activity, RNA polymerase II-specific);GO:0001227(DNA-binding transcription repressor activity, RNA polymerase II-specific);GO:0001228(DNA-binding t…	01521(EGFR tyrosine kinase inhibitor resistance);04062(Chemokine signaling pathway);04068(FoxO signaling pathway);04137(Mitophagy - animal);04151(PI3K-Akt signaling pathway);04152(AMPK signaling pathway);04211(Longevity regulating pathway);04213(Longevity regulating pathway - multiple species);04218(Cellular senescence);04722(Neurotrophin signaling pathway);04917(Prolactin signaling pathway);0521…	yes
ENSSSCG00000000916	LUM	0.419457	7.6455e-12	2.34793e-07	0.303	0.175	lumican [Source:VGNC Symbol;Acc:VGNC:89894]	GO:0005518(collagen binding);GO:0005576(extracellular region);GO:0005583(fibrillar collagen trimer);GO:0005615(extracellular space);GO:0007601(visual perception);GO:0030021(extracellular matrix structural constituent conferring compression resistance);GO:0030199(collagen fibril organization);GO:0031012(extracellular matrix);GO:0032914(positive regulation of transforming growth factor beta1 produc…	05205(Proteoglycans in cancer)	yes
ENSSSCG00000015253	NTM	0.41673	1.22494e-08	0.00037618	0.147	0.069	neurotrimin [Source:VGNC Symbol;Acc:VGNC:98164]	NA	NA	yes
ENSSSCG00000017082	SPARC	0.414162	1.02398e-11	3.14464e-07	0.509	0.367	secreted protein acidic and cysteine rich [Source:VGNC Symbol;Acc:VGNC:98332]	GO:0001937(negative regulation of endothelial cell proliferation);GO:0005509(calcium ion binding);GO:0005518(collagen binding);GO:0005576(extracellular region);GO:0005604(basement membrane);GO:0005615(extracellular space);GO:0005737(cytoplasm);GO:0009986(cell surface);GO:0010595(positive regulation of endothelial cell migration);GO:0016020(membrane);GO:0016363(nuclear matrix);GO:0016525(negative …	NA	yes
ENSSSCG00000012126	ENSSSCG00000012126	0.408104	3.08934e-07	0.00948736	0.288	0.189	glycoprotein M6B [Source:VGNC Symbol;Acc:VGNC:103953]	GO:0005886(plasma membrane);GO:0016020(membrane);GO:0016021(integral component of membrane);GO:0031175(neuron projection development);GO:0045121(membrane raft);GO:0051612(negative regulation of serotonin uptake)	NA	yes
ENSSSCG00000002444	FBLN5	0.406786	3.58062e-14	1.09961e-09	0.322	0.184	fibulin 5 [Source:VGNC Symbol;Acc:VGNC:88024]	GO:0005509(calcium ion binding);GO:0005615(extracellular space);GO:0008022(protein C-terminus binding);GO:0042803(protein homodimerization activity);GO:0046903(secretion);GO:0048251(elastic fiber assembly);GO:0062023(collagen-containing extracellular matrix)	NA	yes
ENSSSCG00000051637	ENSSSCG00000051637	0.405004	2.05723e-11	6.31774e-07	0.247	0.144	NA	NA	NA	yes
ENSSSCG00000016074	ANKRD44	0.404446	1.43381e-11	4.40324e-07	0.456	0.312	ankyrin repeat domain 44 [Source:VGNC Symbol;Acc:VGNC:107123]	NA	NA	yes
ENSSSCG00000012119	TMSB4X	0.399936	1.04608e-06	0.032125	0.287	0.226	thymosin beta 4 X-linked [Source:NCBI gene (formerly Entrezgene);Acc:733606]	GO:0003779(actin binding);GO:0003785(actin monomer binding);GO:0005634(nucleus);GO:0005737(cytoplasm);GO:0005829(cytosol);GO:0005856(cytoskeleton);GO:0007015(actin filament organization);GO:0030334(regulation of cell migration)	04810(Regulation of actin cytoskeleton)	yes
ENSSSCG00000057522	CDO1	0.397248	1.1232e-11	3.44936e-07	0.221	0.111	cysteine dioxygenase type 1 [Source:HGNC Symbol;Acc:HGNC:1795]	GO:0005829(cytosol);GO:0008198(ferrous iron binding);GO:0008270(zinc ion binding);GO:0016151(nickel cation binding);GO:0017172(cysteine dioxygenase activity)	NA	yes
ENSSSCG00000052963	SSH2	0.396216	2.4196e-10	7.43059e-06	0.589	0.474	slingshot protein phosphatase 2 [Source:HGNC Symbol;Acc:HGNC:30580]	NA	NA	yes
ENSSSCG00000009083	SPRY1	0.394347	6.1606e-11	1.89192e-06	0.507	0.365	sprouty RTK signaling antagonist 1 [Source:VGNC Symbol;Acc:VGNC:93424]	GO:0000132(establishment of mitotic spindle orientation);GO:0001656(metanephros development);GO:0001657(ureteric bud development);GO:0001759(organ induction);GO:0005654(nucleoplasm);GO:0005737(cytoplasm);GO:0005794(Golgi apparatus);GO:0005829(cytosol);GO:0008285(negative regulation of cell population proliferation);GO:0009966(regulation of signal transduction);GO:0010719(negative regulation of ep…	NA	yes
ENSSSCG00000014249	MARCHF3	0.387138	3.15699e-07	0.00969512	0.531	0.439	membrane associated ring-CH-type finger 3 [Source:VGNC Symbol;Acc:VGNC:90020]	GO:0004842(ubiquitin-protein transferase activity);GO:0005764(lysosome);GO:0005768(endosome);GO:0008270(zinc ion binding);GO:0016020(membrane);GO:0016021(integral component of membrane);GO:0016567(protein ubiquitination);GO:0043231(intracellular membrane-bounded organelle);GO:0046872(metal ion binding)	NA	yes
ENSSSCG00000049630	DEPTOR	0.384324	3.74242e-10	1.1493e-05	0.488	0.361	DEP domain containing MTOR interacting protein [Source:VGNC Symbol;Acc:VGNC:109627]	GO:0006469(negative regulation of protein kinase activity);GO:0032007(negative regulation of TOR signaling);GO:0035556(intracellular signal transduction);GO:0045792(negative regulation of cell size);GO:1903940(negative regulation of TORC2 signaling);GO:1904262(negative regulation of TORC1 signaling);GO:2001236(regulation of extrinsic apoptotic signaling pathway)	04140(Autophagy - animal);04150(mTOR signaling pathway)	yes
ENSSSCG00000003760	TTLL7	0.383082	3.73422e-08	0.00114678	0.288	0.183	tubulin tyrosine ligase like 7 [Source:VGNC Symbol;Acc:VGNC:94571]	GO:0018095(protein polyglutamylation);GO:0036211(protein modification process);GO:0043014(alpha-tubulin binding);GO:0048487(beta-tubulin binding);GO:0070740(tubulin-glutamic acid ligase activity)	NA	yes
ENSSSCG00000012135	VEGFD	0.382055	5.34509e-10	1.64148e-05	0.209	0.115	vascular endothelial growth factor D [Source:VGNC Symbol;Acc:VGNC:94816]	GO:0001666(response to hypoxia);GO:0001934(positive regulation of protein phosphorylation);GO:0001938(positive regulation of endothelial cell proliferation);GO:0002040(sprouting angiogenesis);GO:0005172(vascular endothelial growth factor receptor binding);GO:0005576(extracellular region);GO:0005615(extracellular space);GO:0008083(growth factor activity);GO:0008284(positive regulation of cell popu…	04010(MAPK signaling pathway);04014(Ras signaling pathway);04015(Rap1 signaling pathway);04020(Calcium signaling pathway);04151(PI3K-Akt signaling pathway);04510(Focal adhesion);04668(TNF signaling pathway);04926(Relaxin signaling pathway);04933(AGE-RAGE signaling pathway in diabetic complications);05200(Pathways in cancer)	yes
ENSSSCG00000026092	SREBF2	0.381596	4.01282e-07	0.0123234	0.203	0.119	sterol regulatory element binding transcription factor 2 [Source:VGNC Symbol;Acc:VGNC:93450]	GO:0000122(negative regulation of transcription by RNA polymerase II);GO:0000976(transcription cis-regulatory region binding);GO:0000978(RNA polymerase II cis-regulatory region sequence-specific DNA binding);GO:0001227(DNA-binding transcription repressor activity, RNA polymerase II-specific);GO:0003677(DNA binding);GO:0003700(DNA-binding transcription factor activity);GO:0005634(nucleus);GO:00056…	NA	yes
ENSSSCG00000034768	CYTH3	0.381432	1.71755e-10	5.27458e-06	0.593	0.471	cytohesin 3 [Source:VGNC Symbol;Acc:VGNC:87136]	GO:0001726(ruffle);GO:0005085(guanyl-nucleotide exchange factor activity);GO:0005547(phosphatidylinositol-3,4,5-trisphosphate binding);GO:0005654(nucleoplasm);GO:0005737(cytoplasm);GO:0005829(cytosol);GO:0005886(plasma membrane);GO:0005912(adherens junction);GO:0005923(bicellular tight junction);GO:0031234(extrinsic component of cytoplasmic side of plasma membrane);GO:0032012(regulation of ARF pr…	04072(Phospholipase D signaling pathway);04144(Endocytosis);05132(Salmonella infection)	yes
ENSSSCG00000000657	ENSSSCG00000000657	0.379551	1.05822e-11	3.24978e-07	0.161	0.068	NA	GO:0009897(external side of plasma membrane);GO:0016020(membrane);GO:0016021(integral component of membrane)	NA	yes
ENSSSCG00000007074	TASP1	0.379528	1.0054e-09	3.08759e-05	0.451	0.319	taspase 1 [Source:VGNC Symbol;Acc:VGNC:95676]	GO:0004298(threonine-type endopeptidase activity);GO:0006508(proteolysis);GO:0016787(hydrolase activity);GO:0042802(identical protein binding);GO:0045893(positive regulation of DNA-templated transcription)	NA	yes
ENSSSCG00000047986	ENSSSCG00000047986	0.378887	3.40823e-08	0.00104667	0.352	0.241	NA	NA	NA	yes
ENSSSCG00000011522	CNTN3	0.378082	1.14063e-09	3.50287e-05	0.682	0.57	contactin 3 [Source:VGNC Symbol;Acc:VGNC:108642]	NA	NA	yes
ENSSSCG00000013072	FADS2	0.374799	4.95722e-10	1.52236e-05	0.225	0.125	fatty acid desaturase 2 [Source:VGNC Symbol;Acc:VGNC:87876]	GO:0004768(stearoyl-CoA 9-desaturase activity);GO:0005783(endoplasmic reticulum);GO:0005789(endoplasmic reticulum membrane);GO:0006629(lipid metabolic process);GO:0006631(fatty acid metabolic process);GO:0006633(fatty acid biosynthetic process);GO:0006636(unsaturated fatty acid biosynthetic process);GO:0016020(membrane);GO:0016021(integral component of membrane);GO:0016491(oxidoreductase activity…	NA	yes
ENSSSCG00000055015	ENSSSCG00000055015	0.371006	9.99758e-08	0.00307026	0.309	0.21	NA	NA	NA	yes
ENSSSCG00000028905	TNIK	0.368999	1.18317e-05	0.363353	0.187	0.114	TRAF2 and NCK interacting kinase [Source:VGNC Symbol;Acc:VGNC:98381]	GO:0000165(MAPK cascade);GO:0000166(nucleotide binding);GO:0001934(positive regulation of protein phosphorylation);GO:0004672(protein kinase activity);GO:0004674(protein serine/threonine kinase activity);GO:0005524(ATP binding);GO:0005634(nucleus);GO:0005654(nucleoplasm);GO:0005737(cytoplasm);GO:0005829(cytosol);GO:0005856(cytoskeleton);GO:0006468(protein phosphorylation);GO:0007010(cytoskeleton …	NA	yes
ENSSSCG00000008875	RXFP1	0.366581	4.70415e-05	1	0.197	0.127	relaxin family peptide receptor 1 [Source:VGNC Symbol;Acc:VGNC:92525]	GO:0004930(G protein-coupled receptor activity);GO:0005886(plasma membrane);GO:0005887(integral component of plasma membrane);GO:0007165(signal transduction);GO:0007186(G protein-coupled receptor signaling pathway);GO:0007188(adenylate cyclase-modulating G protein-coupled receptor signaling pathway);GO:0007189(adenylate cyclase-activating G protein-coupled receptor signaling pathway);GO:0007190(a…	NA	yes
ENSSSCG00000003654	ENSSSCG00000003654	0.36626	1.20335e-08	0.000369549	0.439	0.317	microtubule actin crosslinking factor 1 [Source:VGNC Symbol;Acc:VGNC:98496]	GO:0005198(structural molecule activity);GO:0005509(calcium ion binding);GO:0005737(cytoplasm);GO:0005856(cytoskeleton);GO:0005874(microtubule);GO:0005882(intermediate filament);GO:0015629(actin cytoskeleton);GO:0016020(membrane);GO:0032886(regulation of microtubule-based process);GO:0042060(wound healing);GO:0045104(intermediate filament cytoskeleton organization);GO:0046872(metal ion binding);G…	NA	yes
ENSSSCG00000009545	COL4A2	0.365015	8.98055e-10	2.75793e-05	0.646	0.517	collagen type IV alpha 2 chain [Source:VGNC Symbol;Acc:VGNC:86875]	GO:0005201(extracellular matrix structural constituent);GO:0005581(collagen trimer);GO:0005587(collagen type IV trimer);GO:0005604(basement membrane);GO:0005615(extracellular space);GO:0006351(DNA-templated transcription);GO:0016020(membrane);GO:0016525(negative regulation of angiogenesis);GO:0030020(extracellular matrix structural constituent conferring tensile strength);GO:0030198(extracellular…	04151(PI3K-Akt signaling pathway);04510(Focal adhesion);04512(ECM-receptor interaction);04926(Relaxin signaling pathway);04933(AGE-RAGE signaling pathway in diabetic complications);04974(Protein digestion and absorption);05146(Amoebiasis);05165(Human papillomavirus infection);05200(Pathways in cancer);05222(Small cell lung cancer)	yes
ENSSSCG00000006970	DLC1	0.36249	2.12731e-34	6.53296e-30	0.985	0.958	DLC1 Rho GTPase activating protein [Source:VGNC Symbol;Acc:VGNC:96191]	GO:0005096(GTPase activator activity);GO:0005634(nucleus);GO:0005737(cytoplasm);GO:0005829(cytosol);GO:0005901(caveola);GO:0005925(focal adhesion);GO:0006915(apoptotic process);GO:0006919(activation of cysteine-type endopeptidase activity involved in apoptotic process);GO:0007165(signal transduction);GO:0008285(negative regulation of cell population proliferation);GO:0008289(lipid binding);GO:000…	NA	yes
ENSSSCG00000007056	PLCB1	0.358821	2.77315e-09	8.51634e-05	0.682	0.566	phospholipase C beta 1 [Source:VGNC Symbol;Acc:VGNC:95706]	GO:0000086(G2/M transition of mitotic cell cycle);GO:0000785(chromatin);GO:0004435(phosphatidylinositol phospholipase C activity);GO:0005096(GTPase activator activity);GO:0005509(calcium ion binding);GO:0005516(calmodulin binding);GO:0005521(lamin binding);GO:0005546(phosphatidylinositol-4,5-bisphosphate binding);GO:0005634(nucleus);GO:0005737(cytoplasm);GO:0006629(lipid metabolic process);GO:000…	00562(Inositol phosphate metabolism);01100(Metabolic pathways);04015(Rap1 signaling pathway);04020(Calcium signaling pathway);04022(cGMP-PKG signaling pathway);04062(Chemokine signaling pathway);04070(Phosphatidylinositol signaling system);04071(Sphingolipid signaling pathway);04072(Phospholipase D signaling pathway);04261(Adrenergic signaling in cardiomyocytes);04270(Vascular smooth muscle contr…	yes
ENSSSCG00000052640	ENSSSCG00000052640	0.357739	3.11165e-06	0.0955587	0.342	0.245	NA	NA	NA	yes
ENSSSCG00000039468	SERPINH1	0.355907	1.83125e-05	0.562375	0.219	0.163	serpin family H member 1 [Source:VGNC Symbol;Acc:VGNC:92746]	GO:0003433(chondrocyte development involved in endochondral bone morphogenesis);GO:0004867(serine-type endopeptidase inhibitor activity);GO:0005518(collagen binding);GO:0005576(extracellular region);GO:0005615(extracellular space);GO:0005737(cytoplasm);GO:0005783(endoplasmic reticulum);GO:0005793(endoplasmic reticulum-Golgi intermediate compartment);GO:0010951(negative regulation of endopeptidase…	NA	yes
ENSSSCG00000053658	NREP	0.352749	2.72705e-06	0.0837476	0.313	0.222	neuronal regeneration related protein [Source:HGNC Symbol;Acc:HGNC:16834]	NA	NA	yes
ENSSSCG00000015616	HSD11B1	0.35234	3.26444e-08	0.00100251	0.177	0.094	hydroxysteroid 11-beta dehydrogenase 1 [Source:VGNC Symbol;Acc:VGNC:88983]	GO:0016020(membrane);GO:0016021(integral component of membrane);GO:0016491(oxidoreductase activity);GO:0030176(integral component of endoplasmic reticulum membrane);GO:0030324(lung development);GO:0042803(protein homodimerization activity);GO:0050661(NADP binding);GO:0070524(11-beta-hydroxysteroid dehydrogenase (NADP+) activity)	00140(Steroid hormone biosynthesis);00980(Metabolism of xenobiotics by cytochrome P450);01100(Metabolic pathways);05204(Chemical carcinogenesis)	yes
ENSSSCG00000002432	KCNK13	0.352004	8.92401e-06	0.274056	0.295	0.209	potassium two pore domain channel subfamily K member 13 [Source:VGNC Symbol;Acc:VGNC:89366]	GO:0005244(voltage-gated ion channel activity);GO:0005267(potassium channel activity);GO:0005887(integral component of plasma membrane);GO:0006811(ion transport);GO:0015271(outward rectifier potassium channel activity);GO:0016020(membrane);GO:0016021(integral component of membrane);GO:0022841(potassium ion leak channel activity);GO:0030322(stabilization of membrane potential);GO:0034765(regulatio…	NA	yes
ENSSSCG00000014203	MCC	0.350407	3.85393e-06	0.118354	0.396	0.319	MCC regulator of WNT signaling pathway [Source:VGNC Symbol;Acc:VGNC:96588]	GO:0005509(calcium ion binding);GO:0005634(nucleus);GO:0005654(nucleoplasm);GO:0005737(cytoplasm);GO:0005829(cytosol);GO:0005886(plasma membrane);GO:0010633(negative regulation of epithelial cell migration);GO:0036464(cytoplasmic ribonucleoprotein granule);GO:0045184(establishment of protein localization);GO:0046872(metal ion binding);GO:0050680(negative regulation of epithelial cell proliferatio…	NA	yes
ENSSSCG00000027652	KLHL15	0.349788	4.81065e-07	0.0147735	0.203	0.119	kelch like family member 15 [Source:VGNC Symbol;Acc:VGNC:89516]	GO:0005634(nucleus);GO:0006511(ubiquitin-dependent protein catabolic process);GO:0016567(protein ubiquitination);GO:0031463(Cul3-RING ubiquitin ligase complex);GO:0071630(nuclear protein quality control by the ubiquitin-proteasome system);GO:1990756(ubiquitin ligase-substrate adaptor activity);GO:2000042(negative regulation of double-strand break repair via homologous recombination)	NA	yes
ENSSSCG00000015407	GNAI1	0.348795	1.16346e-07	0.00357299	0.157	0.081	G protein subunit alpha i1 [Source:VGNC Symbol;Acc:VGNC:88521]	GO:0001664(G protein-coupled receptor binding);GO:0003924(GTPase activity);GO:0005525(GTP binding);GO:0005737(cytoplasm);GO:0005813(centrosome);GO:0005834(heterotrimeric G-protein complex);GO:0005886(plasma membrane);GO:0005938(cell cortex);GO:0007165(signal transduction);GO:0007186(G protein-coupled receptor signaling pathway);GO:0007188(adenylate cyclase-modulating G protein-coupled receptor si…	04015(Rap1 signaling pathway);04022(cGMP-PKG signaling pathway);04024(cAMP signaling pathway);04062(Chemokine signaling pathway);04071(Sphingolipid signaling pathway);04261(Adrenergic signaling in cardiomyocytes);04360(Axon guidance);04371(Apelin signaling pathway);04540(Gap junction);04611(Platelet activation);04670(Leukocyte transendothelial migration);04713(Circadian entrainment);04723(Retrogr…	yes
ENSSSCG00000016033	GULP1	0.347388	1.24495e-08	0.000382324	0.857	0.794	GULP PTB domain containing engulfment adaptor 1 [Source:VGNC Symbol;Acc:VGNC:95893]	GO:0006911(phagocytosis, engulfment)	NA	yes
ENSSSCG00000031459	KMT5B	0.34621	5.11018e-09	0.000156934	0.375	0.261	lysine methyltransferase 5B [Source:VGNC Symbol;Acc:VGNC:89553]	GO:0000779(condensed chromosome, centromeric region);GO:0003682(chromatin binding);GO:0005634(nucleus);GO:0005654(nucleoplasm);GO:0005694(chromosome);GO:0006281(DNA repair);GO:0006479(protein methylation);GO:0007517(muscle organ development);GO:0008168(methyltransferase activity);GO:0016571(histone methylation);GO:0016740(transferase activity);GO:0018024(histone-lysine N-methyltransferase activit…	00310(Lysine degradation);01100(Metabolic pathways)	yes
ENSSSCG00000008484	SRSF7	0.346153	7.85352e-09	0.000241181	0.227	0.13	serine and arginine rich splicing factor 7 [Source:VGNC Symbol;Acc:VGNC:93477]	GO:0000398(mRNA splicing, via spliceosome);GO:0003676(nucleic acid binding);GO:0003723(RNA binding);GO:0005654(nucleoplasm);GO:0006397(mRNA processing);GO:0008270(zinc ion binding);GO:0008380(RNA splicing);GO:0016607(nuclear speck);GO:0019904(protein domain specific binding);GO:0048025(negative regulation of mRNA splicing, via spliceosome);GO:1990830(cellular response to leukemia inhibitory facto…	03040(Spliceosome);05014(Amyotrophic lateral sclerosis);05168(Herpes simplex virus 1 infection)	yes
ENSSSCG00000011046	ITGA8	0.345544	0.000111345	1	0.236	0.163	integrin subunit alpha 8 [Source:VGNC Symbol;Acc:VGNC:96379]	GO:0001822(kidney development);GO:0005178(integrin binding);GO:0005783(endoplasmic reticulum);GO:0005886(plasma membrane);GO:0007155(cell adhesion);GO:0007160(cell-matrix adhesion);GO:0007229(integrin-mediated signaling pathway);GO:0008305(integrin complex);GO:0009897(external side of plasma membrane);GO:0009986(cell surface);GO:0016020(membrane);GO:0016021(integral component of membrane);GO:0033…	NA	yes
ENSSSCG00000009300	WASF3	0.34501	4.078e-10	1.25235e-05	0.56	0.425	WASP family member 3 [Source:VGNC Symbol;Acc:VGNC:94894]	GO:0003779(actin binding);GO:0005737(cytoplasm);GO:0005856(cytoskeleton);GO:0007010(cytoskeleton organization);GO:0008360(regulation of cell shape);GO:0014003(oligodendrocyte development);GO:0030027(lamellipodium);GO:0030032(lamellipodium assembly);GO:0030036(actin cytoskeleton organization);GO:0031209(SCAR complex);GO:0031643(positive regulation of myelination);GO:0034237(protein kinase A regula…	04520(Adherens junction);04666(Fc gamma R-mediated phagocytosis);05132(Salmonella infection);05231(Choline metabolism in cancer)	yes
ENSSSCG00000026994	ADAMTS10	0.344281	1.48566e-06	0.0456245	0.224	0.143	ADAM metallopeptidase with thrombospondin type 1 motif 10 [Source:VGNC Symbol;Acc:VGNC:85073]	GO:0004222(metalloendopeptidase activity);GO:0005576(extracellular region);GO:0006508(proteolysis);GO:0008233(peptidase activity);GO:0008237(metallopeptidase activity);GO:0016787(hydrolase activity);GO:0030198(extracellular matrix organization);GO:0031012(extracellular matrix);GO:0046872(metal ion binding)	NA	yes
ENSSSCG00000017604	HLF	0.343454	1.6008e-09	4.91606e-05	0.251	0.165	HLF transcription factor, PAR bZIP family member [Source:VGNC Symbol;Acc:VGNC:88896]	GO:0000978(RNA polymerase II cis-regulatory region sequence-specific DNA binding);GO:0000981(DNA-binding transcription factor activity, RNA polymerase II-specific);GO:0001228(DNA-binding transcription activator activity, RNA polymerase II-specific);GO:0003677(DNA binding);GO:0003700(DNA-binding transcription factor activity);GO:0005634(nucleus);GO:0005654(nucleoplasm);GO:0006355(regulation of DNA…	NA	yes
ENSSSCG00000033745	ENSSSCG00000033745	0.339239	2.71236e-09	8.32965e-05	0.149	0.069	NA	NA	NA	yes
ENSSSCG00000027157	SLC40A1	0.338131	1.37148e-07	0.00421181	0.293	0.193	solute carrier family 40 member 1 [Source:VGNC Symbol;Acc:VGNC:95497]	GO:0005381(iron ion transmembrane transporter activity);GO:0005654(nucleoplasm);GO:0005829(cytosol);GO:0005886(plasma membrane);GO:0006811(ion transport);GO:0006879(cellular iron ion homeostasis);GO:0016020(membrane);GO:0016021(integral component of membrane);GO:0016323(basolateral plasma membrane);GO:0017046(peptide hormone binding);GO:0034755(iron ion transmembrane transport);GO:0055072(iron io…	04216(Ferroptosis);04978(Mineral absorption)	yes
ENSSSCG00000028572	ENSSSCG00000028572	0.337928	6.85471e-09	0.000210508	0.401	0.281	NA	GO:0000122(negative regulation of transcription by RNA polymerase II);GO:0000976(transcription cis-regulatory region binding);GO:0001222(transcription corepressor binding);GO:0005634(nucleus);GO:0005737(cytoplasm);GO:0032922(circadian regulation of gene expression);GO:0043153(entrainment of circadian clock by photoperiod)	NA	yes
ENSSSCG00000056609	ENSSSCG00000056609	0.336361	1.47064e-12	4.51634e-08	0.544	0.394	NA	NA	NA	yes
ENSSSCG00000056202	ENSSSCG00000056202	0.335114	2.42753e-06	0.0745496	0.123	0.061	NA	GO:0003779(actin binding);GO:0005198(structural molecule activity);GO:0005737(cytoplasm);GO:0005882(intermediate filament);GO:0016020(membrane);GO:0016021(integral component of membrane);GO:0030054(cell junction);GO:0042060(wound healing);GO:0045095(keratin filament);GO:0045104(intermediate filament cytoskeleton organization);GO:0045110(intermediate filament bundle assembly);GO:1990254(keratin fi…	NA	yes
ENSSSCG00000016032	TFPI	0.333247	9.25823e-16	2.8432e-11	0.35	0.209	tissue factor pathway inhibitor [Source:VGNC Symbol;Acc:VGNC:98366]	GO:0004867(serine-type endopeptidase inhibitor activity);GO:0005576(extracellular region);GO:0005615(extracellular space);GO:0005901(caveola);GO:0007596(blood coagulation);GO:0007599(hemostasis);GO:0009986(cell surface);GO:0010466(negative regulation of peptidase activity);GO:0010951(negative regulation of endopeptidase activity);GO:0030195(negative regulation of blood coagulation);GO:0030414(pep…	04610(Complement and coagulation cascades)	yes
ENSSSCG00000033800	PELI2	0.332565	4.30379e-07	0.0132169	0.496	0.396	pellino E3 ubiquitin protein ligase family member 2 [Source:VGNC Symbol;Acc:VGNC:91307]	GO:0000209(protein polyubiquitination);GO:0001934(positive regulation of protein phosphorylation);GO:0008592(regulation of Toll signaling pathway);GO:0016567(protein ubiquitination);GO:0016740(transferase activity);GO:0043410(positive regulation of MAPK cascade);GO:0061630(ubiquitin protein ligase activity)	NA	yes
ENSSSCG00000001027	BMP6	0.332209	5.52089e-06	0.169546	0.132	0.07	bone morphotic protein 6 [Source:VGNC Symbol;Acc:VGNC:85845]	GO:0000122(negative regulation of transcription by RNA polymerase II);GO:0001649(osteoblast differentiation);GO:0001654(eye development);GO:0001822(kidney development);GO:0001938(positive regulation of endothelial cell proliferation);GO:0001958(endochondral ossification);GO:0003323(type B pancreatic cell development);GO:0005576(extracellular region);GO:0006879(cellular iron ion homeostasis);GO:00…	NA	yes
ENSSSCG00000009229	ARHGAP24	0.327097	5.7728e-18	1.77283e-13	0.894	0.767	Rho GTPase activating protein 24 [Source:VGNC Symbol;Acc:VGNC:85463]	GO:0005096(GTPase activator activity);GO:0005925(focal adhesion);GO:0007165(signal transduction);GO:0035021(negative regulation of Rac protein signal transduction);GO:0035313(wound healing, spreading of epidermal cells);GO:0050790(regulation of catalytic activity);GO:0090630(activation of GTPase activity);GO:1900028(negative regulation of ruffle assembly)	NA	yes
ENSSSCG00000017095	SEMA5A	0.32287	2.69239e-13	8.26832e-09	0.739	0.598	semaphorin 5A [Source:VGNC Symbol;Acc:VGNC:92706]	GO:0016020(membrane);GO:0016021(integral component of membrane);GO:0030154(cell differentiation);GO:0030215(semaphorin receptor binding)	NA	yes
ENSSSCG00000003971	SCMH1	0.321301	4.16478e-05	1	0.343	0.256	Scm polycomb group protein homolog 1 [Source:VGNC Symbol;Acc:VGNC:92627]	GO:0001673(male germ cell nucleus);GO:0003682(chromatin binding);GO:0005634(nucleus);GO:0006338(chromatin remodeling);GO:0006355(regulation of DNA-templated transcription);GO:0007283(spermatogenesis);GO:0009952(anterior/posterior pattern specification);GO:0010369(chromocenter);GO:0042393(histone binding);GO:0045892(negative regulation of DNA-templated transcription)	NA	yes
ENSSSCG00000036438	GPX3	0.320897	1.54513e-05	0.47451	0.148	0.084	glutathione peroxidase 3 [Source:VGNC Symbol;Acc:VGNC:98026]	GO:0004601(peroxidase activity);GO:0004602(glutathione peroxidase activity);GO:0005615(extracellular space);GO:0006979(response to oxidative stress);GO:0008430(selenium binding);GO:0016491(oxidoreductase activity);GO:0042744(hydrogen peroxide catabolic process);GO:0042802(identical protein binding);GO:0098869(cellular oxidant detoxification)	NA	yes
ENSSSCG00000022083	ANKS1B	0.319786	4.93807e-06	0.151648	0.145	0.082	ankyrin repeat and sterile alpha motif domain containing 1B [Source:VGNC Symbol;Acc:VGNC:103214]	GO:0005737(cytoplasm);GO:0005829(cytosol);GO:0046875(ephrin receptor binding);GO:0048013(ephrin receptor signaling pathway);GO:0110165(cellular anatomical entity);GO:1900383(regulation of synaptic plasticity by receptor localization to synapse)	NA	yes
ENSSSCG00000011416	DOCK3	0.319276	1.54801e-05	0.475394	0.109	0.056	dedicator of cytokinesis 3 [Source:VGNC Symbol;Acc:VGNC:87393]	GO:0005085(guanyl-nucleotide exchange factor activity);GO:0005737(cytoplasm);GO:0005829(cytosol);GO:0005886(plasma membrane);GO:0007264(small GTPase mediated signal transduction);GO:0031267(small GTPase binding);GO:0050790(regulation of catalytic activity)	NA	yes
ENSSSCG00000010143	MTR	0.319015	1.29568e-08	0.000397904	0.515	0.388	5-methyltetrahydrofolate-homocysteine methyltransferase [Source:VGNC Symbol;Acc:VGNC:90468]	GO:0005737(cytoplasm);GO:0005829(cytosol);GO:0008168(methyltransferase activity);GO:0008172(S-methyltransferase activity);GO:0008270(zinc ion binding);GO:0008652(cellular amino acid biosynthetic process);GO:0008705(methionine synthase activity);GO:0009086(methionine biosynthetic process);GO:0009235(cobalamin metabolic process);GO:0016740(transferase activity);GO:0031419(cobalamin binding);GO:0032…	00270(Cysteine and methionine metabolism);00450(Selenocompound metabolism);00670(One carbon pool by folate);01100(Metabolic pathways);01230(Biosynthesis of amino acids)	yes
ENSSSCG00000004193	ENPP1	0.31814	2.97969e-12	9.15063e-08	0.775	0.644	ectonucleotide pyrophosphatase/phosphodiesterase 1 [Source:VGNC Symbol;Acc:VGNC:87708]	GO:0003676(nucleic acid binding);GO:0004527(exonuclease activity);GO:0004528(phosphodiesterase I activity);GO:0004551(dinucleotide phosphatase activity);GO:0005044(scavenger receptor activity);GO:0005158(insulin receptor binding);GO:0005524(ATP binding);GO:0005576(extracellular region);GO:0005615(extracellular space);GO:0005886(plasma membrane);GO:0006091(generation of precursor metabolites and e…	00230(Purine metabolism);00240(Pyrimidine metabolism);00500(Starch and sucrose metabolism);00740(Riboflavin metabolism);00760(Nicotinate and nicotinamide metabolism);00770(Pantothenate and CoA biosynthesis);01100(Metabolic pathways)	yes
ENSSSCG00000017254	MAP2K6	0.317522	2.22234e-10	6.82482e-06	0.215	0.119	mitogen-activated protein kinase kinase 6 [Source:VGNC Symbol;Acc:VGNC:98102]	GO:0000165(MAPK cascade);GO:0000166(nucleotide binding);GO:0001649(osteoblast differentiation);GO:0004672(protein kinase activity);GO:0004674(protein serine/threonine kinase activity);GO:0004708(MAP kinase kinase activity);GO:0005524(ATP binding);GO:0005654(nucleoplasm);GO:0005829(cytosol);GO:0006468(protein phosphorylation);GO:0019211(phosphatase activator activity);GO:0019901(protein kinase bin…	04010(MAPK signaling pathway);04015(Rap1 signaling pathway);04218(Cellular senescence);04380(Osteoclast differentiation);04620(Toll-like receptor signaling pathway);04664(Fc epsilon RI signaling pathway);04668(TNF signaling pathway);04750(Inflammatory mediator regulation of TRP channels);04912(GnRH signaling pathway);04935(Growth hormone synthesis, secretion and action);05014(Amyotrophic lateral …	yes
ENSSSCG00000043719	ENSSSCG00000043719	0.314813	5.44395e-06	0.167184	0.179	0.105	NA	NA	NA	yes
ENSSSCG00000007077	ESF1	0.314631	7.08606e-05	1	0.189	0.12	ESF1 nucleolar pre-rRNA processing protein homolog [Source:VGNC Symbol;Acc:VGNC:95697]	GO:0003723(RNA binding);GO:0005634(nucleus);GO:0005730(nucleolus);GO:0006364(rRNA processing)	NA	yes
ENSSSCG00000007470	RIPOR3	0.313817	5.16783e-09	0.000158704	0.395	0.276	RIPOR family member 3 [Source:VGNC Symbol;Acc:VGNC:95766]	NA	NA	yes
ENSSSCG00000054874	ENSSSCG00000054874	0.313463	6.62214e-10	2.03366e-05	0.798	0.686	NA	NA	NA	yes
ENSSSCG00000004980	THSD4	0.311576	2.18904e-05	0.672255	0.259	0.177	thrombospondin type 1 domain containing 4 [Source:VGNC Symbol;Acc:VGNC:93967]	GO:0001527(microfibril);GO:0005576(extracellular region);GO:0031012(extracellular matrix);GO:0048251(elastic fiber assembly)	04350(TGF-beta signaling pathway)	yes
ENSSSCG00000057178	ENSSSCG00000057178	0.311191	2.49805e-10	7.67152e-06	0.755	0.63	NA	NA	NA	yes
ENSSSCG00000015523	RALGPS2	0.311029	7.52694e-06	0.231152	0.481	0.386	Ral GEF with PH domain and SH3 binding motif 2 [Source:VGNC Symbol;Acc:VGNC:92073]	GO:0005085(guanyl-nucleotide exchange factor activity);GO:0005886(plasma membrane);GO:0007264(small GTPase mediated signal transduction);GO:0007265(Ras protein signal transduction);GO:0032485(regulation of Ral protein signal transduction);GO:0043547(positive regulation of GTPase activity);GO:0050790(regulation of catalytic activity)	NA	yes
ENSSSCG00000012173	SAT1	0.31082	1.90069e-09	5.83702e-05	0.672	0.545	spermidine/spermine N1-acetyltransferase 1 [Source:HGNC Symbol;Acc:HGNC:10540]	GO:0001525(angiogenesis);GO:0004145(diamine N-acetyltransferase activity);GO:0006596(polyamine biosynthetic process);GO:0008080(N-acetyltransferase activity);GO:0009447(putrescine catabolic process);GO:0016407(acetyltransferase activity);GO:0032918(spermidine acetylation);GO:0042802(identical protein binding)	00330(Arginine and proline metabolism);01100(Metabolic pathways);04216(Ferroptosis)	yes
ENSSSCG00000056698	ENSSSCG00000056698	0.310527	1.75746e-07	0.00539716	0.254	0.167	NA	NA	NA	yes
ENSSSCG00000009457	DACH1	0.310452	2.29114e-06	0.0703609	0.289	0.199	dachshund family transcription factor 1 [Source:VGNC Symbol;Acc:VGNC:87146]	GO:0000122(negative regulation of transcription by RNA polymerase II);GO:0000977(RNA polymerase II transcription regulatory region sequence-specific DNA binding);GO:0000978(RNA polymerase II cis-regulatory region sequence-specific DNA binding);GO:0000981(DNA-binding transcription factor activity, RNA polymerase II-specific);GO:0001227(DNA-binding transcription repressor activity, RNA polymerase I…	NA	yes
ENSSSCG00000005380	COL15A1	0.309211	1.76445e-11	5.41863e-07	0.756	0.623	collagen type XV alpha 1 chain [Source:VGNC Symbol;Acc:VGNC:86866]	GO:0001525(angiogenesis);GO:0001886(endothelial cell morphogenesis);GO:0005201(extracellular matrix structural constituent);GO:0005581(collagen trimer);GO:0005604(basement membrane);GO:0005615(extracellular space);GO:0030020(extracellular matrix structural constituent conferring tensile strength);GO:0030198(extracellular matrix organization);GO:0031012(extracellular matrix);GO:0062023(collagen-co…	NA	yes
ENSSSCG00000017511	PLXDC1	0.306194	0.00015449	1	0.253	0.184	plexin domain containing 1 [Source:VGNC Symbol;Acc:VGNC:91578]	GO:0001525(angiogenesis);GO:0005737(cytoplasm);GO:0005886(plasma membrane);GO:0016020(membrane);GO:0016021(integral component of membrane);GO:0043235(receptor complex)	NA	yes
ENSSSCG00000024667	MICU2	0.305029	1.24899e-06	0.0383565	0.376	0.275	mitochondrial calcium uptake 2 [Source:VGNC Symbol;Acc:VGNC:90212]	GO:0005509(calcium ion binding);GO:0005739(mitochondrion);GO:0005743(mitochondrial inner membrane);GO:0005758(mitochondrial intermembrane space);GO:0006851(mitochondrial calcium ion transmembrane transport);GO:0034704(calcium channel complex);GO:0036444(calcium import into the mitochondrion);GO:0046982(protein heterodimerization activity);GO:0051560(mitochondrial calcium ion homeostasis);GO:00515…	NA	yes
ENSSSCG00000006624	SELENBP1	0.303745	1.75204e-05	0.53805	0.166	0.098	selenium binding protein 1 [Source:VGNC Symbol;Acc:VGNC:92689]	GO:0001650(fibrillar center);GO:0005730(nucleolus);GO:0008430(selenium binding);GO:0018549(methanethiol oxidase activity)	00920(Sulfur metabolism);01100(Metabolic pathways)	yes
ENSSSCG00000040208	PAG1	0.302226	0.000492849	1	0.136	0.084	phosphoprotein membrane anchor with glycosphingolipid microdomains 1 [Source:VGNC Symbol;Acc:VGNC:91154]	GO:0005886(plasma membrane);GO:0016020(membrane);GO:0016021(integral component of membrane);GO:0035556(intracellular signal transduction);GO:0042169(SH2 domain binding);GO:0045121(membrane raft);GO:0050863(regulation of T cell activation);GO:0050868(negative regulation of T cell activation)	NA	yes
ENSSSCG00000008069	NOL8	0.300787	8.11215e-06	0.249124	0.18	0.11	nucleolar protein 8 [Source:VGNC Symbol;Acc:VGNC:90816]	GO:0003676(nucleic acid binding);GO:0003723(RNA binding);GO:0005634(nucleus);GO:0005694(chromosome);GO:0005730(nucleolus);GO:0006364(rRNA processing);GO:1902570(protein localization to nucleolus)	NA	yes
ENSSSCG00000046975	ENSSSCG00000046975	0.300754	2.50258e-07	0.00768543	0.143	0.075	NA	NA	NA	yes
ENSSSCG00000023451	KCNK2	0.299245	4.81768e-06	0.147951	0.124	0.065	potassium two pore domain channel subfamily K member 2 [Source:VGNC Symbol;Acc:VGNC:89369]	GO:0005267(potassium channel activity);GO:0005887(integral component of plasma membrane);GO:0006811(ion transport);GO:0015271(outward rectifier potassium channel activity);GO:0016020(membrane);GO:0016021(integral component of membrane);GO:0022841(potassium ion leak channel activity);GO:0030322(stabilization of membrane potential);GO:0071805(potassium ion transmembrane transport)	04927(Cortisol synthesis and secretion);04934(Cushing syndrome);04971(Gastric acid secretion)	yes
ENSSSCG00000023728	TECTA	0.29878	0.000152523	1	0.309	0.229	tectorin alpha [Source:HGNC Symbol;Acc:HGNC:11720]	GO:0000226(microtubule cytoskeleton organization);GO:0005201(extracellular matrix structural constituent);GO:0005576(extracellular region);GO:0005737(cytoplasm);GO:0007021(tubulin complex assembly);GO:0007023(post-chaperonin tubulin folding pathway);GO:0007160(cell-matrix adhesion);GO:0007605(sensory perception of sound);GO:0031012(extracellular matrix);GO:0031225(anchored component of membrane);…	NA	yes
ENSSSCG00000017202	ENSSSCG00000017202	0.298539	7.79734e-08	0.00239456	0.136	0.065	NA	GO:0000786(nucleosome);GO:0003677(DNA binding);GO:0005634(nucleus);GO:0030527(structural constituent of chromatin);GO:0046982(protein heterodimerization activity)	05034(Alcoholism);05202(Transcriptional misregulation in cancer);05322(Systemic lupus erythematosus)	yes
ENSSSCG00000009060	MAML3	0.29624	0.000233642	1	0.28	0.204	mastermind like transcriptional coactivator 3 [Source:VGNC Symbol;Acc:VGNC:98938]	GO:0003713(transcription coactivator activity);GO:0005634(nucleus);GO:0007219(Notch signaling pathway);GO:0007221(positive regulation of transcription of Notch receptor target);GO:0016607(nuclear speck);GO:0045944(positive regulation of transcription by RNA polymerase II)	04330(Notch signaling pathway);04658(Th1 and Th2 cell differentiation);05165(Human papillomavirus infection)	yes
ENSSSCG00000022828	PNN	0.295039	6.85189e-09	0.000210422	0.327	0.216	pinin, desmosome associated protein [Source:VGNC Symbol;Acc:VGNC:91603]	GO:0003677(DNA binding);GO:0005634(nucleus);GO:0005681(spliceosomal complex);GO:0006397(mRNA processing);GO:0008380(RNA splicing);GO:0016607(nuclear speck);GO:0030057(desmosome);GO:0035145(exon-exon junction complex);GO:0070161(anchoring junction);GO:0071013(catalytic step 2 spliceosome)	03013(RNA transport);03015(mRNA surveillance pathway)	yes
ENSSSCG00000006001	ENPP2	0.294762	3.4054e-06	0.10458	0.179	0.105	ectonucleotide pyrophosphatase/phosphodiesterase 2 [Source:VGNC Symbol;Acc:VGNC:87709]	GO:0003676(nucleic acid binding);GO:0004528(phosphodiesterase I activity);GO:0004551(dinucleotide phosphatase activity);GO:0004622(lysophospholipase activity);GO:0005044(scavenger receptor activity);GO:0005509(calcium ion binding);GO:0005576(extracellular region);GO:0005615(extracellular space);GO:0006644(phospholipid metabolic process);GO:0006807(nitrogen compound metabolic process);GO:0006897(e…	00565(Ether lipid metabolism)	yes
ENSSSCG00000032566	ZHX3	0.294419	2.71587e-05	0.834043	0.533	0.447	zinc fingers and homeoboxes 3 [Source:VGNC Symbol;Acc:VGNC:95717]	GO:0000981(DNA-binding transcription factor activity, RNA polymerase II-specific);GO:0003677(DNA binding);GO:0003700(DNA-binding transcription factor activity);GO:0005634(nucleus);GO:0005654(nucleoplasm);GO:0006357(regulation of transcription by RNA polymerase II);GO:0042803(protein homodimerization activity);GO:0043227(membrane-bounded organelle);GO:0045669(positive regulation of osteoblast diff…	NA	yes
ENSSSCG00000011650	MSL2	0.293382	3.66524e-06	0.11256	0.179	0.107	MSL complex subunit 2 [Source:VGNC Symbol;Acc:VGNC:90424]	GO:0005634(nucleus);GO:0016567(protein ubiquitination);GO:0043984(histone H4-K16 acetylation);GO:0045893(positive regulation of DNA-templated transcription);GO:0046872(metal ion binding);GO:0061630(ubiquitin protein ligase activity);GO:0072487(MSL complex);GO:1900095(regulation of dosage compensation by inactivation of X chromosome)	NA	yes
ENSSSCG00000055181	HECW2	0.291841	1.28828e-05	0.395631	0.385	0.289	HECT, C2 and WW domain containing E3 ubiquitin protein ligase 2 [Source:HGNC Symbol;Acc:HGNC:29853]	GO:0030071(regulation of mitotic metaphase/anaphase transition);GO:0072686(mitotic spindle)	NA	yes
ENSSSCG00000003652	AKIRIN1	0.290614	1.74768e-07	0.00536713	0.17	0.092	akirin 1 [Source:VGNC Symbol;Acc:VGNC:85227]	GO:0000785(chromatin);GO:0003712(transcription coregulator activity);GO:0005634(nucleus);GO:0005654(nucleoplasm);GO:0006354(DNA-templated transcription elongation);GO:0010592(positive regulation of lamellipodium assembly);GO:0010759(positive regulation of macrophage chemotaxis);GO:0014839(myoblast migration involved in skeletal muscle regeneration);GO:0031965(nuclear membrane);GO:0045663(positive…	NA	yes
ENSSSCG00000009593	ROR2	0.290243	5.47069e-05	1	0.244	0.168	receptor tyrosine kinase like orphan receptor 2 [Source:VGNC Symbol;Acc:VGNC:92407]	GO:0000166(nucleotide binding);GO:0004672(protein kinase activity);GO:0004714(transmembrane receptor protein tyrosine kinase activity);GO:0005524(ATP binding);GO:0005887(integral component of plasma membrane);GO:0006468(protein phosphorylation);GO:0007165(signal transduction);GO:0007169(transmembrane receptor protein tyrosine kinase signaling pathway);GO:0010976(positive regulation of neuron proj…	04310(Wnt signaling pathway)	yes
ENSSSCG00000029226	UBC	0.289838	0.000197079	1	0.237	0.194	ubiquitin C [Source:VGNC Symbol;Acc:VGNC:94638]	GO:0002020(protease binding);GO:0031315(extrinsic component of mitochondrial outer membrane)	NA	yes
ENSSSCG00000039556	KCNQ1	0.287775	1.70968e-07	0.00525043	0.157	0.085	potassium voltage-gated channel subfamily Q member 1 [Source:VGNC Symbol;Acc:VGNC:99782]	GO:0001696(gastric acid secretion);GO:0001698(gastrin-induced gastric acid secretion);GO:0002027(regulation of heart rate);GO:0005216(ion channel activity);GO:0005244(voltage-gated ion channel activity);GO:0005249(voltage-gated potassium channel activity);GO:0005251(delayed rectifier potassium channel activity);GO:0005267(potassium channel activity);GO:0005516(calmodulin binding);GO:0005546(phosp…	04261(Adrenergic signaling in cardiomyocytes);04725(Cholinergic synapse);04971(Gastric acid secretion);04972(Pancreatic secretion);04974(Protein digestion and absorption)	yes
ENSSSCG00000021646	KLF9	0.286216	1.16623e-05	0.358149	0.301	0.212	Kruppel like factor 9 [Source:VGNC Symbol;Acc:VGNC:103114]	GO:0005634(nucleus);GO:0005654(nucleoplasm);GO:0005829(cytosol);GO:0005886(plasma membrane);GO:0007623(circadian rhythm);GO:0010839(negative regulation of keratinocyte proliferation);GO:0071387(cellular response to cortisol stimulus);GO:0097067(cellular response to thyroid hormone stimulus)	NA	yes
ENSSSCG00000010219	ARID5B	0.284871	9.6983e-08	0.00297835	0.463	0.346	AT-rich interaction domain 5B [Source:VGNC Symbol;Acc:VGNC:85511]	GO:0000122(negative regulation of transcription by RNA polymerase II);GO:0000976(transcription cis-regulatory region binding);GO:0001822(kidney development);GO:0003677(DNA binding);GO:0003713(transcription coactivator activity);GO:0005634(nucleus);GO:0006357(regulation of transcription by RNA polymerase II);GO:0006807(nitrogen compound metabolic process);GO:0008584(male gonad development);GO:0008…	NA	yes
ENSSSCG00000012479	PCDH19	0.284638	0.00080753	1	0.131	0.081	protocadherin 19 [Source:VGNC Symbol;Acc:VGNC:91216]	GO:0005509(calcium ion binding);GO:0005886(plasma membrane);GO:0005887(integral component of plasma membrane);GO:0007155(cell adhesion);GO:0007156(homophilic cell adhesion via plasma membrane adhesion molecules);GO:0007420(brain development);GO:0016020(membrane);GO:0016021(integral component of membrane)	NA	yes
ENSSSCG00000059095	MLF1	0.28463	7.1702e-05	1	0.104	0.055	myeloid leukemia factor 1 [Source:HGNC Symbol;Acc:HGNC:7125]	GO:0005737(cytoplasm)	NA	yes
ENSSSCG00000016703	HOXA5	0.283628	9.00652e-09	0.00027659	0.351	0.237	homeobox A5 [Source:VGNC Symbol;Acc:VGNC:88939]	GO:0000978(RNA polymerase II cis-regulatory region sequence-specific DNA binding);GO:0000981(DNA-binding transcription factor activity, RNA polymerase II-specific);GO:0001228(DNA-binding transcription activator activity, RNA polymerase II-specific);GO:0001501(skeletal system development);GO:0002009(morphogenesis of an epithelium);GO:0003016(respiratory system process);GO:0003677(DNA binding);GO:0…	NA	yes
ENSSSCG00000016076	COQ10B	0.283433	0.00180362	1	0.19	0.137	coenzyme Q10B [Source:VGNC Symbol;Acc:VGNC:96107]	GO:0005739(mitochondrion);GO:0006744(ubiquinone biosynthetic process);GO:0045333(cellular respiration);GO:0048039(ubiquinone binding)	NA	yes
ENSSSCG00000054866	ENSSSCG00000054866	0.281695	9.19555e-06	0.282395	0.115	0.06	NA	NA	NA	yes
ENSSSCG00000015522	ANGPTL1	0.279607	3.94709e-05	1	0.559	0.481	angiopoietin like 1 [Source:VGNC Symbol;Acc:VGNC:85303]	GO:0005102(signaling receptor binding);GO:0005615(extracellular space);GO:0007169(transmembrane receptor protein tyrosine kinase signaling pathway);GO:0062023(collagen-containing extracellular matrix)	NA	yes
ENSSSCG00000014196	TMEM232	0.27955	3.61282e-06	0.11095	0.133	0.074	transmembrane protein 232 [Source:VGNC Symbol;Acc:VGNC:94147]	GO:0016021(integral component of membrane)	NA	yes
ENSSSCG00000033367	PLEKHA2	0.278398	7.11273e-08	0.00218432	0.211	0.124	pleckstrin homology domain containing A2 [Source:VGNC Symbol;Acc:VGNC:95611]	GO:0005737(cytoplasm);GO:0016020(membrane);GO:0030165(PDZ domain binding);GO:0043325(phosphatidylinositol-3,4-bisphosphate binding)	NA	yes
ENSSSCG00000010654	ATRNL1	0.278285	2.0439e-06	0.0627682	0.678	0.58	attractin like 1 [Source:VGNC Symbol;Acc:VGNC:85685]	GO:0005604(basement membrane);GO:0007186(G protein-coupled receptor signaling pathway);GO:0009887(animal organ morphogenesis);GO:0009888(tissue development);GO:0016020(membrane);GO:0016021(integral component of membrane);GO:0016477(cell migration);GO:0034446(substrate adhesion-dependent cell spreading)	NA	yes
ENSSSCG00000030309	NDRG2	0.277736	2.26029e-05	0.694137	0.169	0.104	NDRG family member 2 [Source:VGNC Symbol;Acc:VGNC:90632]	GO:0001818(negative regulation of cytokine production);GO:0005634(nucleus);GO:0005737(cytoplasm);GO:0005794(Golgi apparatus);GO:0007399(nervous system development);GO:0010574(regulation of vascular endothelial growth factor production);GO:0016055(Wnt signaling pathway);GO:0030154(cell differentiation);GO:0070373(negative regulation of ERK1 and ERK2 cascade);GO:0090361(regulation of platelet-deriv…	NA	yes
ENSSSCG00000005284	GNA14	0.277105	0.000397023	1	0.192	0.129	G protein subunit alpha 14 [Source:VGNC Symbol;Acc:VGNC:88519]	GO:0001508(action potential);GO:0001664(G protein-coupled receptor binding);GO:0003924(GTPase activity);GO:0005834(heterotrimeric G-protein complex);GO:0007165(signal transduction);GO:0007186(G protein-coupled receptor signaling pathway);GO:0007188(adenylate cyclase-modulating G protein-coupled receptor signaling pathway);GO:0019001(guanyl nucleotide binding);GO:0031683(G-protein beta/gamma-subun…	04020(Calcium signaling pathway);05142(Chagas disease);05146(Amoebiasis)	yes
ENSSSCG00000015444	LAMB1	0.276802	1.43665e-06	0.0441196	0.561	0.453	laminin subunit beta 1 [Source:VGNC Symbol;Acc:VGNC:89620]	GO:0005178(integrin binding);GO:0005201(extracellular matrix structural constituent);GO:0005604(basement membrane);GO:0005606(laminin-1 complex);GO:0005607(laminin-2 complex);GO:0005615(extracellular space);GO:0009887(animal organ morphogenesis);GO:0009888(tissue development);GO:0016020(membrane);GO:0016477(cell migration);GO:0021812(neuronal-glial interaction involved in cerebral cortex radial g…	NA	yes
ENSSSCG00000015885	PLA2R1	0.276586	1.41697e-07	0.0043515	0.231	0.144	phospholipase A2 receptor 1 [Source:VGNC Symbol;Acc:VGNC:96489]	GO:0001819(positive regulation of cytokine production);GO:0005886(plasma membrane);GO:0006898(receptor-mediated endocytosis);GO:0009986(cell surface);GO:0043235(receptor complex);GO:0043274(phospholipase binding);GO:0043517(positive regulation of DNA damage response, signal transduction by p53 class mediator);GO:0072593(reactive oxygen species metabolic process);GO:0090238(positive regulation of …	NA	yes
ENSSSCG00000038953	UBE2B	0.276088	0.000399519	1	0.289	0.217	ubiquitin conjugating enzyme E2 B [Source:VGNC Symbol;Acc:VGNC:94640]	GO:0000166(nucleotide binding);GO:0000209(protein polyubiquitination);GO:0000785(chromatin);GO:0001701(in utero embryonic development);GO:0001741(XY body);GO:0004842(ubiquitin-protein transferase activity);GO:0005524(ATP binding);GO:0005634(nucleus);GO:0005657(replication fork);GO:0005737(cytoplasm);GO:0006281(DNA repair);GO:0006301(postreplication repair);GO:0006511(ubiquitin-dependent protein c…	04120(Ubiquitin mediated proteolysis)	yes
ENSSSCG00000004254	DCBLD1	0.27562	1.21697e-05	0.373732	0.199	0.13	discoidin, CUB and LCCL domain containing 1 [Source:VGNC Symbol;Acc:VGNC:87179]	GO:0005887(integral component of plasma membrane);GO:0016020(membrane);GO:0016021(integral component of membrane);GO:0038023(signaling receptor activity)	NA	yes
ENSSSCG00000011497	MAGI1	0.274821	0.00370938	1	0.341	0.274	membrane associated guanylate kinase, WW and PDZ domain containing 1 [Source:VGNC Symbol;Acc:VGNC:98097]	GO:0005634(nucleus);GO:0005654(nucleoplasm);GO:0005730(nucleolus);GO:0005737(cytoplasm);GO:0005886(plasma membrane);GO:0005911(cell-cell junction);GO:0005912(adherens junction);GO:0005923(bicellular tight junction);GO:0007165(signal transduction);GO:0016020(membrane);GO:0022409(positive regulation of cell-cell adhesion);GO:0030054(cell junction);GO:0042995(cell projection);GO:0051393(alpha-actini…	04015(Rap1 signaling pathway);04151(PI3K-Akt signaling pathway);04530(Tight junction);05165(Human papillomavirus infection)	yes
ENSSSCG00000008966	PARM1	0.272303	1.94103e-06	0.0596092	0.118	0.072	prostate androgen-regulated mucin-like protein 1 [Source:VGNC Symbol;Acc:VGNC:91182]	GO:0005654(nucleoplasm);GO:0005769(early endosome);GO:0005770(late endosome);GO:0005794(Golgi apparatus);GO:0005829(cytosol);GO:0005886(plasma membrane);GO:0016020(membrane);GO:0016021(integral component of membrane);GO:0043231(intracellular membrane-bounded organelle);GO:0051973(positive regulation of telomerase activity)	NA	yes
ENSSSCG00000004207	ENSSSCG00000004207	0.271059	5.32479e-11	1.63524e-06	0.69	0.552	NA	NA	NA	yes
ENSSSCG00000004973	UACA	0.270826	1.05055e-10	3.22624e-06	0.358	0.235	uveal autoantigen with coiled-coil domains and ankyrin repeats [Source:VGNC Symbol;Acc:VGNC:94625]	GO:0005634(nucleus);GO:0005654(nucleoplasm);GO:0005829(cytosol);GO:0043280(positive regulation of cysteine-type endopeptidase activity involved in apoptotic process);GO:0097190(apoptotic signaling pathway);GO:1901222(regulation of NIK/NF-kappaB signaling);GO:1901223(negative regulation of NIK/NF-kappaB signaling)	NA	yes
ENSSSCG00000023924	PDE1A	0.270812	2.77751e-07	0.00852974	0.778	0.684	phosphodiesterase 1A [Source:VGNC Symbol;Acc:VGNC:96473]	GO:0004114(3',5'-cyclic-nucleotide phosphodiesterase activity);GO:0004115(3',5'-cyclic-AMP phosphodiesterase activity);GO:0004117(calmodulin-activated dual specificity 3',5'-cyclic-GMP, 3',5'-cyclic-AMP phosphodiesterase activity);GO:0007165(signal transduction);GO:0008081(phosphoric diester hydrolase activity);GO:0016787(hydrolase activity);GO:0046872(metal ion binding);GO:0047555(3',5'-cyclic-G…	NA	yes
ENSSSCG00000015297	ADAM22	0.270714	1.68845e-05	0.518522	0.424	0.326	ADAM metallopeptidase domain 22 [Source:VGNC Symbol;Acc:VGNC:85067]	GO:0004222(metalloendopeptidase activity);GO:0006508(proteolysis);GO:0007229(integrin-mediated signaling pathway);GO:0008237(metallopeptidase activity);GO:0016020(membrane);GO:0016021(integral component of membrane);GO:0099061(integral component of postsynaptic density membrane)	NA	yes
ENSSSCG00000011831	APOD	0.26907	0.00196679	1	0.124	0.079	apolipoprotein D [Source:VGNC Symbol;Acc:VGNC:85422]	GO:0000302(response to reactive oxygen species);GO:0005576(extracellular region);GO:0005615(extracellular space);GO:0005737(cytoplasm);GO:0005783(endoplasmic reticulum);GO:0006006(glucose metabolic process);GO:0006629(lipid metabolic process);GO:0006869(lipid transport);GO:0007420(brain development);GO:0007568(aging);GO:0008289(lipid binding);GO:0010642(negative regulation of platelet-derived gro…	NA	yes
ENSSSCG00000011407	RASSF1	0.26901	0.00031395	1	0.128	0.077	Ras association domain family member 1 [Source:VGNC Symbol;Acc:VGNC:92122]	GO:0005634(nucleus);GO:0005856(cytoskeleton);GO:0005874(microtubule);GO:0007165(signal transduction);GO:0007265(Ras protein signal transduction);GO:0015630(microtubule cytoskeleton);GO:0070507(regulation of microtubule cytoskeleton organization)	04014(Ras signaling pathway);04390(Hippo signaling pathway);04392(Hippo signaling pathway - multiple species);05200(Pathways in cancer);05206(MicroRNAs in cancer);05219(Bladder cancer);05223(Non-small cell lung cancer)	yes
ENSSSCG00000037360	CST3	0.268995	2.68591e-06	0.0824843	0.151	0.084	cystatin C [Source:HGNC Symbol;Acc:HGNC:2475]	GO:0001540(amyloid-beta binding);GO:0002020(protease binding);GO:0004866(endopeptidase inhibitor activity);GO:0004869(cysteine-type endopeptidase inhibitor activity);GO:0005576(extracellular region);GO:0005615(extracellular space);GO:0005737(cytoplasm);GO:0005794(Golgi apparatus);GO:0005886(plasma membrane);GO:0006952(defense response);GO:0010466(negative regulation of peptidase activity);GO:0010…	04970(Salivary secretion)	yes
ENSSSCG00000041461	ENSSSCG00000041461	0.268903	2.61327e-07	0.00802535	0.823	0.749	NA	NA	NA	yes
ENSSSCG00000058577	SGCD	0.268264	7.67167e-06	0.235597	0.68	0.587	sarcoglycan delta [Source:HGNC Symbol;Acc:HGNC:10807]	GO:0003015(heart process);GO:0005856(cytoskeleton);GO:0005886(plasma membrane);GO:0016010(dystrophin-associated glycoprotein complex);GO:0016011(dystroglycan complex);GO:0016012(sarcoglycan complex);GO:0016020(membrane);GO:0016021(integral component of membrane);GO:0016529(sarcoplasmic reticulum);GO:0019722(calcium-mediated signaling);GO:0031503(protein-containing complex localization);GO:0042383…	NA	yes
ENSSSCG00000007147	HSPA12B	0.267601	2.10205e-05	0.645538	0.103	0.056	heat shock protein family A (Hsp70) member 12B [Source:VGNC Symbol;Acc:VGNC:108723]	NA	NA	yes
ENSSSCG00000009106	PDE5A	0.267539	6.08428e-06	0.186848	0.276	0.191	phosphodiesterase 5A [Source:VGNC Symbol;Acc:VGNC:91257]	GO:0004114(3',5'-cyclic-nucleotide phosphodiesterase activity);GO:0007165(signal transduction);GO:0008081(phosphoric diester hydrolase activity);GO:0016787(hydrolase activity);GO:0046872(metal ion binding);GO:0047555(3',5'-cyclic-GMP phosphodiesterase activity)	00230(Purine metabolism);01100(Metabolic pathways);04022(cGMP-PKG signaling pathway)	yes
ENSSSCG00000035254	DPH6	0.267041	0.000458348	1	0.1	0.055	diphthamine biosynthesis 6 [Source:VGNC Symbol;Acc:VGNC:87417]	GO:0000166(nucleotide binding);GO:0005524(ATP binding);GO:0005654(nucleoplasm);GO:0005730(nucleolus);GO:0016874(ligase activity);GO:0017178(diphthine-ammonia ligase activity);GO:0017183(peptidyl-diphthamide biosynthetic process from peptidyl-histidine)	NA	yes
ENSSSCG00000012131	MOSPD2	0.266258	1.4526e-05	0.446093	0.123	0.077	motile sperm domain containing 2 [Source:VGNC Symbol;Acc:VGNC:90314]	GO:0005783(endoplasmic reticulum);GO:0005887(integral component of plasma membrane);GO:0012505(endomembrane system);GO:0016020(membrane);GO:0016021(integral component of membrane);GO:0044232(organelle membrane contact site);GO:0090023(positive regulation of neutrophil chemotaxis);GO:0090026(positive regulation of monocyte chemotaxis);GO:0140284(endoplasmic reticulum-endosome membrane contact site)	NA	yes
ENSSSCG00000004166	AHI1	0.265518	4.17836e-07	0.0128318	0.398	0.3	Abelson helper integration site 1 [Source:VGNC Symbol;Acc:VGNC:103021]	GO:0001738(morphogenesis of a polarized epithelium);GO:0001947(heart looping);GO:0002092(positive regulation of receptor internalization);GO:0005813(centrosome);GO:0005814(centriole);GO:0005911(cell-cell junction);GO:0005912(adherens junction);GO:0005929(cilium);GO:0007169(transmembrane receptor protein tyrosine kinase signaling pathway);GO:0007417(central nervous system development);GO:0008104(p…	NA	yes
ENSSSCG00000053662	ENSSSCG00000053662	0.265021	0.000403452	1	0.25	0.18	NA	GO:0016020(membrane);GO:0016021(integral component of membrane);GO:0046872(metal ion binding)	04514(Cell adhesion molecules)	yes
ENSSSCG00000001710	RUNX2	0.264854	9.39607e-05	1	0.235	0.165	RUNX family transcription factor 2 [Source:VGNC Symbol;Acc:VGNC:92517]	GO:0000785(chromatin);GO:0000976(transcription cis-regulatory region binding);GO:0000978(RNA polymerase II cis-regulatory region sequence-specific DNA binding);GO:0000987(cis-regulatory region sequence-specific DNA binding);GO:0001228(DNA-binding transcription activator activity, RNA polymerase II-specific);GO:0001501(skeletal system development);GO:0001649(osteoblast differentiation);GO:0001958(…	04928(Parathyroid hormone synthesis, secretion and action);05202(Transcriptional misregulation in cancer)	yes
ENSSSCG00000003731	GAREM1	0.264808	0.000793067	1	0.481	0.407	GRB2 associated regulator of MAPK1 subtype 1 [Source:VGNC Symbol;Acc:VGNC:88349]	GO:0007173(epidermal growth factor receptor signaling pathway);GO:0008284(positive regulation of cell population proliferation);GO:0070064(proline-rich region binding);GO:0070374(positive regulation of ERK1 and ERK2 cascade);GO:0071364(cellular response to epidermal growth factor stimulus)	NA	yes
ENSSSCG00000011121	ENSSSCG00000011121	0.264124	4.13857e-07	0.0127096	0.856	0.819	CUGBP Elav-like family member 2 [Source:VGNC Symbol;Acc:VGNC:95461]	GO:0000381(regulation of alternative mRNA splicing, via spliceosome);GO:0003676(nucleic acid binding);GO:0003723(RNA binding);GO:0003729(mRNA binding);GO:0003730(mRNA 3'-UTR binding);GO:0005634(nucleus);GO:0005737(cytoplasm);GO:0006376(mRNA splice site selection);GO:0006397(mRNA processing);GO:1990904(ribonucleoprotein complex)	NA	yes
ENSSSCG00000027331	COL6A3	0.263792	1.64804e-07	0.00506112	0.853	0.777	collagen type VI alpha 3 chain [Source:VGNC Symbol;Acc:VGNC:95982]	GO:0004867(serine-type endopeptidase inhibitor activity);GO:0005581(collagen trimer);GO:0005615(extracellular space);GO:0007155(cell adhesion);GO:0010951(negative regulation of endopeptidase activity);GO:0031012(extracellular matrix);GO:0042383(sarcolemma);GO:0110165(cellular anatomical entity)	NA	yes
ENSSSCG00000003926	BTBD19	0.263488	4.94545e-07	0.0151875	0.128	0.065	BTB domain containing 19 [Source:VGNC Symbol;Acc:VGNC:85905]	NA	NA	yes
ENSSSCG00000016497	DENND2A	0.263386	1.10105e-06	0.0338132	0.327	0.242	DENN domain containing 2A [Source:VGNC Symbol;Acc:VGNC:87247]	GO:0005085(guanyl-nucleotide exchange factor activity);GO:0005829(cytosol);GO:0015629(actin cytoskeleton);GO:0042147(retrograde transport, endosome to Golgi);GO:0050790(regulation of catalytic activity)	NA	yes
ENSSSCG00000008070	CENPP	0.262537	0.000440902	1	0.376	0.298	centromere protein P [Source:VGNC Symbol;Acc:VGNC:98865]	GO:0000775(chromosome, centromeric region);GO:0005634(nucleus);GO:0005654(nucleoplasm);GO:0005730(nucleolus);GO:0034080(CENP-A containing chromatin assembly)	NA	yes
ENSSSCG00000028406	FOCAD	0.262514	0.000100998	1	0.344	0.259	focadhesin [Source:VGNC Symbol;Acc:VGNC:88189]	GO:0005925(focal adhesion);GO:0060147(regulation of post-transcriptional gene silencing)	NA	yes
ENSSSCG00000010949	DAPK1	0.26202	5.53834e-07	0.0170083	0.387	0.283	death associated protein kinase 1 [Source:HGNC Symbol;Acc:HGNC:2674]	GO:0000166(nucleotide binding);GO:0002357(defense response to tumor cell);GO:0002834(regulation of response to tumor cell);GO:0004672(protein kinase activity);GO:0004674(protein serine/threonine kinase activity);GO:0004683(calmodulin-dependent protein kinase activity);GO:0005516(calmodulin binding);GO:0005524(ATP binding);GO:0005525(GTP binding);GO:0005737(cytoplasm);GO:0005886(plasma membrane);G…	04140(Autophagy - animal);05200(Pathways in cancer);05219(Bladder cancer)	yes
ENSSSCG00000035152	TEF	0.261275	0.000166686	1	0.133	0.084	TEF transcription factor, PAR bZIP family member [Source:VGNC Symbol;Acc:VGNC:93864]	GO:0000978(RNA polymerase II cis-regulatory region sequence-specific DNA binding);GO:0000981(DNA-binding transcription factor activity, RNA polymerase II-specific);GO:0003690(double-stranded DNA binding);GO:0003700(DNA-binding transcription factor activity);GO:0005634(nucleus);GO:0006355(regulation of DNA-templated transcription);GO:0006357(regulation of transcription by RNA polymerase II);GO:004…	NA	yes
ENSSSCG00000015322	TFPI2	0.261274	5.2129e-08	0.00160088	0.269	0.177	tissue factor pathway inhibitor 2 [Source:VGNC Symbol;Acc:VGNC:93922]	GO:0004867(serine-type endopeptidase inhibitor activity);GO:0005576(extracellular region);GO:0005615(extracellular space);GO:0007596(blood coagulation);GO:0007599(hemostasis);GO:0010466(negative regulation of peptidase activity);GO:0010951(negative regulation of endopeptidase activity);GO:0030414(peptidase inhibitor activity)	NA	yes
ENSSSCG00000016095	CLK1	0.2601	1.74974e-05	0.537347	0.437	0.339	CDC like kinase 1 [Source:VGNC Symbol;Acc:VGNC:95942]	GO:0000166(nucleotide binding);GO:0004672(protein kinase activity);GO:0004674(protein serine/threonine kinase activity);GO:0004713(protein tyrosine kinase activity);GO:0005524(ATP binding);GO:0005634(nucleus);GO:0006468(protein phosphorylation);GO:0016301(kinase activity);GO:0016310(phosphorylation);GO:0018105(peptidyl-serine phosphorylation);GO:0018107(peptidyl-threonine phosphorylation);GO:0018…	05134(Legionellosis)	yes
ENSSSCG00000004600	TCF12	-0.260914	7.26726e-10	2.23178e-05	0.853	0.864	transcription factor 12 [Source:VGNC Symbol;Acc:VGNC:93817]	GO:0000785(chromatin);GO:0000976(transcription cis-regulatory region binding);GO:0000978(RNA polymerase II cis-regulatory region sequence-specific DNA binding);GO:0000981(DNA-binding transcription factor activity, RNA polymerase II-specific);GO:0001228(DNA-binding transcription activator activity, RNA polymerase II-specific);GO:0003677(DNA binding);GO:0003700(DNA-binding transcription factor acti…	NA	yes
ENSSSCG00000009502	UGGT2	-0.2617	0.000554418	1	0.214	0.252	UDP-glucose glycoprotein glucosyltransferase 2 [Source:VGNC Symbol;Acc:VGNC:94687]	GO:0003980(UDP-glucose:glycoprotein glucosyltransferase activity);GO:0005783(endoplasmic reticulum);GO:0005788(endoplasmic reticulum lumen);GO:0006486(protein glycosylation);GO:0016740(transferase activity);GO:0032991(protein-containing complex);GO:0071704(organic substance metabolic process);GO:0097359(UDP-glucosylation)	04141(Protein processing in endoplasmic reticulum)	yes
ENSSSCG00000016792	RETREG1	-0.262967	0.00197265	1	0.106	0.109	reticulophagy regulator 1 [Source:VGNC Symbol;Acc:VGNC:92223]	GO:0000423(mitophagy);GO:0005730(nucleolus);GO:0005783(endoplasmic reticulum);GO:0005801(cis-Golgi network);GO:0006914(autophagy);GO:0007029(endoplasmic reticulum organization);GO:0016020(membrane);GO:0016021(integral component of membrane);GO:0016604(nuclear body);GO:0019233(sensory perception of pain);GO:0030176(integral component of endoplasmic reticulum membrane);GO:0030574(collagen catabolic…	NA	yes
ENSSSCG00000016322	ACKR3	-0.264428	0.000875058	1	0.1	0.137	atypical chemokine receptor 3 [Source:VGNC Symbol;Acc:VGNC:96017]	GO:0001525(angiogenesis);GO:0001570(vasculogenesis);GO:0004930(G protein-coupled receptor activity);GO:0005044(scavenger receptor activity);GO:0005768(endosome);GO:0005886(plasma membrane);GO:0005905(clathrin-coated pit);GO:0006935(chemotaxis);GO:0006955(immune response);GO:0007165(signal transduction);GO:0007186(G protein-coupled receptor signaling pathway);GO:0007204(positive regulation of cyto…	04060(Cytokine-cytokine receptor interaction);04061(Viral protein interaction with cytokine and cytokine receptor)	yes
ENSSSCG00000010329	ZMIZ1	-0.26522	0.00171888	1	0.212	0.257	zinc finger MIZ-type containing 1 [Source:VGNC Symbol;Acc:VGNC:95178]	GO:0001570(vasculogenesis);GO:0001701(in utero embryonic development);GO:0003007(heart morphogenesis);GO:0003713(transcription coactivator activity);GO:0005634(nucleus);GO:0005654(nucleoplasm);GO:0005737(cytoplasm);GO:0005829(cytosol);GO:0006357(regulation of transcription by RNA polymerase II);GO:0007179(transforming growth factor beta receptor signaling pathway);GO:0007296(vitellogenesis);GO:00…	NA	yes
ENSSSCG00000041764	CACNA1C	-0.265681	5.29959e-05	1	0.111	0.135	calcium voltage-gated channel subunit alpha1 C [Source:HGNC Symbol;Acc:HGNC:1390]	GO:0002520(immune system development);GO:0005216(ion channel activity);GO:0005244(voltage-gated ion channel activity);GO:0005245(voltage-gated calcium channel activity);GO:0005262(calcium channel activity);GO:0005516(calmodulin binding);GO:0005737(cytoplasm);GO:0005886(plasma membrane);GO:0005891(voltage-gated calcium channel complex);GO:0006811(ion transport);GO:0006816(calcium ion transport);GO…	NA	yes
ENSSSCG00000008621	NBAS	-0.266261	0.0007691	1	0.212	0.259	NBAS subunit of NRZ tethering complex [Source:VGNC Symbol;Acc:VGNC:96592]	GO:0000149(SNARE binding);GO:0000956(nuclear-transcribed mRNA catabolic process);GO:0005783(endoplasmic reticulum);GO:0005789(endoplasmic reticulum membrane);GO:0006890(retrograde vesicle-mediated transport, Golgi to endoplasmic reticulum);GO:0015031(protein transport);GO:0070939(Dsl1/NZR complex);GO:2000623(negative regulation of nuclear-transcribed mRNA catabolic process, nonsense-mediated deca…	NA	yes
ENSSSCG00000040786	SPTBN1	-0.266807	1.01119e-07	0.00310538	0.862	0.882	spectrin beta, non-erythrocytic 1 [Source:VGNC Symbol;Acc:VGNC:93436]	GO:0000281(mitotic cytokinesis);GO:0003779(actin binding);GO:0005200(structural constituent of cytoskeleton);GO:0005543(phospholipid binding);GO:0005634(nucleus);GO:0005730(nucleolus);GO:0005737(cytoplasm);GO:0005829(cytosol);GO:0005856(cytoskeleton);GO:0005886(plasma membrane);GO:0007009(plasma membrane organization);GO:0007010(cytoskeleton organization);GO:0007182(common-partner SMAD protein ph…	NA	yes
ENSSSCG00000015307	CDK14	-0.266904	5.98394e-09	0.000183767	0.808	0.807	cyclin dependent kinase 14 [Source:VGNC Symbol;Acc:VGNC:86498]	GO:0000083(regulation of transcription involved in G1/S transition of mitotic cell cycle);GO:0000086(G2/M transition of mitotic cell cycle);GO:0000166(nucleotide binding);GO:0000307(cyclin-dependent protein kinase holoenzyme complex);GO:0000308(cytoplasmic cyclin-dependent protein kinase holoenzyme complex);GO:0004672(protein kinase activity);GO:0004674(protein serine/threonine kinase activity);G…	05202(Transcriptional misregulation in cancer)	yes
ENSSSCG00000004149	NHSL1	-0.267155	0.000410613	1	0.273	0.327	NHS like 1 [Source:VGNC Symbol;Acc:VGNC:90739]	NA	NA	yes
ENSSSCG00000009408	LRCH1	-0.26743	0.00742062	1	0.189	0.232	leucine rich repeats and calponin homology domain containing 1 [Source:VGNC Symbol;Acc:VGNC:89801]	GO:0005737(cytoplasm);GO:0016020(membrane);GO:0016021(integral component of membrane);GO:0034260(negative regulation of GTPase activity);GO:1990869(cellular response to chemokine);GO:2000405(negative regulation of T cell migration)	NA	yes
ENSSSCG00000029805	RHOBTB3	-0.268008	0.000140701	1	0.174	0.234	Rho related BTB domain containing 3 [Source:VGNC Symbol;Acc:VGNC:92286]	GO:0003924(GTPase activity);GO:0005524(ATP binding);GO:0005525(GTP binding);GO:0005737(cytoplasm);GO:0005829(cytosol);GO:0005856(cytoskeleton);GO:0005886(plasma membrane);GO:0005938(cell cortex);GO:0007015(actin filament organization);GO:0007163(establishment or maintenance of cell polarity);GO:0007264(small GTPase mediated signal transduction);GO:0008360(regulation of cell shape);GO:0008584(male…	NA	yes
ENSSSCG00000009473	MYCBP2	-0.268604	6.81348e-07	0.0209242	0.597	0.636	MYC binding protein 2 [Source:VGNC Symbol;Acc:VGNC:90502]	GO:0005085(guanyl-nucleotide exchange factor activity);GO:0005634(nucleus);GO:0005654(nucleoplasm);GO:0005829(cytosol);GO:0005886(plasma membrane);GO:0007411(axon guidance);GO:0008045(motor neuron axon guidance);GO:0008270(zinc ion binding);GO:0008582(regulation of synaptic assembly at neuromuscular junction);GO:0015630(microtubule cytoskeleton);GO:0016567(protein ubiquitination);GO:0019222(regul…	NA	yes
ENSSSCG00000016113	BMPR2	-0.271085	6.93003e-05	1	0.502	0.554	bone morphotic protein receptor type 2 [Source:VGNC Symbol;Acc:VGNC:95494]	GO:0000166(nucleotide binding);GO:0001568(blood vessel development);GO:0001649(osteoblast differentiation);GO:0001707(mesoderm formation);GO:0001893(maternal placenta development);GO:0001935(endothelial cell proliferation);GO:0001938(positive regulation of endothelial cell proliferation);GO:0001946(lymphangiogenesis);GO:0001974(blood vessel remodeling);GO:0002063(chondrocyte development);GO:00030…	04060(Cytokine-cytokine receptor interaction);04350(TGF-beta signaling pathway);04360(Axon guidance);04390(Hippo signaling pathway);04550(Signaling pathways regulating pluripotency of stem cells);05206(MicroRNAs in cancer);05418(Fluid shear stress and atherosclerosis)	yes
ENSSSCG00000013388	PDE3B	-0.27238	0.000258712	1	0.242	0.248	phosphodiesterase 3B [Source:VGNC Symbol;Acc:VGNC:91253]	GO:0004114(3',5'-cyclic-nucleotide phosphodiesterase activity);GO:0004115(3',5'-cyclic-AMP phosphodiesterase activity);GO:0007162(negative regulation of cell adhesion);GO:0007165(signal transduction);GO:0008081(phosphoric diester hydrolase activity);GO:0016020(membrane);GO:0016021(integral component of membrane);GO:0016525(negative regulation of angiogenesis);GO:0016787(hydrolase activity);GO:003…	NA	yes
ENSSSCG00000009112	SEC24D	-0.272494	3.87746e-05	1	0.371	0.406	SEC24 homolog D, COPII coat complex component [Source:VGNC Symbol;Acc:VGNC:92679]	GO:0000149(SNARE binding);GO:0001701(in utero embryonic development);GO:0005789(endoplasmic reticulum membrane);GO:0005829(cytosol);GO:0006886(intracellular protein transport);GO:0006888(endoplasmic reticulum to Golgi vesicle-mediated transport);GO:0008270(zinc ion binding);GO:0012507(ER to Golgi transport vesicle membrane);GO:0015031(protein transport);GO:0016020(membrane);GO:0030127(COPII vesic…	04141(Protein processing in endoplasmic reticulum)	yes
ENSSSCG00000031733	AKAP12	-0.272532	0.000281903	1	0.417	0.443	A-kinase anchoring protein 12 [Source:VGNC Symbol;Acc:VGNC:85216]	GO:0005516(calmodulin binding);GO:0005829(cytosol);GO:0005886(plasma membrane);GO:0007193(adenylate cyclase-inhibiting G protein-coupled receptor signaling pathway);GO:0008179(adenylate cyclase binding);GO:0010738(regulation of protein kinase A signaling);GO:0010739(positive regulation of protein kinase A signaling);GO:0016020(membrane);GO:0050804(modulation of chemical synaptic transmission);GO:…	NA	yes
ENSSSCG00000031329	ST8SIA1	-0.273795	0.00229832	1	0.12	0.169	ST8 alpha-N-acetyl-neuraminide alpha-2,8-sialyltransferase 1 [Source:VGNC Symbol;Acc:VGNC:93516]	GO:0003828(alpha-N-acetylneuraminate alpha-2,8-sialyltransferase activity);GO:0005794(Golgi apparatus);GO:0006486(protein glycosylation);GO:0006491(N-glycan processing);GO:0008283(cell population proliferation);GO:0008373(sialyltransferase activity);GO:0009311(oligosaccharide metabolic process);GO:0016020(membrane);GO:0016021(integral component of membrane);GO:0016740(transferase activity);GO:001…	00601(Glycosphingolipid biosynthesis - lacto and neolacto series);00603(Glycosphingolipid biosynthesis - globo and isoglobo series);00604(Glycosphingolipid biosynthesis - ganglio series);01100(Metabolic pathways)	yes
ENSSSCG00000039373	SNX24	-0.273852	0.00299372	1	0.239	0.292	sorting nexin 24 [Source:VGNC Symbol;Acc:VGNC:93315]	GO:0010314(phosphatidylinositol-5-phosphate binding);GO:0032266(phosphatidylinositol-3-phosphate binding);GO:0035091(phosphatidylinositol binding);GO:0070273(phosphatidylinositol-4-phosphate binding)	NA	yes
ENSSSCG00000001639	TRERF1	-0.274237	0.00127456	1	0.219	0.252	transcriptional regulating factor 1 [Source:VGNC Symbol;Acc:VGNC:94387]	GO:0005634(nucleus)	NA	yes
ENSSSCG00000031075	ENSSSCG00000031075	-0.275304	0.000136825	1	0.255	0.328	NA	GO:0002250(adaptive immune response);GO:0002286(T cell activation involved in immune response);GO:0002323(natural killer cell activation involved in immune response);GO:0005125(cytokine activity);GO:0005126(cytokine receptor binding);GO:0005132(type I interferon receptor binding);GO:0005576(extracellular region);GO:0005615(extracellular space);GO:0006952(defense response);GO:0006959(humoral immun…	NA	yes
ENSSSCG00000010621	ADD3	-0.275899	3.70157e-05	1	0.703	0.736	adducin 3 [Source:VGNC Symbol;Acc:VGNC:85118]	GO:0000794(condensed nuclear chromosome);GO:0005200(structural constituent of cytoskeleton);GO:0005737(cytoplasm);GO:0005856(cytoskeleton);GO:0005886(plasma membrane);GO:0005903(brush border);GO:0005911(cell-cell junction);GO:0005938(cell cortex);GO:0007010(cytoskeleton organization);GO:0014069(postsynaptic density);GO:0016020(membrane)	NA	yes
ENSSSCG00000039060	RASSF3	-0.276536	0.00283159	1	0.091	0.132	Ras association domain family member 3 [Source:VGNC Symbol;Acc:VGNC:92124]	GO:0005737(cytoplasm);GO:0005829(cytosol);GO:0005886(plasma membrane);GO:0007165(signal transduction);GO:0042802(identical protein binding);GO:0042981(regulation of apoptotic process)	NA	yes
ENSSSCG00000037530	ENSSSCG00000037530	-0.277238	0.00721073	1	0.133	0.174	NA	GO:0000226(microtubule cytoskeleton organization);GO:0005737(cytoplasm);GO:0005856(cytoskeleton);GO:0007052(mitotic spindle organization);GO:0008283(cell population proliferation);GO:0021987(cerebral cortex development)	NA	yes
ENSSSCG00000026488	UBE2E1	-0.277384	0.000752352	1	0.221	0.259	ubiquitin conjugating enzyme E2 E1 [Source:HGNC Symbol;Acc:HGNC:12477]	GO:0000151(ubiquitin ligase complex);GO:0000166(nucleotide binding);GO:0000209(protein polyubiquitination);GO:0004842(ubiquitin-protein transferase activity);GO:0005524(ATP binding);GO:0005634(nucleus);GO:0010390(histone monoubiquitination);GO:0016567(protein ubiquitination);GO:0016740(transferase activity);GO:0032020(ISG15-protein conjugation);GO:0033523(histone H2B ubiquitination);GO:0042296(IS…	04120(Ubiquitin mediated proteolysis)	yes
ENSSSCG00000023784	SEMA3C	-0.277934	0.00087892	1	0.223	0.288	semaphorin 3C [Source:VGNC Symbol;Acc:VGNC:92695]	GO:0001755(neural crest cell migration);GO:0001756(somitogenesis);GO:0001974(blood vessel remodeling);GO:0003148(outflow tract septum morphogenesis);GO:0003151(outflow tract morphogenesis);GO:0003215(cardiac right ventricle morphogenesis);GO:0003350(pulmonary myocardium development);GO:0005576(extracellular region);GO:0005615(extracellular space);GO:0005887(integral component of plasma membrane);…	04360(Axon guidance)	yes
ENSSSCG00000009217	PKD2	-0.279846	7.48304e-05	1	0.286	0.333	polycystin 2, transient receptor potential cation channel [Source:VGNC Symbol;Acc:VGNC:91472]	GO:0001658(branching involved in ureteric bud morphogenesis);GO:0001822(kidney development);GO:0001889(liver development);GO:0001892(embryonic placenta development);GO:0001947(heart looping);GO:0002133(polycystin complex);GO:0003127(detection of nodal flow);GO:0005102(signaling receptor binding);GO:0005244(voltage-gated ion channel activity);GO:0005245(voltage-gated calcium channel activity);GO:0…	NA	yes
ENSSSCG00000026110	SRPK2	-0.281586	0.000140152	1	0.418	0.457	SRSF protein kinase 2 [Source:VGNC Symbol;Acc:VGNC:93463]	GO:0000166(nucleotide binding);GO:0000245(spliceosomal complex assembly);GO:0000287(magnesium ion binding);GO:0000785(chromatin);GO:0004672(protein kinase activity);GO:0004674(protein serine/threonine kinase activity);GO:0005524(ATP binding);GO:0005634(nucleus);GO:0005654(nucleoplasm);GO:0005730(nucleolus);GO:0005737(cytoplasm);GO:0005829(cytosol);GO:0006468(protein phosphorylation);GO:0008284(po…	NA	yes
ENSSSCG00000006496	LMNA	-0.283546	0.00607159	1	0.198	0.229	lamin A/C [Source:VGNC Symbol;Acc:VGNC:98815]	GO:0005200(structural constituent of cytoskeleton);GO:0005634(nucleus);GO:0005635(nuclear envelope);GO:0005638(lamin filament);GO:0005652(nuclear lamina);GO:0005654(nucleoplasm);GO:0005882(intermediate filament);GO:0006606(protein import into nucleus);GO:0006997(nucleus organization);GO:0006998(nuclear envelope organization);GO:0007010(cytoskeleton organization);GO:0007097(nuclear migration);GO:0…	04210(Apoptosis);05410(Hypertrophic cardiomyopathy);05412(Arrhythmogenic right ventricular cardiomyopathy);05414(Dilated cardiomyopathy)	yes
ENSSSCG00000008169	TBC1D8	-0.284089	0.000431366	1	0.142	0.198	TBC1 domain family member 8 [Source:VGNC Symbol;Acc:VGNC:93779]	NA	NA	yes
ENSSSCG00000002872	GARRE1	-0.284256	4.59441e-05	1	0.151	0.186	granule associated Rac and RHOG effector 1 [Source:VGNC Symbol;Acc:VGNC:89431]	GO:0000932(P-body);GO:0016601(Rac protein signal transduction);GO:0031267(small GTPase binding);GO:1905762(CCR4-NOT complex binding)	NA	yes
ENSSSCG00000052127	SP140	-0.285755	0.000242491	1	0.168	0.214	SP140 nuclear body protein [Source:HGNC Symbol;Acc:HGNC:17133]	GO:0001650(fibrillar center);GO:0005739(mitochondrion)	NA	yes
ENSSSCG00000034765	PIEZO2	-0.286011	0.00055649	1	0.153	0.159	piezo type mechanosensitive ion channel component 2 [Source:HGNC Symbol;Acc:HGNC:26270]	GO:0005261(cation channel activity);GO:0005886(plasma membrane);GO:0006811(ion transport);GO:0008381(mechanosensitive ion channel activity);GO:0016020(membrane);GO:0016021(integral component of membrane);GO:0034220(ion transmembrane transport);GO:0042391(regulation of membrane potential);GO:0050982(detection of mechanical stimulus);GO:0071260(cellular response to mechanical stimulus);GO:0098655(c…	NA	yes
ENSSSCG00000031392	UBE2E2	-0.286514	5.31296e-05	1	0.517	0.597	ubiquitin conjugating enzyme E2 E2 [Source:HGNC Symbol;Acc:HGNC:12478]	GO:0000166(nucleotide binding);GO:0000209(protein polyubiquitination);GO:0004842(ubiquitin-protein transferase activity);GO:0005524(ATP binding);GO:0005634(nucleus);GO:0006974(cellular response to DNA damage stimulus);GO:0016740(transferase activity);GO:0032020(ISG15-protein conjugation);GO:0042296(ISG15 transferase activity);GO:0061631(ubiquitin conjugating enzyme activity);GO:0070534(protein K6…	04120(Ubiquitin mediated proteolysis)	yes
ENSSSCG00000018094	CYTB	-0.286787	0.000159541	1	0.166	0.2	mitochondrially encoded cytochrome b [Source:VGNC Symbol;Acc:VGNC:108746]	GO:0005739(mitochondrion);GO:0005743(mitochondrial inner membrane);GO:0005750(mitochondrial respiratory chain complex III);GO:0008121(ubiquinol-cytochrome-c reductase activity);GO:0009055(electron transfer activity);GO:0016020(membrane);GO:0016021(integral component of membrane);GO:0016491(oxidoreductase activity);GO:0022904(respiratory electron transport chain);GO:0031305(integral component of m…	00190(Oxidative phosphorylation);01100(Metabolic pathways);04260(Cardiac muscle contraction);04714(Thermogenesis);04932(Non-alcoholic fatty liver disease);05010(Alzheimer disease);05012(Parkinson disease);05014(Amyotrophic lateral sclerosis);05016(Huntington disease);05020(Prion disease);05022(Pathways of neurodegeneration - multiple diseases)	yes
ENSSSCG00000022358	RAB28	-0.287391	0.000997505	1	0.147	0.182	RAB28, member RAS onco family [Source:VGNC Symbol;Acc:VGNC:98955]	GO:0003924(GTPase activity);GO:0005525(GTP binding);GO:0016020(membrane);GO:0019003(GDP binding);GO:1901998(toxin transport)	NA	yes
ENSSSCG00000028513	VKORC1L1	-0.287504	5.31392e-05	1	0.149	0.177	vitamin K epoxide reductase complex subunit 1 like 1 [Source:VGNC Symbol;Acc:VGNC:94831]	GO:0005783(endoplasmic reticulum);GO:0005789(endoplasmic reticulum membrane);GO:0016020(membrane);GO:0016021(integral component of membrane);GO:0016491(oxidoreductase activity);GO:0016900(oxidoreductase activity, acting on the CH-OH group of donors, disulfide as acceptor);GO:0017187(peptidyl-glutamic acid carboxylation);GO:0034599(cellular response to oxidative stress);GO:0042373(vitamin K metabo…	00130(Ubiquinone and other terpenoid-quinone biosynthesis);01100(Metabolic pathways);01240(Biosynthesis of cofactors)	yes
ENSSSCG00000008310	EXOC6B	-0.290268	1.12848e-08	0.000346555	0.765	0.807	exocyst complex component 6B [Source:VGNC Symbol;Acc:VGNC:106578]	GO:0000145(exocyst);GO:0006886(intracellular protein transport);GO:0006887(exocytosis);GO:0006893(Golgi to plasma membrane transport);GO:0090522(vesicle tethering involved in exocytosis)	NA	yes
ENSSSCG00000001076	RNF144B	-0.290992	0.00268174	1	0.147	0.192	ring finger protein 144B [Source:VGNC Symbol;Acc:VGNC:92359]	GO:0004842(ubiquitin-protein transferase activity);GO:0005737(cytoplasm);GO:0006511(ubiquitin-dependent protein catabolic process);GO:0016020(membrane);GO:0016021(integral component of membrane);GO:0016567(protein ubiquitination);GO:0016740(transferase activity);GO:0031966(mitochondrial membrane);GO:0043066(negative regulation of apoptotic process);GO:0046872(metal ion binding)	NA	yes
ENSSSCG00000024257	CEMIP2	-0.291078	1.77432e-06	0.0544895	0.213	0.235	cell migration inducing hyaluronidase 2 [Source:VGNC Symbol;Acc:VGNC:86543]	GO:0004415(hyalurononglucosaminidase activity);GO:0005509(calcium ion binding);GO:0005730(nucleolus);GO:0005829(cytosol);GO:0005886(plasma membrane);GO:0005887(integral component of plasma membrane);GO:0008152(metabolic process);GO:0016020(membrane);GO:0016021(integral component of membrane);GO:0016787(hydrolase activity);GO:0016798(hydrolase activity, acting on glycosyl bonds);GO:0030214(hyaluro…	NA	yes
ENSSSCG00000016317	AGAP1	-0.291088	0.000249615	1	0.369	0.403	ArfGAP with GTPase domain, ankyrin repeat and PH domain 1 [Source:HGNC Symbol;Acc:HGNC:16922]	GO:0003924(GTPase activity);GO:0005096(GTPase activator activity);GO:0005525(GTP binding);GO:0005543(phospholipid binding);GO:0016020(membrane);GO:0046872(metal ion binding);GO:0050790(regulation of catalytic activity)	NA	yes
ENSSSCG00000006132	MMP16	-0.292595	0.000174245	1	0.485	0.503	matrix metallopeptidase 16 [Source:VGNC Symbol;Acc:VGNC:90271]	GO:0001501(skeletal system development);GO:0001503(ossification);GO:0001958(endochondral ossification);GO:0004222(metalloendopeptidase activity);GO:0005887(integral component of plasma membrane);GO:0006508(proteolysis);GO:0008233(peptidase activity);GO:0008237(metallopeptidase activity);GO:0008270(zinc ion binding);GO:0016020(membrane);GO:0016021(integral component of membrane);GO:0016485(protein…	04928(Parathyroid hormone synthesis, secretion and action);05206(MicroRNAs in cancer)	yes
ENSSSCG00000017428	JUP	-0.293366	5.0693e-05	1	0.144	0.182	junction plakoglobin [Source:VGNC Symbol;Acc:VGNC:99008]	GO:0001533(cornified envelope);GO:0001954(positive regulation of cell-matrix adhesion);GO:0002159(desmosome assembly);GO:0003713(transcription coactivator activity);GO:0005198(structural molecule activity);GO:0005634(nucleus);GO:0005737(cytoplasm);GO:0005829(cytosol);GO:0005856(cytoskeleton);GO:0005882(intermediate filament);GO:0005886(plasma membrane);GO:0005911(cell-cell junction);GO:0005912(ad…	NA	yes
ENSSSCG00000012634	DOCK11	-0.295896	0.000184985	1	0.111	0.156	dedicator of cytokinesis 11 [Source:VGNC Symbol;Acc:VGNC:87391]	GO:0002315(marginal zone B cell differentiation);GO:0005085(guanyl-nucleotide exchange factor activity);GO:0007264(small GTPase mediated signal transduction);GO:0043547(positive regulation of GTPase activity);GO:0051491(positive regulation of filopodium assembly)	NA	yes
ENSSSCG00000007799	MYL11	-0.296231	0.00178346	1	0.227	0.283	myosin light chain 11 [Source:VGNC Symbol;Acc:VGNC:90520]	GO:0005509(calcium ion binding);GO:0005737(cytoplasm);GO:0006936(muscle contraction);GO:0007519(skeletal muscle tissue development);GO:0008307(structural constituent of muscle);GO:0046872(metal ion binding)	04510(Focal adhesion);04670(Leukocyte transendothelial migration);04810(Regulation of actin cytoskeleton);05132(Salmonella infection)	yes
ENSSSCG00000024481	PDE4DIP	-0.296751	0.00173363	1	0.131	0.183	phosphodiesterase 4D interacting protein [Source:HGNC Symbol;Acc:HGNC:15580]	GO:0005737(cytoplasm);GO:0005815(microtubule organizing center)	NA	yes
ENSSSCG00000035537	RUNX1	-0.296814	0.000892185	1	0.198	0.222	RUNX family transcription factor 1 [Source:VGNC Symbol;Acc:VGNC:92516]	GO:0000976(transcription cis-regulatory region binding);GO:0000977(RNA polymerase II transcription regulatory region sequence-specific DNA binding);GO:0000978(RNA polymerase II cis-regulatory region sequence-specific DNA binding);GO:0000981(DNA-binding transcription factor activity, RNA polymerase II-specific);GO:0001228(DNA-binding transcription activator activity, RNA polymerase II-specific);GO…	04530(Tight junction);04659(Th17 cell differentiation);05200(Pathways in cancer);05202(Transcriptional misregulation in cancer);05220(Chronic myeloid leukemia);05221(Acute myeloid leukemia)	yes
ENSSSCG00000009793	CLIP1	-0.297167	1.77316e-05	0.544538	0.322	0.367	CAP-Gly domain containing linker protein 1 [Source:VGNC Symbol;Acc:VGNC:86766]	GO:0005634(nucleus);GO:0005737(cytoplasm);GO:0005856(cytoskeleton);GO:0031116(positive regulation of microtubule polymerization);GO:0031122(cytoplasmic microtubule organization);GO:0035371(microtubule plus-end);GO:0051010(microtubule plus-end binding)	NA	yes
ENSSSCG00000004114	ADGB	-0.297219	0.001408	1	0.115	0.165	androglobin [Source:HGNC Symbol;Acc:HGNC:21212]	GO:0004198(calcium-dependent cysteine-type endopeptidase activity);GO:0006508(proteolysis);GO:0019825(oxygen binding);GO:0020037(heme binding)	NA	yes
ENSSSCG00000008171	NPAS2	-0.297362	0.000202829	1	0.091	0.135	neuronal PAS domain protein 2 [Source:VGNC Symbol;Acc:VGNC:90837]	GO:0000978(RNA polymerase II cis-regulatory region sequence-specific DNA binding);GO:0000981(DNA-binding transcription factor activity, RNA polymerase II-specific);GO:0003677(DNA binding);GO:0003700(DNA-binding transcription factor activity);GO:0005634(nucleus);GO:0005654(nucleoplasm);GO:0005667(transcription regulator complex);GO:0005737(cytoplasm);GO:0005829(cytosol);GO:0006355(regulation of DN…	04710(Circadian rhythm)	yes
ENSSSCG00000022618	CMTM8	-0.298751	0.00495622	1	0.094	0.133	CKLF like MARVEL transmembrane domain containing 8 [Source:VGNC Symbol;Acc:VGNC:86807]	GO:0005654(nucleoplasm);GO:0016020(membrane);GO:0016021(integral component of membrane);GO:0019911(structural constituent of myelin sheath);GO:0042552(myelination);GO:0110165(cellular anatomical entity)	NA	yes
ENSSSCG00000026004	MSRB3	-0.299801	0.00103781	1	0.2	0.248	methionine sulfoxide reductase B3 [Source:VGNC Symbol;Acc:VGNC:90427]	GO:0005737(cytoplasm);GO:0006979(response to oxidative stress);GO:0016491(oxidoreductase activity);GO:0016671(oxidoreductase activity, acting on a sulfur group of donors, disulfide as acceptor);GO:0030091(protein repair);GO:0033743(peptide-methionine (R)-S-oxide reductase activity);GO:0033745(L-methionine-(R)-S-oxide reductase activity);GO:0046872(metal ion binding)	NA	yes
ENSSSCG00000008748	LCORL	-0.300126	0.000837903	1	0.074	0.111	ligand dependent nuclear receptor corepressor like [Source:VGNC Symbol;Acc:VGNC:98937]	GO:0003677(DNA binding);GO:0005634(nucleus)	NA	yes
ENSSSCG00000046743	ENSSSCG00000046743	-0.300254	2.87078e-06	0.0881615	0.417	0.453	NA	NA	NA	yes
ENSSSCG00000006066	RNF19A	-0.300836	5.69724e-05	1	0.322	0.362	ring finger protein 19A, RBR E3 ubiquitin protein ligase [Source:VGNC Symbol;Acc:VGNC:92375]	GO:0004842(ubiquitin-protein transferase activity);GO:0016020(membrane);GO:0016021(integral component of membrane);GO:0016567(protein ubiquitination);GO:0016740(transferase activity);GO:0046872(metal ion binding);GO:0098686(hippocampal mossy fiber to CA3 synapse);GO:0098794(postsynapse);GO:0098978(glutamatergic synapse);GO:0099576(regulation of protein catabolic process at postsynapse, modulating…	NA	yes
ENSSSCG00000039946	CD34	-0.301291	0.000276706	1	0.15	0.2	CD34 molecule [Source:VGNC Symbol;Acc:VGNC:86410]	GO:0001894(tissue homeostasis);GO:0001935(endothelial cell proliferation);GO:0003094(glomerular filtration);GO:0003158(endothelium development);GO:0005576(extracellular region);GO:0005737(cytoplasm);GO:0005886(plasma membrane);GO:0007155(cell adhesion);GO:0007160(cell-matrix adhesion);GO:0007165(signal transduction);GO:0008217(regulation of blood pressure);GO:0009897(external side of plasma membr…	NA	yes
ENSSSCG00000015326	COL1A2	-0.302226	0.000106863	1	0.724	0.757	collagen type I alpha 2 chain [Source:VGNC Symbol;Acc:VGNC:86871]	GO:0001501(skeletal system development);GO:0001568(blood vessel development);GO:0002020(protease binding);GO:0005201(extracellular matrix structural constituent);GO:0005581(collagen trimer);GO:0005584(collagen type I trimer);GO:0005615(extracellular space);GO:0005783(endoplasmic reticulum);GO:0007179(transforming growth factor beta receptor signaling pathway);GO:0007266(Rho protein signal transdu…	04151(PI3K-Akt signaling pathway);04510(Focal adhesion);04512(ECM-receptor interaction);04611(Platelet activation);04926(Relaxin signaling pathway);04933(AGE-RAGE signaling pathway in diabetic complications);04974(Protein digestion and absorption);05146(Amoebiasis);05165(Human papillomavirus infection);05205(Proteoglycans in cancer)	yes
ENSSSCG00000023026	CLCN5	-0.302566	0.000498629	1	0.086	0.133	chloride voltage-gated channel 5 [Source:VGNC Symbol;Acc:VGNC:103925]	GO:0000139(Golgi membrane);GO:0000166(nucleotide binding);GO:0003014(renal system process);GO:0005247(voltage-gated chloride channel activity);GO:0005524(ATP binding);GO:0005768(endosome);GO:0005794(Golgi apparatus);GO:0005829(cytosol);GO:0005886(plasma membrane);GO:0006811(ion transport);GO:0006821(chloride transport);GO:0006897(endocytosis);GO:0010008(endosome membrane);GO:0016020(membrane);GO:…	NA	yes
ENSSSCG00000013022	PYGM	-0.304111	2.61932e-05	0.804394	0.071	0.1	glycogen phosphorylase, muscle associated [Source:VGNC Symbol;Acc:VGNC:92020]	GO:0003824(catalytic activity);GO:0004645(1,4-alpha-oligoglucan phosphorylase activity);GO:0005737(cytoplasm);GO:0005975(carbohydrate metabolic process);GO:0005977(glycogen metabolic process);GO:0005980(glycogen catabolic process);GO:0008152(metabolic process);GO:0008184(glycogen phosphorylase activity);GO:0016740(transferase activity);GO:0016757(glycosyltransferase activity);GO:0030170(pyridoxal…	NA	yes
ENSSSCG00000012546	NRK	-0.306165	2.60401e-05	0.799692	0.169	0.241	Nik related kinase [Source:VGNC Symbol;Acc:VGNC:98161]	GO:0000166(nucleotide binding);GO:0004672(protein kinase activity);GO:0005524(ATP binding);GO:0006468(protein phosphorylation)	NA	yes
ENSSSCG00000037697	MGP	-0.308373	1.76649e-05	0.542489	0.467	0.454	matrix Gla protein [Source:VGNC Symbol;Acc:VGNC:90201]	GO:0001503(ossification);GO:0005509(calcium ion binding);GO:0005576(extracellular region);GO:0030154(cell differentiation);GO:0030500(regulation of bone mineralization);GO:0031012(extracellular matrix);GO:0051216(cartilage development);GO:0062023(collagen-containing extracellular matrix)	NA	yes
ENSSSCG00000009125	ENSSSCG00000009125	-0.308711	3.10376e-08	0.000953164	0.87	0.877	NA	GO:0005856(cytoskeleton);GO:0007165(signal transduction);GO:0016020(membrane);GO:0051179(localization)	NA	yes
ENSSSCG00000007456	SULF2	-0.308863	7.4057e-05	1	0.193	0.25	sulfatase 2 [Source:VGNC Symbol;Acc:VGNC:95938]	GO:0001822(kidney development);GO:0002063(chondrocyte development);GO:0003094(glomerular filtration);GO:0005509(calcium ion binding);GO:0005783(endoplasmic reticulum);GO:0005794(Golgi apparatus);GO:0005795(Golgi stack);GO:0005886(plasma membrane);GO:0008449(N-acetylglucosamine-6-sulfatase activity);GO:0008484(sulfuric ester hydrolase activity);GO:0009611(response to wounding);GO:0009986(cell surf…	NA	yes
ENSSSCG00000035403	RFX2	-0.308887	2.3624e-07	0.00725494	0.335	0.419	regulatory factor X2 [Source:VGNC Symbol;Acc:VGNC:92244]	GO:0000978(RNA polymerase II cis-regulatory region sequence-specific DNA binding);GO:0000981(DNA-binding transcription factor activity, RNA polymerase II-specific);GO:0003677(DNA binding);GO:0003700(DNA-binding transcription factor activity);GO:0005634(nucleus);GO:0006355(regulation of DNA-templated transcription);GO:0006357(regulation of transcription by RNA polymerase II);GO:1990837(sequence-sp…	NA	yes
ENSSSCG00000009037	ZNF827	-0.309414	0.000213896	1	0.143	0.172	zinc finger protein 827 [Source:VGNC Symbol;Acc:VGNC:98970]	GO:0000723(telomere maintenance);GO:0000781(chromosome, telomeric region);GO:0000785(chromatin);GO:0006338(chromatin remodeling);GO:0045892(negative regulation of DNA-templated transcription);GO:0070200(establishment of protein localization to telomere);GO:0120325(NuRD complex binding);GO:1904791(negative regulation of shelterin complex assembly);GO:1990904(ribonucleoprotein complex)	NA	yes
ENSSSCG00000008346	APLF	-0.310947	6.93842e-05	1	0.17	0.233	aprataxin and PNKP like factor [Source:VGNC Symbol;Acc:VGNC:97033]	GO:0000012(single strand break repair);GO:0000166(nucleotide binding);GO:0003906(DNA-(apurinic or apyrimidinic site) endonuclease activity);GO:0004520(endodeoxyribonuclease activity);GO:0005634(nucleus);GO:0005654(nucleoplasm);GO:0006302(double-strand break repair);GO:0006303(double-strand break repair via nonhomologous end joining);GO:0006974(cellular response to DNA damage stimulus);GO:0008408(…	NA	yes
ENSSSCG00000014387	DIAPH1	-0.311446	6.46185e-05	1	0.107	0.156	diaphanous related formin 1 [Source:VGNC Symbol;Acc:VGNC:99632]	GO:0003779(actin binding);GO:0005876(spindle microtubule);GO:0005884(actin filament);GO:0007010(cytoskeleton organization);GO:0007015(actin filament organization);GO:0008360(regulation of cell shape);GO:0015630(microtubule cytoskeleton);GO:0016043(cellular component organization);GO:0030036(actin cytoskeleton organization);GO:0030041(actin filament polymerization);GO:0031267(small GTPase binding)…	04510(Focal adhesion);04810(Regulation of actin cytoskeleton);04933(AGE-RAGE signaling pathway in diabetic complications)	yes
ENSSSCG00000010494	SORBS1	-0.312094	0.000195143	1	0.158	0.167	sorbin and SH3 domain containing 1 [Source:VGNC Symbol;Acc:VGNC:93337]	GO:0005634(nucleus);GO:0005737(cytoplasm);GO:0030055(cell-substrate junction);GO:0031589(cell-substrate adhesion)	03320(PPAR signaling pathway);04520(Adherens junction);04910(Insulin signaling pathway)	yes
ENSSSCG00000023974	PHF21A	-0.313605	3.80793e-05	1	0.369	0.433	PHD finger protein 21A [Source:VGNC Symbol;Acc:VGNC:91384]	GO:0000118(histone deacetylase complex);GO:0000122(negative regulation of transcription by RNA polymerase II);GO:0003682(chromatin binding);GO:0046872(metal ion binding);GO:1990391(DNA repair complex)	NA	yes
ENSSSCG00000009661	ADRA1A	-0.314413	0.000117287	1	0.058	0.107	adrenoceptor alpha 1A [Source:VGNC Symbol;Acc:VGNC:85154]	GO:0000165(MAPK cascade);GO:0001985(negative regulation of heart rate involved in baroreceptor response to increased systemic arterial blood pressure);GO:0001994(norepinephrine-epinephrine vasoconstriction involved in regulation of systemic arterial blood pressure);GO:0001996(positive regulation of heart rate by epinephrine-norepinephrine);GO:0001997(positive regulation of the force of heart cont…	04020(Calcium signaling pathway);04022(cGMP-PKG signaling pathway);04080(Neuroactive ligand-receptor interaction);04152(AMPK signaling pathway);04261(Adrenergic signaling in cardiomyocytes);04270(Vascular smooth muscle contraction);04970(Salivary secretion)	yes
ENSSSCG00000000910	CRADD	-0.315537	0.000634653	1	0.247	0.3	CASP2 and RIPK1 domain containing adaptor with death domain [Source:HGNC Symbol;Acc:HGNC:2340]	GO:0002020(protease binding);GO:0005634(nucleus);GO:0005737(cytoplasm);GO:0006919(activation of cysteine-type endopeptidase activity involved in apoptotic process);GO:0006977(DNA damage response, signal transduction by p53 class mediator resulting in cell cycle arrest);GO:0007165(signal transduction);GO:0030674(protein-macromolecule adaptor activity);GO:0042981(regulation of apoptotic process);GO…	NA	yes
ENSSSCG00000013297	CD44	-0.317204	6.90659e-05	1	0.185	0.234	CD44 molecule [Source:VGNC Symbol;Acc:VGNC:99614]	GO:0004888(transmembrane signaling receptor activity);GO:0004896(cytokine receptor activity);GO:0005540(hyaluronic acid binding);GO:0005794(Golgi apparatus);GO:0005829(cytosol);GO:0005886(plasma membrane);GO:0005902(microvillus);GO:0006954(inflammatory response);GO:0007155(cell adhesion);GO:0009986(cell surface);GO:0016020(membrane);GO:0016021(integral component of membrane);GO:0016323(basolatera…	04512(ECM-receptor interaction);04640(Hematopoietic cell lineage);05169(Epstein-Barr virus infection);05205(Proteoglycans in cancer);05206(MicroRNAs in cancer)	yes
ENSSSCG00000014321	KLHL3	-0.317794	0.00769197	1	0.12	0.156	kelch like family member 3 [Source:VGNC Symbol;Acc:VGNC:89525]	GO:0005737(cytoplasm);GO:0005829(cytosol);GO:0005856(cytoskeleton);GO:0006511(ubiquitin-dependent protein catabolic process);GO:0016567(protein ubiquitination);GO:0031463(Cul3-RING ubiquitin ligase complex);GO:0050801(ion homeostasis);GO:0070294(renal sodium ion absorption);GO:0070936(protein K48-linked ubiquitination);GO:0072156(distal tubule morphogenesis);GO:0097602(cullin family protein bindi…	NA	yes
ENSSSCG00000027063	DPY19L1	-0.318345	0.000487196	1	0.141	0.197	dpy-19 like C-mannosyltransferase 1 [Source:VGNC Symbol;Acc:VGNC:99712]	GO:0016020(membrane);GO:0016021(integral component of membrane);GO:0016740(transferase activity);GO:0016757(glycosyltransferase activity)	NA	yes
ENSSSCG00000014149	MEF2C	-0.319409	0.00120892	1	0.184	0.243	myocyte enhancer factor 2C [Source:VGNC Symbol;Acc:VGNC:90127]	GO:0000122(negative regulation of transcription by RNA polymerase II);GO:0000165(MAPK cascade);GO:0000977(RNA polymerase II transcription regulatory region sequence-specific DNA binding);GO:0000981(DNA-binding transcription factor activity, RNA polymerase II-specific);GO:0001228(DNA-binding transcription activator activity, RNA polymerase II-specific);GO:0003677(DNA binding);GO:0003680(minor groo…	04010(MAPK signaling pathway);04022(cGMP-PKG signaling pathway);04371(Apelin signaling pathway);04921(Oxytocin signaling pathway);04928(Parathyroid hormone synthesis, secretion and action);05202(Transcriptional misregulation in cancer);05418(Fluid shear stress and atherosclerosis)	yes
ENSSSCG00000011999	CADM2	-0.321577	0.000162334	1	0.104	0.157	cell adhesion molecule 2 [Source:VGNC Symbol;Acc:VGNC:97910]	GO:0007156(homophilic cell adhesion via plasma membrane adhesion molecules);GO:0007420(brain development);GO:0016020(membrane);GO:0016021(integral component of membrane);GO:0032809(neuronal cell body membrane)	NA	yes
ENSSSCG00000021440	GPSM2	-0.32324	1.63386e-05	0.50176	0.259	0.3	G protein signaling modulator 2 [Source:VGNC Symbol;Acc:VGNC:88649]	GO:0000132(establishment of mitotic spindle orientation);GO:0001965(G-protein alpha-subunit binding);GO:0005092(GDP-dissociation inhibitor activity);GO:0005737(cytoplasm);GO:0005813(centrosome);GO:0005829(cytosol);GO:0005938(cell cortex);GO:0007052(mitotic spindle organization);GO:0008022(protein C-terminus binding);GO:0019904(protein domain specific binding);GO:0030695(GTPase regulator activity)…	NA	yes
ENSSSCG00000016174	FN1	-0.324442	0.000185635	1	0.42	0.428	fibronectin 1 [Source:VGNC Symbol;Acc:VGNC:96305]	GO:0001932(regulation of protein phosphorylation);GO:0002020(protease binding);GO:0005102(signaling receptor binding);GO:0005178(integrin binding);GO:0005201(extracellular matrix structural constituent);GO:0005576(extracellular region);GO:0005577(fibrinogen complex);GO:0005604(basement membrane);GO:0005615(extracellular space);GO:0005793(endoplasmic reticulum-Golgi intermediate compartment);GO:00…	NA	yes
ENSSSCG00000007458	NCOA3	-0.324446	0.000147	1	0.267	0.324	nuclear receptor coactivator 3 [Source:VGNC Symbol;Acc:VGNC:96434]	GO:0000785(chromatin);GO:0003713(transcription coactivator activity);GO:0004402(histone acetyltransferase activity);GO:0005634(nucleus);GO:0005654(nucleoplasm);GO:0005737(cytoplasm);GO:0005829(cytosol);GO:0006355(regulation of DNA-templated transcription);GO:0016573(histone acetylation);GO:0016922(nuclear receptor binding);GO:0030374(nuclear receptor coactivator activity);GO:0032870(cellular resp…	NA	yes
ENSSSCG00000027417	LDLRAD4	-0.324496	0.000498782	1	0.134	0.168	low density lipoprotein receptor class A domain containing 4 [Source:VGNC Symbol;Acc:VGNC:89673]	GO:0000139(Golgi membrane);GO:0005768(endosome);GO:0009968(negative regulation of signal transduction);GO:0010008(endosome membrane);GO:0010719(negative regulation of epithelial to mesenchymal transition);GO:0010991(negative regulation of SMAD protein complex assembly);GO:0016020(membrane);GO:0016021(integral component of membrane);GO:0030336(negative regulation of cell migration);GO:0030512(nega…	NA	yes
ENSSSCG00000011471	FLNB	-0.324524	7.17198e-06	0.220251	0.135	0.17	filamin B [Source:VGNC Symbol;Acc:VGNC:88156]	GO:0003779(actin binding);GO:0005829(cytosol);GO:0005886(plasma membrane);GO:0030036(actin cytoskeleton organization);GO:0030154(cell differentiation);GO:0042802(identical protein binding);GO:0043232(intracellular non-membrane-bounded organelle);GO:0051015(actin filament binding)	04010(MAPK signaling pathway);04510(Focal adhesion);05132(Salmonella infection);05205(Proteoglycans in cancer)	yes
ENSSSCG00000018078	COX2	-0.324649	0.000738259	1	0.267	0.307	mitochondrially encoded cytochrome c oxidase II [Source:VGNC Symbol;Acc:VGNC:99791]	GO:0004129(cytochrome-c oxidase activity);GO:0005507(copper ion binding);GO:0005739(mitochondrion);GO:0005743(mitochondrial inner membrane);GO:0005751(mitochondrial respiratory chain complex IV);GO:0016020(membrane);GO:0016021(integral component of membrane);GO:0016491(oxidoreductase activity);GO:0022900(electron transport chain);GO:0031966(mitochondrial membrane);GO:0042773(ATP synthesis coupled…	00190(Oxidative phosphorylation);01100(Metabolic pathways);04260(Cardiac muscle contraction);04714(Thermogenesis);04932(Non-alcoholic fatty liver disease);05010(Alzheimer disease);05012(Parkinson disease);05014(Amyotrophic lateral sclerosis);05016(Huntington disease);05020(Prion disease);05022(Pathways of neurodegeneration - multiple diseases)	yes
ENSSSCG00000030480	DYRK1A	-0.324839	7.97201e-07	0.024482	0.462	0.523	dual specificity tyrosine phosphorylation regulated kinase 1A [Source:VGNC Symbol;Acc:VGNC:87505]	GO:0000166(nucleotide binding);GO:0003713(transcription coactivator activity);GO:0004672(protein kinase activity);GO:0004674(protein serine/threonine kinase activity);GO:0004712(protein serine/threonine/tyrosine kinase activity);GO:0004713(protein tyrosine kinase activity);GO:0004715(non-membrane spanning protein tyrosine kinase activity);GO:0005524(ATP binding);GO:0005634(nucleus);GO:0005737(cyt…	NA	yes
ENSSSCG00000016125	INO80D	-0.325378	1.52297e-06	0.0467705	0.204	0.24	INO80 complex subunit D [Source:VGNC Symbol;Acc:VGNC:96113]	GO:0000723(telomere maintenance);GO:0005634(nucleus);GO:0006275(regulation of DNA replication);GO:0006282(regulation of DNA repair);GO:0006338(chromatin remodeling);GO:0031011(Ino80 complex);GO:0033044(regulation of chromosome organization);GO:0045739(positive regulation of DNA repair);GO:0045893(positive regulation of DNA-templated transcription);GO:0045995(regulation of embryonic development);G…	NA	yes
ENSSSCG00000014339	CTNNA1	-0.325538	1.16617e-07	0.0035813	0.394	0.461	catenin alpha 1 [Source:VGNC Symbol;Acc:VGNC:87063]	GO:0005198(structural molecule activity);GO:0005737(cytoplasm);GO:0005829(cytosol);GO:0005856(cytoskeleton);GO:0005886(plasma membrane);GO:0005911(cell-cell junction);GO:0005912(adherens junction);GO:0005915(zonula adherens);GO:0006915(apoptotic process);GO:0007015(actin filament organization);GO:0007155(cell adhesion);GO:0007163(establishment or maintenance of cell polarity);GO:0007224(smoothene…	04390(Hippo signaling pathway);04520(Adherens junction);04670(Leukocyte transendothelial migration);05100(Bacterial invasion of epithelial cells);05200(Pathways in cancer);05213(Endometrial cancer);05226(Gastric cancer);05412(Arrhythmogenic right ventricular cardiomyopathy)	yes
ENSSSCG00000036520	EFNA5	-0.326951	0.00380202	1	0.306	0.355	ephrin A5 [Source:VGNC Symbol;Acc:VGNC:87575]	GO:0005169(neurotrophin TRKB receptor binding);GO:0005604(basement membrane);GO:0005886(plasma membrane);GO:0005912(adherens junction);GO:0007411(axon guidance);GO:0016020(membrane);GO:0022407(regulation of cell-cell adhesion);GO:0022604(regulation of cell morphogenesis);GO:0031225(anchored component of membrane);GO:0031290(retinal ganglion cell axon guidance);GO:0031362(anchored component of ext…	04010(MAPK signaling pathway);04014(Ras signaling pathway);04015(Rap1 signaling pathway);04151(PI3K-Akt signaling pathway);04360(Axon guidance);05206(MicroRNAs in cancer)	yes
ENSSSCG00000014900	RAB30	-0.327056	4.6331e-05	1	0.296	0.358	RAB30, member RAS onco family [Source:VGNC Symbol;Acc:VGNC:98254]	GO:0003924(GTPase activity);GO:0005525(GTP binding);GO:0005801(cis-Golgi network);GO:0005802(trans-Golgi network);GO:0007030(Golgi organization);GO:0016020(membrane);GO:0016192(vesicle-mediated transport);GO:0031985(Golgi cisterna);GO:0032482(Rab protein signal transduction);GO:0043231(intracellular membrane-bounded organelle)	NA	yes
ENSSSCG00000009021	LRBA	-0.328572	8.497e-07	0.0260943	0.395	0.445	LPS responsive beige-like anchor protein [Source:VGNC Symbol;Acc:VGNC:98074]	GO:0005829(cytosol);GO:0008104(protein localization);GO:0016020(membrane);GO:0019901(protein kinase binding)	NA	yes
ENSSSCG00000004856	NFATC1	-0.3295	0.0017066	1	0.086	0.133	nuclear factor of activated T cells 1 [Source:VGNC Symbol;Acc:VGNC:103140]	GO:0000785(chromatin);GO:0003677(DNA binding);GO:0003700(DNA-binding transcription factor activity);GO:0005634(nucleus);GO:0005654(nucleoplasm);GO:0005737(cytoplasm);GO:0006355(regulation of DNA-templated transcription);GO:0016604(nuclear body);GO:0033173(calcineurin-NFAT signaling cascade);GO:0035556(intracellular signal transduction);GO:0045893(positive regulation of DNA-templated transcription…	NA	yes
ENSSSCG00000006872	AGL	-0.329845	0.00123491	1	0.147	0.191	amylo-alpha-1, 6-glucosidase, 4-alpha-glucanotransferase [Source:VGNC Symbol;Acc:VGNC:106013]	GO:0003824(catalytic activity);GO:0004133(glycogen debranching enzyme activity);GO:0004134(4-alpha-glucanotransferase activity);GO:0004135(amylo-alpha-1,6-glucosidase activity);GO:0005634(nucleus);GO:0005737(cytoplasm);GO:0005829(cytosol);GO:0005975(carbohydrate metabolic process);GO:0005977(glycogen metabolic process);GO:0005978(glycogen biosynthetic process);GO:0005980(glycogen catabolic proces…	NA	yes
ENSSSCG00000015345	GLCCI1	-0.333105	0.00132026	1	0.079	0.122	glucocorticoid induced 1 [Source:VGNC Symbol;Acc:VGNC:88476]	GO:0005737(cytoplasm)	NA	yes
ENSSSCG00000015567	NIBAN1	-0.333885	1.78428e-05	0.547951	0.436	0.481	niban apoptosis regulator 1 [Source:VGNC Symbol;Acc:VGNC:90740]	GO:0001933(negative regulation of protein phosphorylation);GO:0001934(positive regulation of protein phosphorylation);GO:0005737(cytoplasm);GO:0005829(cytosol);GO:0005886(plasma membrane);GO:0034976(response to endoplasmic reticulum stress);GO:0045727(positive regulation of translation)	NA	yes
ENSSSCG00000011811	LPP	-0.335006	1.58275e-09	4.86061e-05	0.664	0.723	LIM domain containing preferred translocation partner in lipoma [Source:HGNC Symbol;Acc:HGNC:6679]	GO:0001725(stress fiber);GO:0005829(cytosol);GO:0005925(focal adhesion);GO:0046872(metal ion binding);GO:0098609(cell-cell adhesion)	NA	yes
ENSSSCG00000031188	C1orf185	-0.335174	4.4336e-05	1	0.057	0.105	chromosome 1 open reading frame 185 [Source:HGNC Symbol;Acc:HGNC:28096]	GO:0016020(membrane);GO:0016021(integral component of membrane)	NA	yes
ENSSSCG00000004419	SLC16A10	-0.336013	3.10974e-09	9.55003e-05	0.27	0.308	solute carrier family 16 member 10 [Source:VGNC Symbol;Acc:VGNC:103178]	GO:0005302(L-tyrosine transmembrane transporter activity);GO:0005886(plasma membrane);GO:0005887(integral component of plasma membrane);GO:0006590(thyroid hormone generation);GO:0015173(aromatic amino acid transmembrane transporter activity);GO:0015192(L-phenylalanine transmembrane transporter activity);GO:0015196(L-tryptophan transmembrane transporter activity);GO:0015349(thyroid hormone transme…	04919(Thyroid hormone signaling pathway);04974(Protein digestion and absorption)	yes
ENSSSCG00000006282	KIFAP3	-0.336195	1.00754e-06	0.0309415	0.304	0.365	kinesin associated protein 3 [Source:VGNC Symbol;Acc:VGNC:89475]	GO:0000794(condensed nuclear chromosome);GO:0001750(photoreceptor outer segment);GO:0001917(photoreceptor inner segment);GO:0005783(endoplasmic reticulum);GO:0005794(Golgi apparatus);GO:0005813(centrosome);GO:0005871(kinesin complex);GO:0005876(spindle microtubule);GO:0005930(axoneme);GO:0006915(apoptotic process);GO:0007017(microtubule-based process);GO:0007018(microtubule-based movement);GO:000…	NA	yes
ENSSSCG00000016164	IKZF2	-0.337194	0.000219791	1	0.136	0.197	IKAROS family zinc finger 2 [Source:VGNC Symbol;Acc:VGNC:95576]	GO:0000978(RNA polymerase II cis-regulatory region sequence-specific DNA binding);GO:0003700(DNA-binding transcription factor activity);GO:0006357(regulation of transcription by RNA polymerase II)	NA	yes
ENSSSCG00000037534	OPCML	-0.337196	7.75544e-08	0.0023817	0.549	0.567	opioid binding protein/cell adhesion molecule like [Source:VGNC Symbol;Acc:VGNC:91047]	NA	NA	yes
ENSSSCG00000038873	SLMAP	-0.337599	8.00674e-07	0.0245887	0.442	0.506	sarcolemma associated protein [Source:VGNC Symbol;Acc:VGNC:93212]	GO:0006936(muscle contraction);GO:0016020(membrane);GO:0016021(integral component of membrane);GO:0072659(protein localization to plasma membrane);GO:1900825(regulation of membrane depolarization during cardiac muscle cell action potential);GO:1905150(regulation of voltage-gated sodium channel activity)	NA	yes
ENSSSCG00000027669	TNS1	-0.33851	3.78001e-05	1	0.343	0.409	tensin 1 [Source:VGNC Symbol;Acc:VGNC:104082]	GO:0005925(focal adhesion);GO:0007044(cell-substrate junction assembly);GO:0010761(fibroblast migration);GO:0030055(cell-substrate junction);GO:0070161(anchoring junction)	NA	yes
ENSSSCG00000025729	IRS1	-0.338955	9.74219e-05	1	0.136	0.181	insulin receptor substrate 1 [Source:VGNC Symbol;Acc:VGNC:96376]	GO:0001784(phosphotyrosine residue binding);GO:0005158(insulin receptor binding);GO:0005159(insulin-like growth factor receptor binding);GO:0005654(nucleoplasm);GO:0005829(cytosol);GO:0005886(plasma membrane);GO:0005901(caveola);GO:0007165(signal transduction);GO:0008286(insulin receptor signaling pathway);GO:0010907(positive regulation of glucose metabolic process);GO:0014065(phosphatidylinosito…	04022(cGMP-PKG signaling pathway);04068(FoxO signaling pathway);04140(Autophagy - animal);04150(mTOR signaling pathway);04151(PI3K-Akt signaling pathway);04152(AMPK signaling pathway);04211(Longevity regulating pathway);04213(Longevity regulating pathway - multiple species);04722(Neurotrophin signaling pathway);04910(Insulin signaling pathway);04920(Adipocytokine signaling pathway);04923(Regulati…	yes
ENSSSCG00000011859	HEG1	-0.339467	1.96343e-05	0.602969	0.236	0.285	heart development protein with EGF like domains 1 [Source:VGNC Symbol;Acc:VGNC:88836]	GO:0001570(vasculogenesis);GO:0001701(in utero embryonic development);GO:0001885(endothelial cell development);GO:0001886(endothelial cell morphogenesis);GO:0001944(vasculature development);GO:0001945(lymph vessel development);GO:0003017(lymph circulation);GO:0003209(cardiac atrium morphogenesis);GO:0003222(ventricular trabecula myocardium morphogenesis);GO:0003281(ventricular septum development)…	NA	yes
ENSSSCG00000003218	MYBPC2	-0.340065	0.00332432	1	0.102	0.148	myosin binding protein C2 [Source:VGNC Symbol;Acc:VGNC:90500]	NA	NA	yes
ENSSSCG00000001485	MLIP	-0.340303	0.000155659	1	0.269	0.332	muscular LMNA interacting protein [Source:VGNC Symbol;Acc:VGNC:90253]	GO:0000122(negative regulation of transcription by RNA polymerase II);GO:0003714(transcription corepressor activity);GO:0005521(lamin binding);GO:0005635(nuclear envelope);GO:0016605(PML body);GO:0042383(sarcolemma)	NA	yes
ENSSSCG00000036052	ENSSSCG00000036052	-0.341348	0.000211189	1	0.132	0.19	NA	NA	NA	yes
ENSSSCG00000003768	NEXN	-0.34724	0.000250144	1	0.134	0.185	nexilin F-actin binding protein [Source:VGNC Symbol;Acc:VGNC:98154]	GO:0005886(plasma membrane);GO:0007155(cell adhesion);GO:0007156(homophilic cell adhesion via plasma membrane adhesion molecules);GO:0007411(axon guidance);GO:0008307(structural constituent of muscle);GO:0015629(actin cytoskeleton);GO:0030334(regulation of cell migration);GO:0030424(axon);GO:0051015(actin filament binding);GO:0051493(regulation of cytoskeleton organization);GO:0070593(dendrite se…	NA	yes
ENSSSCG00000008697	HTT	-0.348238	1.39352e-12	4.2795e-08	0.454	0.501	huntingtin [Source:VGNC Symbol;Acc:VGNC:89006]	GO:0000132(establishment of mitotic spindle orientation);GO:0002039(p53 binding);GO:0005522(profilin binding);GO:0005634(nucleus);GO:0005654(nucleoplasm);GO:0005737(cytoplasm);GO:0005769(early endosome);GO:0005770(late endosome);GO:0005776(autophagosome);GO:0005783(endoplasmic reticulum);GO:0005794(Golgi apparatus);GO:0005814(centriole);GO:0005829(cytosol);GO:0006890(retrograde vesicle-mediated t…	05016(Huntington disease);05022(Pathways of neurodegeneration - multiple diseases)	yes
ENSSSCG00000014280	RAD50	-0.348824	3.34601e-09	0.000102756	0.426	0.468	RAD50 double strand break repair protein [Source:HGNC Symbol;Acc:HGNC:9816]	GO:0000014(single-stranded DNA endodeoxyribonuclease activity);GO:0000019(regulation of mitotic recombination);GO:0000166(nucleotide binding);GO:0000722(telomere maintenance via recombination);GO:0000723(telomere maintenance);GO:0000781(chromosome, telomeric region);GO:0000794(condensed nuclear chromosome);GO:0003677(DNA binding);GO:0003678(DNA helicase activity);GO:0003691(double-stranded telome…	NA	yes
ENSSSCG00000009097	ANXA5	-0.349018	2.3272e-07	0.00714683	0.33	0.392	annexin A5 [Source:VGNC Symbol;Acc:VGNC:85370]	GO:0005509(calcium ion binding);GO:0005544(calcium-dependent phospholipid binding);GO:0009897(external side of plasma membrane);GO:0010033(response to organic substance);GO:0050819(negative regulation of coagulation);GO:0072563(endothelial microparticle)	NA	yes
ENSSSCG00000030108	ZNFX1	-0.349075	1.40122e-07	0.00430314	0.102	0.148	zinc finger NFX1-type containing 1 [Source:VGNC Symbol;Acc:VGNC:96210]	GO:0002218(activation of innate immune response);GO:0003723(RNA binding);GO:0004386(helicase activity);GO:0005634(nucleus);GO:0005741(mitochondrial outer membrane);GO:0008270(zinc ion binding);GO:0010494(cytoplasmic stress granule);GO:0031048(small non-coding RNA-dependent heterochromatin formation);GO:0031380(nuclear RNA-directed RNA polymerase complex);GO:0042742(defense response to bacterium);…	NA	yes
ENSSSCG00000039962	HSPB1	-0.349308	9.57237e-06	0.293968	0.088	0.15	heat shock protein family B (small) member 1 [Source:HGNC Symbol;Acc:HGNC:5246]	GO:0001533(cornified envelope);GO:0001932(regulation of protein phosphorylation);GO:0005080(protein kinase C binding);GO:0005634(nucleus);GO:0005737(cytoplasm);GO:0005819(spindle);GO:0005856(cytoskeleton);GO:0005886(plasma membrane);GO:0006469(negative regulation of protein kinase activity);GO:0008426(protein kinase C inhibitor activity);GO:0009615(response to virus);GO:0019901(protein kinase bin…	NA	yes
ENSSSCG00000002257	MCTP2	-0.350006	7.34466e-05	1	0.068	0.115	multiple C2 and transmembrane domain containing 2 [Source:VGNC Symbol;Acc:VGNC:90084]	GO:0005509(calcium ion binding);GO:0005654(nucleoplasm);GO:0005829(cytosol);GO:0016020(membrane);GO:0016021(integral component of membrane);GO:0030672(synaptic vesicle membrane);GO:0046928(regulation of neurotransmitter secretion)	NA	yes
ENSSSCG00000012597	PLS3	-0.351016	3.0052e-05	0.922896	0.121	0.17	plastin 3 [Source:VGNC Symbol;Acc:VGNC:91573]	GO:0003779(actin binding);GO:0005509(calcium ion binding);GO:0005737(cytoplasm);GO:0005829(cytosol);GO:0005884(actin filament);GO:0005886(plasma membrane);GO:0032432(actin filament bundle);GO:0046872(metal ion binding);GO:0051015(actin filament binding);GO:0051017(actin filament bundle assembly);GO:0051639(actin filament network formation);GO:0060348(bone development)	NA	yes
ENSSSCG00000015944	TLK1	-0.351399	4.13607e-07	0.0127019	0.382	0.445	tousled like kinase 1 [Source:VGNC Symbol;Acc:VGNC:95543]	GO:0000166(nucleotide binding);GO:0004672(protein kinase activity);GO:0004674(protein serine/threonine kinase activity);GO:0005524(ATP binding);GO:0005634(nucleus);GO:0005654(nucleoplasm);GO:0006468(protein phosphorylation);GO:0006886(intracellular protein transport);GO:0007059(chromosome segregation);GO:0018105(peptidyl-serine phosphorylation);GO:0035556(intracellular signal transduction);GO:190…	NA	yes
ENSSSCG00000055651	C1S	-0.352079	1.34029e-05	0.411603	0.161	0.22	complement C1s [Source:HGNC Symbol;Acc:HGNC:1247]	GO:0004252(serine-type endopeptidase activity);GO:0042802(identical protein binding)	04610(Complement and coagulation cascades);05133(Pertussis);05150(Staphylococcus aureus infection);05171(Coronavirus disease - COVID-19);05322(Systemic lupus erythematosus)	yes
ENSSSCG00000010483	PLCE1	-0.353717	0.00132412	1	0.145	0.179	phospholipase C epsilon 1 [Source:VGNC Symbol;Acc:VGNC:91519]	GO:0004435(phosphatidylinositol phospholipase C activity);GO:0004629(phospholipase C activity);GO:0005085(guanyl-nucleotide exchange factor activity);GO:0005829(cytosol);GO:0005886(plasma membrane);GO:0006629(lipid metabolic process);GO:0006651(diacylglycerol biosynthetic process);GO:0007165(signal transduction);GO:0007173(epidermal growth factor receptor signaling pathway);GO:0007200(phospholipa…	00562(Inositol phosphate metabolism);01100(Metabolic pathways);04014(Ras signaling pathway);04015(Rap1 signaling pathway);04020(Calcium signaling pathway);04024(cAMP signaling pathway);04070(Phosphatidylinositol signaling system);04919(Thyroid hormone signaling pathway);04933(AGE-RAGE signaling pathway in diabetic complications);05205(Proteoglycans in cancer)	yes
ENSSSCG00000002259	ENSSSCG00000002259	-0.353968	2.83924e-09	8.7193e-05	0.579	0.645	NA	GO:0004691(cAMP-dependent protein kinase activity);GO:0005078(MAP-kinase scaffold activity);GO:0005085(guanyl-nucleotide exchange factor activity);GO:0005737(cytoplasm);GO:0015629(actin cytoskeleton);GO:0035023(regulation of Rho protein signal transduction);GO:0043123(positive regulation of I-kappaB kinase/NF-kappaB signaling);GO:0043410(positive regulation of MAPK cascade);GO:0050790(regulation …	NA	yes
ENSSSCG00000020906	GHSR	-0.354207	0.00136583	1	0.193	0.225	growth hormone secretagogue receptor [Source:HGNC Symbol;Acc:HGNC:4267]	GO:0001616(growth hormone secretagogue receptor activity);GO:0004930(G protein-coupled receptor activity);GO:0005125(cytokine activity);GO:0005164(tumor necrosis factor receptor binding);GO:0005576(extracellular region);GO:0005615(extracellular space);GO:0005886(plasma membrane);GO:0006955(immune response);GO:0007154(cell communication);GO:0007165(signal transduction);GO:0007186(G protein-coupled…	04060(Cytokine-cytokine receptor interaction);04061(Viral protein interaction with cytokine and cytokine receptor);04068(FoxO signaling pathway);04210(Apoptosis);04217(Necroptosis);04650(Natural killer cell mediated cytotoxicity);05132(Salmonella infection);05164(Influenza A)	yes
ENSSSCG00000023437	ITPR1	-0.354304	9.09173e-06	0.279207	0.204	0.276	inositol 1,4,5-trisphosphate receptor type 1 [Source:VGNC Symbol;Acc:VGNC:89253]	GO:0000902(cell morphogenesis);GO:0001666(response to hypoxia);GO:0005216(ion channel activity);GO:0005220(inositol 1,4,5-trisphosphate-sensitive calcium-release channel activity);GO:0005262(calcium channel activity);GO:0005635(nuclear envelope);GO:0005637(nuclear inner membrane);GO:0005730(nucleolus);GO:0005737(cytoplasm);GO:0005783(endoplasmic reticulum);GO:0005789(endoplasmic reticulum membran…	NA	yes
ENSSSCG00000011959	ABI3BP	-0.354545	1.31893e-14	4.05044e-10	0.84	0.849	ABI family member 3 binding protein [Source:VGNC Symbol;Acc:VGNC:108628]	GO:0005518(collagen binding);GO:0005539(glycosaminoglycan binding);GO:0005614(interstitial matrix);GO:0008201(heparin binding);GO:0008285(negative regulation of cell population proliferation);GO:0010811(positive regulation of cell-substrate adhesion);GO:0030198(extracellular matrix organization);GO:0031012(extracellular matrix);GO:0062023(collagen-containing extracellular matrix);GO:1904597(negat…	NA	yes
ENSSSCG00000011959	ABI3BP	-0.354545	1.31893e-14	4.05044e-10	0.84	0.849	ABI family member 3 binding protein [Source:VGNC Symbol;Acc:VGNC:108628]	GO:0005518(collagen binding);GO:0005539(glycosaminoglycan binding);GO:0005614(interstitial matrix);GO:0008201(heparin binding);GO:0008285(negative regulation of cell population proliferation);GO:0010811(positive regulation of cell-substrate adhesion);GO:0030198(extracellular matrix organization);GO:0031012(extracellular matrix);GO:0062023(collagen-containing extracellular matrix);GO:1904597(negat…	NA	yes
ENSSSCG00000016578	FLNC	-0.355528	2.85919e-06	0.0878058	0.05	0.106	filamin C [Source:VGNC Symbol;Acc:VGNC:88157]	GO:0003779(actin binding);GO:0005737(cytoplasm);GO:0005829(cytosol);GO:0005886(plasma membrane);GO:0008092(cytoskeletal protein binding);GO:0030036(actin cytoskeleton organization);GO:0030506(ankyrin binding);GO:0042383(sarcolemma);GO:0043232(intracellular non-membrane-bounded organelle);GO:0045214(sarcomere organization);GO:0051015(actin filament binding);GO:0055001(muscle cell development)	04010(MAPK signaling pathway);04510(Focal adhesion);05132(Salmonella infection);05205(Proteoglycans in cancer)	yes
ENSSSCG00000017126	NARF	-0.357456	2.06678e-07	0.00634709	0.085	0.148	nuclear prelamin A recognition factor [Source:VGNC Symbol;Acc:VGNC:90582]	GO:0005521(lamin binding);GO:0005638(lamin filament);GO:0005654(nucleoplasm);GO:0005730(nucleolus);GO:0031981(nuclear lumen)	NA	yes
ENSSSCG00000015399	SEMA3E	-0.361566	1.15265e-05	0.35398	0.083	0.139	semaphorin 3E [Source:VGNC Symbol;Acc:VGNC:92697]	GO:0001569(branching involved in blood vessel morphogenesis);GO:0001755(neural crest cell migration);GO:0001953(negative regulation of cell-matrix adhesion);GO:0002040(sprouting angiogenesis);GO:0005615(extracellular space);GO:0005887(integral component of plasma membrane);GO:0007411(axon guidance);GO:0008360(regulation of cell shape);GO:0014068(positive regulation of phosphatidylinositol 3-kinas…	04360(Axon guidance)	yes
ENSSSCG00000000884	APAF1	-0.3643	1.66399e-06	0.0511011	0.162	0.234	apoptotic peptidase activating factor 1 [Source:VGNC Symbol;Acc:VGNC:85398]	GO:0000166(nucleotide binding);GO:0001843(neural tube closure);GO:0005524(ATP binding);GO:0005634(nucleus);GO:0005737(cytoplasm);GO:0005829(cytosol);GO:0006508(proteolysis);GO:0006915(apoptotic process);GO:0006919(activation of cysteine-type endopeptidase activity involved in apoptotic process);GO:0007420(brain development);GO:0008233(peptidase activity);GO:0008635(activation of cysteine-type end…	01524(Platinum drug resistance);04115(p53 signaling pathway);04210(Apoptosis);04215(Apoptosis - multiple species);05010(Alzheimer disease);05012(Parkinson disease);05014(Amyotrophic lateral sclerosis);05016(Huntington disease);05020(Prion disease);05022(Pathways of neurodegeneration - multiple diseases);05134(Legionellosis);05152(Tuberculosis);05160(Hepatitis C);05161(Hepatitis B);05162(Measles);…	yes
ENSSSCG00000002752	ZFHX3	-0.366386	9.37688e-06	0.287964	0.107	0.159	zinc finger homeobox 3 [Source:VGNC Symbol;Acc:VGNC:95141]	GO:0000122(negative regulation of transcription by RNA polymerase II);GO:0000978(RNA polymerase II cis-regulatory region sequence-specific DNA binding);GO:0000981(DNA-binding transcription factor activity, RNA polymerase II-specific);GO:0001227(DNA-binding transcription repressor activity, RNA polymerase II-specific);GO:0003676(nucleic acid binding);GO:0003677(DNA binding);GO:0005634(nucleus);GO:…	NA	yes
ENSSSCG00000060056	ENSSSCG00000060056	-0.369425	9.37615e-10	2.87942e-05	0.49	0.553	NA	NA	NA	yes
ENSSSCG00000015357	MEOX2	-0.371591	3.35578e-09	0.000103056	0.528	0.541	mesenchyme homeobox 2 [Source:VGNC Symbol;Acc:VGNC:90142]	GO:0000978(RNA polymerase II cis-regulatory region sequence-specific DNA binding);GO:0000981(DNA-binding transcription factor activity, RNA polymerase II-specific);GO:0001228(DNA-binding transcription activator activity, RNA polymerase II-specific);GO:0001525(angiogenesis);GO:0001757(somite specification);GO:0003677(DNA binding);GO:0003700(DNA-binding transcription factor activity);GO:0005634(nuc…	NA	yes
ENSSSCG00000011628	DNAJC13	-0.373814	2.16979e-06	0.0666342	0.246	0.325	DnaJ heat shock protein family (Hsp40) member C13 [Source:VGNC Symbol;Acc:VGNC:108650]	GO:0005829(cytosol);GO:0006898(receptor-mediated endocytosis);GO:0007032(endosome organization);GO:0010008(endosome membrane);GO:0031901(early endosome membrane);GO:0043231(intracellular membrane-bounded organelle);GO:0071203(WASH complex);GO:1902954(regulation of early endosome to recycling endosome transport);GO:2000641(regulation of early endosome to late endosome transport)	NA	yes
ENSSSCG00000037015	SESN3	-0.374012	8.17269e-09	0.000250983	0.475	0.515	sestrin 3 [Source:VGNC Symbol;Acc:VGNC:92755]	GO:0005634(nucleus);GO:0005737(cytoplasm);GO:0016239(positive regulation of macroautophagy);GO:0016684(oxidoreductase activity, acting on peroxide as acceptor);GO:0031932(TORC2 complex);GO:0032868(response to insulin);GO:0034198(cellular response to amino acid starvation);GO:0038203(TORC2 signaling);GO:0042149(cellular response to glucose starvation);GO:0042593(glucose homeostasis);GO:0046626(reg…	04115(p53 signaling pathway);04211(Longevity regulating pathway)	yes
ENSSSCG00000015917	XIRP2	-0.374825	2.44037e-07	0.00749437	0.067	0.13	xin actin binding repeat containing 2 [Source:VGNC Symbol;Acc:VGNC:109485]	GO:0001725(stress fiber);GO:0003281(ventricular septum development);GO:0003779(actin binding);GO:0005886(plasma membrane);GO:0005925(focal adhesion);GO:0007507(heart development);GO:0015629(actin cytoskeleton);GO:0030018(Z disc);GO:0030036(actin cytoskeleton organization);GO:0030054(cell junction);GO:0045216(cell-cell junction organization);GO:0046872(metal ion binding);GO:0051015(actin filament …	NA	yes
ENSSSCG00000010190	ACTA1	-0.37699	3.36162e-06	0.103235	0.194	0.223	actin alpha 1, skeletal muscle [Source:HGNC Symbol;Acc:HGNC:129]	GO:0001725(stress fiber);GO:0005865(striated muscle thin filament);GO:0005884(actin filament);GO:0015629(actin cytoskeleton);GO:0030017(sarcomere);GO:0030240(skeletal muscle thin filament assembly);GO:0048741(skeletal muscle fiber development)	NA	yes
ENSSSCG00000031970	RASSF5	-0.377351	0.000878108	1	0.111	0.147	Ras association domain family member 5 [Source:VGNC Symbol;Acc:VGNC:92125]	GO:0005634(nucleus);GO:0005856(cytoskeleton);GO:0005874(microtubule);GO:0007165(signal transduction);GO:0031267(small GTPase binding);GO:0031398(positive regulation of protein ubiquitination);GO:0042981(regulation of apoptotic process);GO:0046651(lymphocyte proliferation);GO:0050672(negative regulation of lymphocyte proliferation);GO:1900180(regulation of protein localization to nucleus)	04014(Ras signaling pathway);04015(Rap1 signaling pathway);04218(Cellular senescence);04670(Leukocyte transendothelial migration);05200(Pathways in cancer);05223(Non-small cell lung cancer)	yes
ENSSSCG00000006889	ARHGAP29	-0.379299	2.90826e-07	0.00893126	0.246	0.308	Rho GTPase activating protein 29 [Source:VGNC Symbol;Acc:VGNC:85468]	GO:0005096(GTPase activator activity);GO:0005737(cytoplasm);GO:0007165(signal transduction);GO:0030165(PDZ domain binding);GO:0032991(protein-containing complex);GO:0090630(activation of GTPase activity)	NA	yes
ENSSSCG00000012880	CPT1A	-0.380612	2.25084e-08	0.000691233	0.046	0.106	carnitine palmitoyltransferase 1A [Source:VGNC Symbol;Acc:VGNC:86964]	GO:0001676(long-chain fatty acid metabolic process);GO:0004095(carnitine O-palmitoyltransferase activity);GO:0005739(mitochondrion);GO:0005741(mitochondrial outer membrane);GO:0006629(lipid metabolic process);GO:0006631(fatty acid metabolic process);GO:0006635(fatty acid beta-oxidation);GO:0009437(carnitine metabolic process);GO:0016020(membrane);GO:0016021(integral component of membrane);GO:0016…	NA	yes
ENSSSCG00000012637	KLHL13	-0.381299	7.02225e-07	0.0215653	0.308	0.359	kelch like family member 13 [Source:VGNC Symbol;Acc:VGNC:89514]	GO:0004842(ubiquitin-protein transferase activity);GO:0016567(protein ubiquitination);GO:0031463(Cul3-RING ubiquitin ligase complex);GO:0032465(regulation of cytokinesis);GO:0047485(protein N-terminus binding);GO:0097602(cullin family protein binding)	04120(Ubiquitin mediated proteolysis)	yes
ENSSSCG00000005027	FRMD6	-0.382389	3.10884e-08	0.000954723	0.453	0.505	FERM domain containing 6 [Source:VGNC Symbol;Acc:VGNC:88239]	GO:0005737(cytoplasm);GO:0005856(cytoskeleton);GO:0005886(plasma membrane);GO:0031032(actomyosin structure organization)	04390(Hippo signaling pathway);04392(Hippo signaling pathway - multiple species)	yes
ENSSSCG00000059435	RNF24	-0.384936	1.37663e-05	0.422762	0.27	0.333	ring finger protein 24 [Source:HGNC Symbol;Acc:HGNC:13779]	GO:0005794(Golgi apparatus);GO:0008270(zinc ion binding);GO:0016020(membrane);GO:0016021(integral component of membrane);GO:0046872(metal ion binding)	NA	yes
ENSSSCG00000011229	STT3B	-0.385297	1.77559e-07	0.00545284	0.246	0.307	STT3 oligosaccharyltransferase complex catalytic subunit B [Source:VGNC Symbol;Acc:VGNC:93582]	GO:0004576(oligosaccharyl transferase activity);GO:0004579(dolichyl-diphosphooligosaccharide-protein glycotransferase activity);GO:0005783(endoplasmic reticulum);GO:0005789(endoplasmic reticulum membrane);GO:0006486(protein glycosylation);GO:0006487(protein N-linked glycosylation);GO:0006516(glycoprotein catabolic process);GO:0006986(response to unfolded protein);GO:0008250(oligosaccharyltransfer…	00510(N-Glycan biosynthesis);00513(Various types of N-glycan biosynthesis);01100(Metabolic pathways);04141(Protein processing in endoplasmic reticulum)	yes
ENSSSCG00000012196	IL1RAPL1	-0.386628	0.000809602	1	0.112	0.137	interleukin 1 receptor accessory protein like 1 [Source:VGNC Symbol;Acc:VGNC:103967]	GO:0005886(plasma membrane);GO:0007165(signal transduction);GO:0016020(membrane);GO:0016021(integral component of membrane);GO:0016787(hydrolase activity);GO:0030424(axon);GO:0030425(dendrite);GO:0042995(cell projection);GO:0045920(negative regulation of exocytosis);GO:0098978(glutamatergic synapse);GO:0099175(regulation of postsynapse organization);GO:0099545(trans-synaptic signaling by trans-sy…	NA	yes
ENSSSCG00000037766	NR3C2	-0.390261	1.57234e-06	0.0482864	0.361	0.419	nuclear receptor subfamily 3 group C member 2 [Source:VGNC Symbol;Acc:VGNC:90884]	GO:0003677(DNA binding);GO:0003700(DNA-binding transcription factor activity);GO:0005634(nucleus);GO:0005654(nucleoplasm);GO:0006355(regulation of DNA-templated transcription);GO:0008270(zinc ion binding);GO:0043235(receptor complex);GO:0043565(sequence-specific DNA binding);GO:0046872(metal ion binding);GO:1901224(positive regulation of NIK/NF-kappaB signaling);GO:1990837(sequence-specific doubl…	NA	yes
ENSSSCG00000006754	AMPD1	-0.391676	0.000600355	1	0.075	0.114	adenosine monophosphate deaminase 1 [Source:VGNC Symbol;Acc:VGNC:85286]	GO:0003876(AMP deaminase activity);GO:0005829(cytosol);GO:0006188(IMP biosynthetic process);GO:0009168(purine ribonucleoside monophosphate biosynthetic process);GO:0016787(hydrolase activity);GO:0019239(deaminase activity);GO:0032263(GMP salvage);GO:0032264(IMP salvage);GO:0042802(identical protein binding);GO:0046033(AMP metabolic process);GO:0046872(metal ion binding)	00230(Purine metabolism);01100(Metabolic pathways)	yes
ENSSSCG00000004027	PDE10A	-0.393021	1.10794e-06	0.0340248	0.161	0.182	phosphodiesterase 10A [Source:VGNC Symbol;Acc:VGNC:91248]	GO:0004114(3',5'-cyclic-nucleotide phosphodiesterase activity);GO:0004118(cGMP-stimulated cyclic-nucleotide phosphodiesterase activity);GO:0007165(signal transduction);GO:0008081(phosphoric diester hydrolase activity);GO:0016787(hydrolase activity);GO:0030552(cAMP binding);GO:0046872(metal ion binding)	NA	yes
ENSSSCG00000015273	ATP2B4	-0.394521	1.29629e-07	0.0039809	0.228	0.314	ATPase plasma membrane Ca2+ transporting 4 [Source:VGNC Symbol;Acc:VGNC:85651]	GO:0000166(nucleotide binding);GO:0005388(P-type calcium transporter activity);GO:0005516(calmodulin binding);GO:0005524(ATP binding);GO:0005886(plasma membrane);GO:0006357(regulation of transcription by RNA polymerase II);GO:0006811(ion transport);GO:0006816(calcium ion transport);GO:0006874(cellular calcium ion homeostasis);GO:0010629(negative regulation of gene expression);GO:0010751(negative …	04020(Calcium signaling pathway);04022(cGMP-PKG signaling pathway);04024(cAMP signaling pathway);04261(Adrenergic signaling in cardiomyocytes);04925(Aldosterone synthesis and secretion);04961(Endocrine and other factor-regulated calcium reabsorption);04970(Salivary secretion);04972(Pancreatic secretion);04978(Mineral absorption)	yes
ENSSSCG00000004587	MYO1E	-0.40008	2.8217e-05	0.866545	0.087	0.149	myosin IE [Source:VGNC Symbol;Acc:VGNC:90528]	GO:0000166(nucleotide binding);GO:0001570(vasculogenesis);GO:0001701(in utero embryonic development);GO:0001822(kidney development);GO:0003094(glomerular filtration);GO:0003774(cytoskeletal motor activity);GO:0003779(actin binding);GO:0005516(calmodulin binding);GO:0005524(ATP binding);GO:0005737(cytoplasm);GO:0005856(cytoskeleton);GO:0005903(brush border);GO:0005912(adherens junction);GO:0006807…	NA	yes
ENSSSCG00000008642	ASAP2	-0.402105	1.283e-07	0.00394008	0.193	0.267	ArfGAP with SH3 domain, ankyrin repeat and PH domain 2 [Source:VGNC Symbol;Acc:VGNC:85558]	GO:0005096(GTPase activator activity);GO:0005737(cytoplasm);GO:0043547(positive regulation of GTPase activity);GO:0046872(metal ion binding)	04144(Endocytosis);04666(Fc gamma R-mediated phagocytosis)	yes
ENSSSCG00000030150	UGDH	-0.403573	0.000102931	1	0.192	0.233	UDP-glucose 6-dehydrogenase [Source:VGNC Symbol;Acc:VGNC:94686]	GO:0001702(gastrulation with mouth forming second);GO:0003979(UDP-glucose 6-dehydrogenase activity);GO:0005634(nucleus);GO:0005654(nucleoplasm);GO:0005829(cytosol);GO:0005975(carbohydrate metabolic process);GO:0006024(glycosaminoglycan biosynthetic process);GO:0006065(UDP-glucuronate biosynthetic process);GO:0015012(heparan sulfate proteoglycan biosynthetic process);GO:0016491(oxidoreductase acti…	00040(Pentose and glucuronate interconversions);00053(Ascorbate and aldarate metabolism);00520(Amino sugar and nucleotide sugar metabolism);01100(Metabolic pathways);01240(Biosynthesis of cofactors)	yes
ENSSSCG00000004485	CD109	-0.403959	3.26966e-08	0.00100411	0.075	0.136	CD109 molecule [Source:VGNC Symbol;Acc:VGNC:86388]	GO:0001933(negative regulation of protein phosphorylation);GO:0001942(hair follicle development);GO:0004866(endopeptidase inhibitor activity);GO:0004867(serine-type endopeptidase inhibitor activity);GO:0005576(extracellular region);GO:0005615(extracellular space);GO:0005829(cytosol);GO:0005886(plasma membrane);GO:0006468(protein phosphorylation);GO:0010466(negative regulation of peptidase activit…	NA	yes
ENSSSCG00000005997	COL14A1	-0.40589	2.18787e-05	0.671894	0.379	0.446	collagen type XIV alpha 1 chain [Source:VGNC Symbol;Acc:VGNC:97936]	GO:0005576(extracellular region);GO:0005581(collagen trimer);GO:0030020(extracellular matrix structural constituent conferring tensile strength);GO:0062023(collagen-containing extracellular matrix);GO:0110165(cellular anatomical entity)	04974(Protein digestion and absorption)	yes
ENSSSCG00000009192	PDLIM5	-0.406345	1.29898e-08	0.000398916	0.154	0.244	PDZ and LIM domain 5 [Source:VGNC Symbol;Acc:VGNC:91284]	GO:0001725(stress fiber);GO:0003779(actin binding);GO:0005912(adherens junction);GO:0007507(heart development);GO:0015629(actin cytoskeleton);GO:0030018(Z disc);GO:0030036(actin cytoskeleton organization);GO:0031941(filamentous actin);GO:0046872(metal ion binding);GO:0051371(muscle alpha-actinin binding);GO:0061061(muscle structure development)	NA	yes
ENSSSCG00000006018	TRPS1	-0.40641	2.29988e-10	7.06294e-06	0.555	0.645	transcriptional repressor GATA binding 1 [Source:VGNC Symbol;Acc:VGNC:94471]	GO:0000122(negative regulation of transcription by RNA polymerase II);GO:0000785(chromatin);GO:0000977(RNA polymerase II transcription regulatory region sequence-specific DNA binding);GO:0001227(DNA-binding transcription repressor activity, RNA polymerase II-specific);GO:0001501(skeletal system development);GO:0003700(DNA-binding transcription factor activity);GO:0005634(nucleus);GO:0005654(nucle…	NA	yes
ENSSSCG00000041050	ENSSSCG00000041050	-0.407749	3.81813e-14	1.17255e-09	0.029	0.103	NA	NA	NA	yes
ENSSSCG00000012699	ENSSSCG00000012699	-0.413745	5.05434e-08	0.00155219	0.152	0.243	four and a half LIM domains 1 [Source:VGNC Symbol;Acc:VGNC:88127]	GO:0007517(muscle organ development);GO:0044325(transmembrane transporter binding);GO:0046872(metal ion binding)	04630(JAK-STAT signaling pathway)	yes
ENSSSCG00000015386	FAM126A	-0.419686	1.86899e-08	0.000573967	0.348	0.413	family with sequence similarity 126 member A [Source:VGNC Symbol;Acc:VGNC:87899]	GO:0005737(cytoplasm);GO:0005829(cytosol);GO:0005886(plasma membrane);GO:0016020(membrane);GO:0046854(phosphatidylinositol phosphate biosynthetic process);GO:0072659(protein localization to plasma membrane)	NA	yes
ENSSSCG00000037508	GSN	-0.422411	5.16858e-11	1.58727e-06	0.727	0.754	gelsolin [Source:HGNC Symbol;Acc:HGNC:4620]	GO:0002102(podosome);GO:0003779(actin binding);GO:0005509(calcium ion binding);GO:0005576(extracellular region);GO:0005615(extracellular space);GO:0005634(nucleus);GO:0005737(cytoplasm);GO:0005829(cytosol);GO:0005886(plasma membrane);GO:0005925(focal adhesion);GO:0006911(phagocytosis, engulfment);GO:0010628(positive regulation of gene expression);GO:0014891(striated muscle atrophy);GO:0016192(ves…	NA	yes
ENSSSCG00000001499	DST	-0.423814	2.34652e-11	7.20616e-07	0.587	0.63	dystonin [Source:HGNC Symbol;Acc:HGNC:1090]	GO:0003779(actin binding);GO:0005198(structural molecule activity);GO:0005509(calcium ion binding);GO:0005737(cytoplasm);GO:0005856(cytoskeleton);GO:0005874(microtubule);GO:0005882(intermediate filament);GO:0005925(focal adhesion);GO:0008017(microtubule binding);GO:0016020(membrane);GO:0030056(hemidesmosome);GO:0031122(cytoplasmic microtubule organization);GO:0031581(hemidesmosome assembly);GO:00…	NA	yes
ENSSSCG00000015238	ARHGAP32	-0.430175	3.72798e-09	0.000114486	0.354	0.442	Rho GTPase activating protein 32 [Source:VGNC Symbol;Acc:VGNC:85471]	GO:0001650(fibrillar center);GO:0005096(GTPase activator activity);GO:0005654(nucleoplasm);GO:0005794(Golgi apparatus);GO:0005938(cell cortex);GO:0007165(signal transduction);GO:0007264(small GTPase mediated signal transduction);GO:0014069(postsynaptic density);GO:0015629(actin cytoskeleton);GO:0035091(phosphatidylinositol binding);GO:0050790(regulation of catalytic activity);GO:1901981(phosphati…	NA	yes
ENSSSCG00000011033	VIM	-0.431795	1.2452e-08	0.0003824	0.291	0.332	vimentin [Source:VGNC Symbol;Acc:VGNC:95565]	GO:0003723(RNA binding);GO:0003725(double-stranded RNA binding);GO:0005200(structural constituent of cytoskeleton);GO:0005212(structural constituent of eye lens);GO:0005737(cytoplasm);GO:0005777(peroxisome);GO:0005829(cytosol);GO:0005844(polysome);GO:0005856(cytoskeleton);GO:0005882(intermediate filament);GO:0005886(plasma membrane);GO:0010628(positive regulation of gene expression);GO:0010977(ne…	05169(Epstein-Barr virus infection);05206(MicroRNAs in cancer)	yes
ENSSSCG00000015519	RASAL2	-0.434306	7.23751e-07	0.0222264	0.259	0.356	RAS protein activator like 2 [Source:VGNC Symbol;Acc:VGNC:92105]	GO:0002021(response to dietary excess);GO:0005096(GTPase activator activity);GO:0007165(signal transduction);GO:0009749(response to glucose);GO:0010467(gene expression);GO:0035264(multicellular organism growth);GO:0043087(regulation of GTPase activity);GO:0060612(adipose tissue development);GO:2000257(regulation of protein activation cascade)	04014(Ras signaling pathway)	yes
ENSSSCG00000010352	GRID1	-0.437196	7.30662e-09	0.000224386	0.048	0.114	glutamate ionotropic receptor delta type subunit 1 [Source:VGNC Symbol;Acc:VGNC:88674]	GO:0004970(ionotropic glutamate receptor activity);GO:0005216(ion channel activity);GO:0005886(plasma membrane);GO:0006811(ion transport);GO:0008066(glutamate receptor activity);GO:0015276(ligand-gated ion channel activity);GO:0016020(membrane);GO:0016021(integral component of membrane);GO:0034220(ion transmembrane transport);GO:0035176(social behavior);GO:0035235(ionotropic glutamate receptor si…	04080(Neuroactive ligand-receptor interaction)	yes
ENSSSCG00000027675	FOXP1	-0.439257	7.54839e-11	2.31811e-06	0.513	0.609	forkhead box P1 [Source:VGNC Symbol;Acc:VGNC:88222]	GO:0000122(negative regulation of transcription by RNA polymerase II);GO:0000978(RNA polymerase II cis-regulatory region sequence-specific DNA binding);GO:0000981(DNA-binding transcription factor activity, RNA polymerase II-specific);GO:0001046(core promoter sequence-specific DNA binding);GO:0001227(DNA-binding transcription repressor activity, RNA polymerase II-specific);GO:0002903(negative regu…	05206(MicroRNAs in cancer)	yes
ENSSSCG00000017146	ENSSSCG00000017146	-0.445996	3.05411e-11	9.37916e-07	0.067	0.146	NA	GO:0004842(ubiquitin-protein transferase activity);GO:0016567(protein ubiquitination);GO:0016887(ATP hydrolysis activity)	NA	yes
ENSSSCG00000006940	CCN1	-0.446942	9.27954e-07	0.0284975	0.098	0.159	cellular communication network factor 1 [Source:VGNC Symbol;Acc:VGNC:86344]	GO:0001649(osteoblast differentiation);GO:0001934(positive regulation of protein phosphorylation);GO:0002041(intussusceptive angiogenesis);GO:0003181(atrioventricular valve morphogenesis);GO:0003278(apoptotic process involved in heart morphogenesis);GO:0003281(ventricular septum development);GO:0005178(integrin binding);GO:0005576(extracellular region);GO:0006915(apoptotic process);GO:0007155(cel…	NA	yes
ENSSSCG00000007917	RBFOX1	-0.449036	6.95565e-06	0.213608	0.209	0.247	RNA binding fox-1 homolog 1 [Source:VGNC Symbol;Acc:VGNC:92139]	GO:0000381(regulation of alternative mRNA splicing, via spliceosome);GO:0003676(nucleic acid binding);GO:0003723(RNA binding);GO:0003729(mRNA binding);GO:0005634(nucleus);GO:0005737(cytoplasm);GO:0006397(mRNA processing);GO:0007399(nervous system development);GO:0008380(RNA splicing);GO:0043484(regulation of RNA splicing)	NA	yes
ENSSSCG00000011075	KIAA1217	-0.452955	2.64798e-10	8.13193e-06	0.197	0.306	KIAA1217 [Source:VGNC Symbol;Acc:VGNC:96079]	GO:0048706(embryonic skeletal system development);GO:0110165(cellular anatomical entity)	NA	yes
ENSSSCG00000035940	SPSB1	-0.453024	5.74941e-07	0.0176564	0.168	0.244	splA/ryanodine receptor domain and SOCS box containing 1 [Source:VGNC Symbol;Acc:VGNC:93430]	GO:0005737(cytoplasm);GO:0005829(cytosol);GO:0006511(ubiquitin-dependent protein catabolic process);GO:0016567(protein ubiquitination);GO:0019005(SCF ubiquitin ligase complex);GO:0035556(intracellular signal transduction);GO:0043161(proteasome-mediated ubiquitin-dependent protein catabolic process);GO:1990756(ubiquitin ligase-substrate adaptor activity)	NA	yes
ENSSSCG00000035595	HMCN1	-0.455464	2.8365e-14	8.71088e-10	0.494	0.597	hemicentin 1 [Source:VGNC Symbol;Acc:VGNC:108590]	GO:0005509(calcium ion binding);GO:0005576(extracellular region);GO:0005604(basement membrane);GO:0005737(cytoplasm);GO:0005927(muscle tendon junction);GO:0005938(cell cortex);GO:0009617(response to bacterium);GO:0030054(cell junction);GO:0071711(basement membrane organization);GO:0090527(actin filament reorganization)	NA	yes
ENSSSCG00000058042	ELMO1	-0.457737	5.4297e-05	1	0.202	0.256	engulfment and cell motility 1 [Source:HGNC Symbol;Acc:HGNC:16286]	GO:0005085(guanyl-nucleotide exchange factor activity);GO:0005737(cytoplasm);GO:0005886(plasma membrane);GO:0006909(phagocytosis);GO:0006911(phagocytosis, engulfment);GO:0006915(apoptotic process);GO:0016477(cell migration);GO:0016601(Rac protein signal transduction);GO:0017124(SH3 domain binding);GO:0030029(actin filament-based process);GO:0030036(actin cytoskeleton organization);GO:0032045(guan…	04062(Chemokine signaling pathway);05100(Bacterial invasion of epithelial cells);05132(Salmonella infection);05135(Yersinia infection)	yes
ENSSSCG00000002263	SLCO3A1	-0.459705	2.29336e-07	0.00704292	0.157	0.237	solute carrier organic anion transporter family member 3A1 [Source:VGNC Symbol;Acc:VGNC:93197]	GO:0001934(positive regulation of protein phosphorylation);GO:0005886(plasma membrane);GO:0006811(ion transport);GO:0008514(organic anion transmembrane transporter activity);GO:0015132(prostaglandin transmembrane transporter activity);GO:0015732(prostaglandin transport);GO:0016020(membrane);GO:0016021(integral component of membrane);GO:0051092(positive regulation of NF-kappaB transcription factor…	NA	yes
ENSSSCG00000011194	ANKRD28	-0.463246	2.13949e-11	6.57037e-07	0.466	0.506	ankyrin repeat domain 28 [Source:VGNC Symbol;Acc:VGNC:85331]	NA	NA	yes
ENSSSCG00000051734	ENSSSCG00000051734	-0.463655	3.34157e-05	1	0.1	0.15	NA	NA	NA	yes
ENSSSCG00000055162	ENSSSCG00000055162	-0.468836	3.51033e-10	1.07802e-05	0.062	0.137	NA	GO:0004842(ubiquitin-protein transferase activity);GO:0016567(protein ubiquitination);GO:0016887(ATP hydrolysis activity);GO:0046872(metal ion binding)	NA	yes
ENSSSCG00000011951	NFKBIZ	-0.471988	2.91665e-05	0.895702	0.092	0.144	NFKB inhibitor zeta [Source:VGNC Symbol;Acc:VGNC:90726]	GO:0005634(nucleus);GO:0006954(inflammatory response);GO:0010468(regulation of gene expression);GO:0016607(nuclear speck);GO:0036464(cytoplasmic ribonucleoprotein granule);GO:0050729(positive regulation of inflammatory response);GO:0050852(T cell receptor signaling pathway);GO:2000321(positive regulation of T-helper 17 cell differentiation)	NA	yes
ENSSSCG00000034191	SOX6	-0.477261	0.000377744	1	0.154	0.206	SRY-box transcription factor 6 [Source:VGNC Symbol;Acc:VGNC:93358]	GO:0000976(transcription cis-regulatory region binding);GO:0003677(DNA binding);GO:0003700(DNA-binding transcription factor activity);GO:0005634(nucleus);GO:0005654(nucleoplasm);GO:0006355(regulation of DNA-templated transcription);GO:0007420(brain development);GO:0032332(positive regulation of chondrocyte differentiation);GO:0042803(protein homodimerization activity);GO:0061036(positive regulati…	NA	yes
ENSSSCG00000024088	TLN2	-0.478954	2.34392e-08	0.000719819	0.237	0.334	talin 2 [Source:VGNC Symbol;Acc:VGNC:103190]	GO:0001726(ruffle);GO:0003779(actin binding);GO:0005200(structural constituent of cytoskeleton);GO:0005737(cytoplasm);GO:0005856(cytoskeleton);GO:0005925(focal adhesion);GO:0006897(endocytosis);GO:0007010(cytoskeleton organization);GO:0007015(actin filament organization);GO:0007155(cell adhesion);GO:0030136(clathrin-coated vesicle);GO:0032051(clathrin light chain binding);GO:0035615(clathrin adap…	04015(Rap1 signaling pathway);04510(Focal adhesion);04611(Platelet activation);05166(Human T-cell leukemia virus 1 infection)	yes
ENSSSCG00000034569	OBSCN	-0.479944	8.32786e-06	0.255749	0.151	0.224	obscurin, cytoskeletal calmodulin and titin-interacting RhoGEF [Source:HGNC Symbol;Acc:HGNC:15719]	GO:0004672(protein kinase activity);GO:0004674(protein serine/threonine kinase activity);GO:0005085(guanyl-nucleotide exchange factor activity);GO:0005524(ATP binding);GO:0008307(structural constituent of muscle);GO:0014704(intercalated disc);GO:0016301(kinase activity);GO:0016310(phosphorylation);GO:0016740(transferase activity);GO:0030018(Z disc);GO:0031430(M band);GO:0042383(sarcolemma);GO:005…	NA	yes
ENSSSCG00000010476	MYOF	-0.480033	1.38546e-08	0.000425475	0.207	0.271	myoferlin [Source:VGNC Symbol;Acc:VGNC:90538]	GO:0001778(plasma membrane repair);GO:0005543(phospholipid binding);GO:0005886(plasma membrane);GO:0007009(plasma membrane organization);GO:0007520(myoblast fusion);GO:0016020(membrane);GO:0016021(integral component of membrane);GO:0030659(cytoplasmic vesicle membrane);GO:0031410(cytoplasmic vesicle);GO:0033292(T-tubule organization);GO:0043231(intracellular membrane-bounded organelle);GO:0046872…	NA	yes
ENSSSCG00000014324	MYOT	-0.484602	1.42909e-08	0.000438875	0.103	0.191	myotilin [Source:HGNC Symbol;Acc:HGNC:12399]	GO:0005886(plasma membrane);GO:0007156(homophilic cell adhesion via plasma membrane adhesion molecules);GO:0007411(axon guidance);GO:0030424(axon);GO:0070593(dendrite self-avoidance);GO:0098632(cell-cell adhesion mediator activity)	NA	yes
ENSSSCG00000055832	AFF3	-0.489061	1.30885e-09	4.01947e-05	0.328	0.325	AF4/FMR2 family member 3 [Source:HGNC Symbol;Acc:HGNC:6473]	GO:0003690(double-stranded DNA binding);GO:0003700(DNA-binding transcription factor activity);GO:0005634(nucleus);GO:0005654(nucleoplasm);GO:0005829(cytosol);GO:0006355(regulation of DNA-templated transcription);GO:0010468(regulation of gene expression);GO:0016604(nuclear body);GO:0034612(response to tumor necrosis factor);GO:0035116(embryonic hindlimb morphogenesis)	NA	yes
ENSSSCG00000015796	PDLIM3	-0.489648	2.37425e-06	0.0729133	0.124	0.201	PDZ and LIM domain 3 [Source:VGNC Symbol;Acc:VGNC:95945]	GO:0005829(cytosol);GO:0030018(Z disc);GO:0046872(metal ion binding)	NA	yes
ENSSSCG00000009197	GRID2	-0.490409	1.0688e-07	0.00328229	0.351	0.444	glutamate ionotropic receptor delta type subunit 2 [Source:VGNC Symbol;Acc:VGNC:98932]	GO:0004970(ionotropic glutamate receptor activity);GO:0005216(ion channel activity);GO:0005886(plasma membrane);GO:0006811(ion transport);GO:0007157(heterophilic cell-cell adhesion via plasma membrane cell adhesion molecules);GO:0008066(glutamate receptor activity);GO:0008104(protein localization);GO:0008328(ionotropic glutamate receptor complex);GO:0010975(regulation of neuron projection develop…	NA	yes
ENSSSCG00000004578	ANXA2	-0.490591	3.20432e-10	9.84046e-06	0.26	0.322	annexin A2 [Source:VGNC Symbol;Acc:VGNC:103027]	GO:0001525(angiogenesis);GO:0001533(cornified envelope);GO:0001765(membrane raft assembly);GO:0001921(positive regulation of receptor recycling);GO:0002020(protease binding);GO:0002091(negative regulation of receptor internalization);GO:0004859(phospholipase inhibitor activity);GO:0004867(serine-type endopeptidase inhibitor activity);GO:0005509(calcium ion binding);GO:0005544(calcium-dependent ph…	05132(Salmonella infection)	yes
ENSSSCG00000036948	ENSSSCG00000036948	-0.49481	1.91893e-06	0.0589303	0.051	0.101	immunoglobulin like and fibronectin type III domain containing 1 [Source:VGNC Symbol;Acc:VGNC:96049]	NA	NA	yes
ENSSSCG00000011720	MBNL1	-0.495192	1.05635e-14	3.24404e-10	0.667	0.737	muscleblind like splicing regulator 1 [Source:VGNC Symbol;Acc:VGNC:90054]	GO:0000381(regulation of alternative mRNA splicing, via spliceosome);GO:0003723(RNA binding);GO:0003725(double-stranded RNA binding);GO:0005634(nucleus);GO:0005654(nucleoplasm);GO:0005737(cytoplasm);GO:0005829(cytosol);GO:0008380(RNA splicing);GO:0010494(cytoplasmic stress granule);GO:0043484(regulation of RNA splicing);GO:0046872(metal ion binding)	NA	yes
ENSSSCG00000033260	TNNI2	-0.495625	1.96293e-09	6.02817e-05	0.2	0.287	troponin I2, fast skeletal type [Source:VGNC Symbol;Acc:VGNC:94283]	GO:0003009(skeletal muscle contraction);GO:0003779(actin binding);GO:0005634(nucleus);GO:0005861(troponin complex);GO:0006936(muscle contraction);GO:0031014(troponin T binding);GO:0045893(positive regulation of DNA-templated transcription);GO:0060048(cardiac muscle contraction)	NA	yes
ENSSSCG00000004058	EZR	-0.500099	1.39455e-10	4.28265e-06	0.046	0.107	ezrin [Source:VGNC Symbol;Acc:VGNC:87856]	GO:0000122(negative regulation of transcription by RNA polymerase II);GO:0001650(fibrillar center);GO:0001726(ruffle);GO:0001772(immunological synapse);GO:0001931(uropod);GO:0001951(intestinal D-glucose absorption);GO:0003376(sphingosine-1-phosphate receptor signaling pathway);GO:0003779(actin binding);GO:0005737(cytoplasm);GO:0005768(endosome);GO:0005829(cytosol);GO:0005856(cytoskeleton);GO:0005…	NA	yes
ENSSSCG00000007145	ADAM33	-0.50011	3.91007e-12	1.20078e-07	0.143	0.237	ADAM metallopeptidase domain 33 [Source:VGNC Symbol;Acc:VGNC:95643]	GO:0004222(metalloendopeptidase activity);GO:0006508(proteolysis);GO:0008237(metallopeptidase activity);GO:0016020(membrane);GO:0016021(integral component of membrane)	NA	yes
ENSSSCG00000022230	CD9	-0.501573	4.80633e-12	1.47602e-07	0.029	0.1	CD9 molecule [Source:VGNC Symbol;Acc:VGNC:103224]	GO:0005178(integrin binding);GO:0005576(extracellular region);GO:0005886(plasma membrane);GO:0005887(integral component of plasma membrane);GO:0007155(cell adhesion);GO:0007338(single fertilization);GO:0007342(fusion of sperm to egg plasma membrane involved in single fertilization);GO:0008283(cell population proliferation);GO:0008285(negative regulation of cell population proliferation);GO:000834…	04640(Hematopoietic cell lineage)	yes
ENSSSCG00000015664	ENSSSCG00000015664	-0.50621	2.88914e-10	8.87255e-06	0.049	0.118	NA	GO:0002456(T cell mediated immunity);GO:0005886(plasma membrane);GO:0016020(membrane);GO:0016021(integral component of membrane);GO:0045959(negative regulation of complement activation, classical pathway);GO:0097225(sperm midpiece)	04610(Complement and coagulation cascades);04640(Hematopoietic cell lineage);05416(Viral myocarditis)	yes
ENSSSCG00000008624	LPIN1	-0.513118	3.23686e-10	9.9404e-06	0.088	0.105	lipin 1 [Source:VGNC Symbol;Acc:VGNC:89793]	GO:0003713(transcription coactivator activity);GO:0005634(nucleus);GO:0005741(mitochondrial outer membrane);GO:0005783(endoplasmic reticulum);GO:0005829(cytosol);GO:0006357(regulation of transcription by RNA polymerase II);GO:0008195(phosphatidate phosphatase activity);GO:0009062(fatty acid catabolic process);GO:0016787(hydrolase activity);GO:0019432(triglyceride biosynthetic process);GO:0032869(…	00561(Glycerolipid metabolism);00564(Glycerophospholipid metabolism);01100(Metabolic pathways);04150(mTOR signaling pathway)	yes
ENSSSCG00000016397	NEB	-0.516024	4.09458e-07	0.0125745	0.369	0.466	nebulin [Source:VGNC Symbol;Acc:VGNC:96437]	GO:0003779(actin binding);GO:0005737(cytoplasm);GO:0030018(Z disc);GO:0043292(contractile fiber);GO:0051015(actin filament binding);GO:0071691(cardiac muscle thin filament assembly)	NA	yes
ENSSSCG00000016263	ENSSSCG00000016263	-0.521493	6.11753e-13	1.87869e-08	0.06	0.146	NA	GO:0000981(DNA-binding transcription factor activity, RNA polymerase II-specific);GO:0003677(DNA binding);GO:0005634(nucleus);GO:0006357(regulation of transcription by RNA polymerase II);GO:0046872(metal ion binding)	05168(Herpes simplex virus 1 infection);05203(Viral carcinogenesis)	yes
ENSSSCG00000032723	ACER3	-0.528508	1.10905e-11	3.4059e-07	0.297	0.38	alkaline ceramidase 3 [Source:VGNC Symbol;Acc:VGNC:103893]	GO:0000162(tryptophan biosynthetic process);GO:0005509(calcium ion binding);GO:0006119(oxidative phosphorylation);GO:0006189('de novo' IMP biosynthetic process);GO:0006629(lipid metabolic process);GO:0006633(fatty acid biosynthetic process);GO:0006644(phospholipid metabolic process);GO:0006665(sphingolipid metabolic process);GO:0006672(ceramide metabolic process);GO:0006782(protoporphyrinogen IX …	00600(Sphingolipid metabolism);01100(Metabolic pathways)	yes
ENSSSCG00000027613	TRDN	-0.533552	3.87513e-05	1	0.179	0.254	triadin [Source:VGNC Symbol;Acc:VGNC:103195]	GO:0005102(signaling receptor binding);GO:0005829(cytosol);GO:0005886(plasma membrane);GO:0009617(response to bacterium);GO:0010880(regulation of release of sequestered calcium ion into cytosol by sarcoplasmic reticulum);GO:0014701(junctional sarcoplasmic reticulum membrane);GO:0014808(release of sequestered calcium ion into cytosol by sarcoplasmic reticulum);GO:0016020(membrane);GO:0016021(integ…	04020(Calcium signaling pathway);04260(Cardiac muscle contraction)	yes
ENSSSCG00000052612	ENSSSCG00000052612	-0.533703	2.47961e-08	0.000761488	0.401	0.497	NA	NA	NA	yes
ENSSSCG00000010640	NRAP	-0.541362	3.3235e-15	1.02065e-10	0.106	0.227	nebulin related anchoring protein [Source:VGNC Symbol;Acc:VGNC:90888]	GO:0003779(actin binding);GO:0005737(cytoplasm);GO:0005916(fascia adherens);GO:0005927(muscle tendon junction);GO:0017166(vinculin binding);GO:0030016(myofibril);GO:0030018(Z disc);GO:0046872(metal ion binding);GO:0051015(actin filament binding);GO:0051371(muscle alpha-actinin binding);GO:0071691(cardiac muscle thin filament assembly)	NA	yes
ENSSSCG00000010535	HPSE2	-0.552535	0.00160432	1	0.115	0.159	heparanase 2 (inactive) [Source:HGNC Symbol;Acc:HGNC:18374]	GO:0005615(extracellular space);GO:0008283(cell population proliferation);GO:0008284(positive regulation of cell population proliferation);GO:0016020(membrane);GO:0016798(hydrolase activity, acting on glycosyl bonds);GO:0030198(extracellular matrix organization);GO:0031012(extracellular matrix);GO:0043395(heparan sulfate proteoglycan binding)	00531(Glycosaminoglycan degradation);01100(Metabolic pathways);05205(Proteoglycans in cancer)	yes
ENSSSCG00000008200	ANKRD23	-0.555559	1.06448e-08	0.000326902	0.151	0.235	ankyrin repeat domain 23 [Source:HGNC Symbol;Acc:HGNC:24470]	GO:0005634(nucleus);GO:0005654(nucleoplasm);GO:0005829(cytosol);GO:0006631(fatty acid metabolic process);GO:0015629(actin cytoskeleton);GO:0031432(titin binding);GO:0031674(I band);GO:0035994(response to muscle stretch);GO:0060297(regulation of sarcomere organization)	NA	yes
ENSSSCG00000016634	CAV1	-0.555985	4.28306e-09	0.000131533	0.05	0.101	caveolin 1 [Source:HGNC Symbol;Acc:HGNC:1527]	GO:0000122(negative regulation of transcription by RNA polymerase II);GO:0000139(Golgi membrane);GO:0000165(MAPK cascade);GO:0001525(angiogenesis);GO:0001570(vasculogenesis);GO:0001666(response to hypoxia);GO:0001935(endothelial cell proliferation);GO:0001937(negative regulation of endothelial cell proliferation);GO:0001960(negative regulation of cytokine-mediated signaling pathway);GO:0002026(re…	NA	yes
ENSSSCG00000015545	ENSSSCG00000015545	-0.556172	9.33113e-09	0.000286559	0.209	0.246	glutamate-ammonia ligase [Source:VGNC Symbol;Acc:VGNC:108587]	GO:0000166(nucleotide binding);GO:0001525(angiogenesis);GO:0003824(catalytic activity);GO:0004356(glutamate-ammonia ligase activity);GO:0005524(ATP binding);GO:0005739(mitochondrion);GO:0005886(plasma membrane);GO:0006542(glutamine biosynthetic process);GO:0006807(nitrogen compound metabolic process);GO:0016020(membrane);GO:0016874(ligase activity);GO:0019706(protein-cysteine S-palmitoyltransfera…	00220(Arginine biosynthesis);00250(Alanine, aspartate and glutamate metabolism);00630(Glyoxylate and dicarboxylate metabolism);00910(Nitrogen metabolism);01100(Metabolic pathways);01230(Biosynthesis of amino acids);04217(Necroptosis);04724(Glutamatergic synapse);04727(GABAergic synapse)	yes
ENSSSCG00000002383	FOS	-0.561142	1.95612e-12	6.00724e-08	0.222	0.356	Fos proto-oncogene, AP-1 transcription factor subunit [Source:HGNC Symbol;Acc:HGNC:3796]	GO:0000976(transcription cis-regulatory region binding);GO:0000978(RNA polymerase II cis-regulatory region sequence-specific DNA binding);GO:0000979(RNA polymerase II core promoter sequence-specific DNA binding);GO:0000981(DNA-binding transcription factor activity, RNA polymerase II-specific);GO:0001221(transcription coregulator binding);GO:0001228(DNA-binding transcription activator activity, RN…	01522(Endocrine resistance);04010(MAPK signaling pathway);04024(cAMP signaling pathway);04210(Apoptosis);04380(Osteoclast differentiation);04620(Toll-like receptor signaling pathway);04657(IL-17 signaling pathway);04658(Th1 and Th2 cell differentiation);04659(Th17 cell differentiation);04660(T cell receptor signaling pathway);04662(B cell receptor signaling pathway);04668(TNF signaling pathway);0…	yes
ENSSSCG00000058790	RYR1	-0.561902	2.06179e-08	0.000633175	0.124	0.217	ryanodine receptor 1 [Source:HGNC Symbol;Acc:HGNC:10483]	GO:0001666(response to hypoxia);GO:0005219(ryanodine-sensitive calcium-release channel activity);GO:0005737(cytoplasm);GO:0005886(plasma membrane);GO:0005938(cell cortex);GO:0031674(I band);GO:0033017(sarcoplasmic reticulum membrane);GO:0048763(calcium-induced calcium release activity);GO:0051209(release of sequestered calcium ion into cytosol);GO:0071313(cellular response to caffeine)	NA	yes
ENSSSCG00000035297	ISG12(A)	-0.56435	2.9019e-23	8.91175e-19	0.018	0.108	NA	GO:0005739(mitochondrion);GO:0016020(membrane);GO:0016021(integral component of membrane);GO:0097190(apoptotic signaling pathway)	NA	yes
ENSSSCG00000056610	ENSSSCG00000056610	-0.567568	3.89245e-14	1.19537e-09	0.164	0.251	NA	NA	NA	yes
ENSSSCG00000004433	HS3ST5	-0.580025	3.59015e-11	1.10254e-06	0.119	0.227	heparan sulfate-glucosamine 3-sulfotransferase 5 [Source:VGNC Symbol;Acc:VGNC:88979]	GO:0006477(protein sulfation);GO:0008146(sulfotransferase activity);GO:0008467([heparan sulfate]-glucosamine 3-sulfotransferase 1 activity);GO:0015015(heparan sulfate proteoglycan biosynthetic process, enzymatic modification);GO:0016740(transferase activity);GO:0046596(regulation of viral entry into host cell);GO:0050819(negative regulation of coagulation)	00534(Glycosaminoglycan biosynthesis - heparan sulfate / heparin)	yes
ENSSSCG00000028148	ENSSSCG00000028148	-0.580819	7.72928e-11	2.37366e-06	0.477	0.541	NA	GO:0003779(actin binding);GO:0005737(cytoplasm);GO:0005856(cytoskeleton);GO:0005886(plasma membrane);GO:0008270(zinc ion binding);GO:0016020(membrane);GO:0045202(synapse);GO:0045211(postsynaptic membrane);GO:0046872(metal ion binding);GO:0070161(anchoring junction);GO:0071944(cell periphery);GO:0120025(plasma membrane bounded cell projection)	05410(Hypertrophic cardiomyopathy);05412(Arrhythmogenic right ventricular cardiomyopathy);05414(Dilated cardiomyopathy);05416(Viral myocarditis)	yes
ENSSSCG00000062096	MYH4	-0.585941	7.10098e-07	0.0218071	0.138	0.197	myosin heavy chain 4 [Source:HGNC Symbol;Acc:HGNC:7574]	GO:0003725(double-stranded RNA binding);GO:0006936(muscle contraction);GO:0030016(myofibril)	NA	yes
ENSSSCG00000026130	EPHA3	-0.586745	2.13268e-29	6.54947e-25	0.144	0.331	EPH receptor A3 [Source:VGNC Symbol;Acc:VGNC:87732]	GO:0000166(nucleotide binding);GO:0004672(protein kinase activity);GO:0004713(protein tyrosine kinase activity);GO:0004714(transmembrane receptor protein tyrosine kinase activity);GO:0005003(ephrin receptor activity);GO:0005004(GPI-linked ephrin receptor activity);GO:0005005(transmembrane-ephrin receptor activity);GO:0005524(ATP binding);GO:0005654(nucleoplasm);GO:0005769(early endosome);GO:00058…	04360(Axon guidance)	yes
ENSSSCG00000063471	ENSSSCG00000063471	-0.59624	1.95858e-26	6.01481e-22	0.648	0.78	NA	NA	NA	yes
ENSSSCG00000037572	EPSTI1	-0.605131	1.8738e-17	5.75443e-13	0.024	0.109	epithelial stromal interaction 1 [Source:VGNC Symbol;Acc:VGNC:87753]	NA	NA	yes
ENSSSCG00000008749	SLIT2	-0.611134	1.23729e-07	0.00379972	0.223	0.307	slit guidance ligand 2 [Source:VGNC Symbol;Acc:VGNC:93204]	GO:0001657(ureteric bud development);GO:0001933(negative regulation of protein phosphorylation);GO:0002042(cell migration involved in sprouting angiogenesis);GO:0002689(negative regulation of leukocyte chemotaxis);GO:0005095(GTPase inhibitor activity);GO:0005509(calcium ion binding);GO:0005576(extracellular region);GO:0005615(extracellular space);GO:0005737(cytoplasm);GO:0007399(nervous system de…	NA	yes
ENSSSCG00000005724	SETX	-0.612524	2.44307e-17	7.50266e-13	0.163	0.293	senataxin [Source:VGNC Symbol;Acc:VGNC:92766]	GO:0000165(MAPK cascade);GO:0000228(nuclear chromosome);GO:0001147(transcription termination site sequence-specific DNA binding);GO:0004386(helicase activity);GO:0005634(nucleus);GO:0005654(nucleoplasm);GO:0005737(cytoplasm);GO:0006302(double-strand break repair);GO:0006353(DNA-templated transcription termination);GO:0006369(termination of RNA polymerase II transcription);GO:0006376(mRNA splice s…	05014(Amyotrophic lateral sclerosis)	yes
ENSSSCG00000031903	TNNT3	-0.616234	6.29294e-12	1.93256e-07	0.268	0.378	troponin T3, fast skeletal type [Source:VGNC Symbol;Acc:VGNC:94285]	GO:0003009(skeletal muscle contraction);GO:0003779(actin binding);GO:0005523(tropomyosin binding);GO:0005861(troponin complex);GO:0006937(regulation of muscle contraction);GO:0006942(regulation of striated muscle contraction);GO:0030172(troponin C binding);GO:0031013(troponin I binding);GO:0043462(regulation of ATP-dependent activity);GO:0044057(regulation of system process);GO:0048306(calcium-de…	NA	yes
ENSSSCG00000015897	IFIH1	-0.617085	5.09576e-18	1.56491e-13	0.052	0.152	interferon induced with helicase C domain 1 [Source:VGNC Symbol;Acc:VGNC:98042]	GO:0000166(nucleotide binding);GO:0002376(immune system process);GO:0003677(DNA binding);GO:0003723(RNA binding);GO:0003724(RNA helicase activity);GO:0003725(double-stranded RNA binding);GO:0003727(single-stranded RNA binding);GO:0004386(helicase activity);GO:0005524(ATP binding);GO:0005737(cytoplasm);GO:0005739(mitochondrion);GO:0008270(zinc ion binding);GO:0009615(response to virus);GO:0016787(…	04622(RIG-I-like receptor signaling pathway);05161(Hepatitis B);05162(Measles);05164(Influenza A);05168(Herpes simplex virus 1 infection);05171(Coronavirus disease - COVID-19)	yes
ENSSSCG00000000614	GRIN2B	-0.661047	8.72816e-13	2.68042e-08	0.13	0.235	glutamate ionotropic receptor NMDA type subunit 2B [Source:VGNC Symbol;Acc:VGNC:88684]	GO:0004970(ionotropic glutamate receptor activity);GO:0004972(NMDA glutamate receptor activity);GO:0005216(ion channel activity);GO:0005886(plasma membrane);GO:0005887(integral component of plasma membrane);GO:0006811(ion transport);GO:0015276(ligand-gated ion channel activity);GO:0016020(membrane);GO:0016021(integral component of membrane);GO:0016594(glycine binding);GO:0017146(NMDA selective gl…	04014(Ras signaling pathway);04015(Rap1 signaling pathway);04024(cAMP signaling pathway);04080(Neuroactive ligand-receptor interaction);04713(Circadian entrainment);04720(Long-term potentiation);04724(Glutamatergic synapse);04728(Dopaminergic synapse);05010(Alzheimer disease);05014(Amyotrophic lateral sclerosis);05016(Huntington disease);05017(Spinocerebellar ataxia);05020(Prion disease);05022(Pa…	yes
ENSSSCG00000031831	CADM1	-0.672781	1.18508e-10	3.63937e-06	0.065	0.131	cell adhesion molecule 1 [Source:VGNC Symbol;Acc:VGNC:86134]	GO:0001819(positive regulation of cytokine production);GO:0005102(signaling receptor binding);GO:0005886(plasma membrane);GO:0007156(homophilic cell adhesion via plasma membrane adhesion molecules);GO:0008037(cell recognition);GO:0016020(membrane);GO:0016021(integral component of membrane);GO:0042271(susceptibility to natural killer cell mediated cytotoxicity);GO:0043005(neuron projection);GO:004…	NA	yes
ENSSSCG00000003763	IFI44	-0.672996	3.2522e-20	9.9875e-16	0.068	0.186	interferon induced protein 44 [Source:VGNC Symbol;Acc:VGNC:97102]	GO:0005525(GTP binding);GO:0005737(cytoplasm);GO:0006955(immune response);GO:0009617(response to bacterium)	NA	yes
ENSSSCG00000027447	TMTC1	-0.686992	7.78685e-14	2.39134e-09	0.166	0.277	transmembrane O-mannosyltransferase targeting cadherins 1 [Source:VGNC Symbol;Acc:VGNC:94241]	GO:0000030(mannosyltransferase activity);GO:0004169(dolichyl-phosphate-mannose-protein mannosyltransferase activity);GO:0005783(endoplasmic reticulum);GO:0006396(RNA processing);GO:0006486(protein glycosylation);GO:0016020(membrane);GO:0016021(integral component of membrane);GO:0035269(protein O-linked mannosylation)	NA	yes
ENSSSCG00000031321	NR4A1	-0.687729	3.20188e-16	9.83298e-12	0.139	0.264	nuclear receptor subfamily 4 group A member 1 [Source:HGNC Symbol;Acc:HGNC:7980]	GO:0000978(RNA polymerase II cis-regulatory region sequence-specific DNA binding);GO:0000981(DNA-binding transcription factor activity, RNA polymerase II-specific);GO:0001228(DNA-binding transcription activator activity, RNA polymerase II-specific);GO:0001938(positive regulation of endothelial cell proliferation);GO:0002042(cell migration involved in sprouting angiogenesis);GO:0003677(DNA binding…	NA	yes
ENSSSCG00000001478	BMP5	-0.690613	1.02026e-16	3.13322e-12	0.398	0.522	bone morphotic protein 5 [Source:VGNC Symbol;Acc:VGNC:85844]	GO:0003323(type B pancreatic cell development);GO:0005125(cytokine activity);GO:0005576(extracellular region);GO:0005615(extracellular space);GO:0007165(signal transduction);GO:0008083(growth factor activity);GO:0008284(positive regulation of cell population proliferation);GO:0008285(negative regulation of cell population proliferation);GO:0010862(positive regulation of pathway-restricted SMAD pr…	04060(Cytokine-cytokine receptor interaction);04350(TGF-beta signaling pathway);04390(Hippo signaling pathway)	yes
ENSSSCG00000000774	USP18	-0.695949	1.41375e-28	4.34161e-24	0.031	0.154	ubiquitin specific peptidase 18 [Source:HGNC Symbol;Acc:HGNC:12616]	GO:0004843(cysteine-type deubiquitinase activity);GO:0005634(nucleus);GO:0005829(cytosol);GO:0006511(ubiquitin-dependent protein catabolic process);GO:0016579(protein deubiquitination);GO:0016787(hydrolase activity);GO:0043231(intracellular membrane-bounded organelle);GO:0050727(regulation of inflammatory response);GO:0060339(negative regulation of type I interferon-mediated signaling pathway)	NA	yes
ENSSSCG00000041410	ENSSSCG00000041410	-0.709455	4.13278e-22	1.26918e-17	0.099	0.217	NA	NA	NA	yes
ENSSSCG00000002306	GALNT16	-0.720603	5.96305e-10	1.83125e-05	0.088	0.16	polypeptide N-acetylgalactosaminyltransferase 16 [Source:VGNC Symbol;Acc:VGNC:88332]	GO:0000139(Golgi membrane);GO:0004653(polypeptide N-acetylgalactosaminyltransferase activity);GO:0005794(Golgi apparatus);GO:0006486(protein glycosylation);GO:0006493(protein O-linked glycosylation);GO:0016020(membrane);GO:0016021(integral component of membrane);GO:0016740(transferase activity);GO:0016757(glycosyltransferase activity);GO:0018242(protein O-linked glycosylation via serine);GO:00182…	00512(Mucin type O-glycan biosynthesis);00514(Other types of O-glycan biosynthesis);01100(Metabolic pathways)	yes
ENSSSCG00000036549	DPYSL3	-0.756343	5.52515e-15	1.69677e-10	0.151	0.264	dihydropyrimidinase like 3 [Source:VGNC Symbol;Acc:VGNC:87431]	GO:0005737(cytoplasm);GO:0010975(regulation of neuron projection development);GO:0016787(hydrolase activity);GO:0016810(hydrolase activity, acting on carbon-nitrogen (but not peptide) bonds);GO:0030334(regulation of cell migration);GO:0030426(growth cone);GO:0031005(filamin binding);GO:0042995(cell projection);GO:0048678(response to axon injury);GO:0051017(actin filament bundle assembly);GO:00514…	NA	yes
ENSSSCG00000034570	IFI6	-0.760816	2.70929e-26	8.32023e-22	0.049	0.178	interferon alpha inducible protein 6 [Source:VGNC Symbol;Acc:VGNC:89033]	GO:0001836(release of cytochrome c from mitochondria);GO:0005739(mitochondrion);GO:0005743(mitochondrial inner membrane);GO:0006915(apoptotic process);GO:0016020(membrane);GO:0016021(integral component of membrane);GO:0031966(mitochondrial membrane);GO:0042058(regulation of epidermal growth factor receptor signaling pathway);GO:0043066(negative regulation of apoptotic process);GO:0043154(negative…	NA	yes
ENSSSCG00000012077	MX1	-0.791606	4.95888e-27	1.52287e-22	0.022	0.132	MX dynamin like GTPase 1 [Source:VGNC Symbol;Acc:VGNC:98143]	GO:0000166(nucleotide binding);GO:0003924(GTPase activity);GO:0005525(GTP binding);GO:0005634(nucleus);GO:0005737(cytoplasm);GO:0005829(cytosol);GO:0005874(microtubule);GO:0008017(microtubule binding);GO:0009615(response to virus);GO:0016020(membrane);GO:0016197(endosomal transport);GO:0031965(nuclear membrane);GO:0042802(identical protein binding);GO:0045071(negative regulation of viral genome r…	05160(Hepatitis C);05162(Measles);05164(Influenza A);05165(Human papillomavirus infection);05171(Coronavirus disease - COVID-19)	yes
ENSSSCG00000026842	CDH18	-0.813577	6.75873e-19	2.07561e-14	0.088	0.22	cadherin 18 [Source:VGNC Symbol;Acc:VGNC:86481]	GO:0000902(cell morphogenesis);GO:0005509(calcium ion binding);GO:0005886(plasma membrane);GO:0005912(adherens junction);GO:0007043(cell-cell junction assembly);GO:0007155(cell adhesion);GO:0007156(homophilic cell adhesion via plasma membrane adhesion molecules);GO:0016020(membrane);GO:0016021(integral component of membrane);GO:0016339(calcium-dependent cell-cell adhesion via plasma membrane cell…	NA	yes
ENSSSCG00000027660	IFI44L	-0.837296	1.57255e-32	4.82932e-28	0.174	0.33	interferon induced protein 44 like [Source:VGNC Symbol;Acc:VGNC:97103]	GO:0005525(GTP binding);GO:0005737(cytoplasm);GO:0006955(immune response);GO:0051607(defense response to virus)	NA	yes
ENSSSCG00000002684	CDH13	-0.881346	8.46083e-14	2.59832e-09	0.09	0.175	cadherin 13 [Source:VGNC Symbol;Acc:VGNC:86477]	GO:0001938(positive regulation of endothelial cell proliferation);GO:0001954(positive regulation of cell-matrix adhesion);GO:0002040(sprouting angiogenesis);GO:0005509(calcium ion binding);GO:0005615(extracellular space);GO:0005737(cytoplasm);GO:0005886(plasma membrane);GO:0005901(caveola);GO:0007155(cell adhesion);GO:0007156(homophilic cell adhesion via plasma membrane adhesion molecules);GO:000…	NA	yes
ENSSSCG00000016057	STAT1	-0.884695	3.14734e-27	9.66547e-23	0.111	0.227	signal transducer and activator of transcription 1 [Source:VGNC Symbol;Acc:VGNC:95523]	GO:0000785(chromatin);GO:0000977(RNA polymerase II transcription regulatory region sequence-specific DNA binding);GO:0000978(RNA polymerase II cis-regulatory region sequence-specific DNA binding);GO:0000979(RNA polymerase II core promoter sequence-specific DNA binding);GO:0000981(DNA-binding transcription factor activity, RNA polymerase II-specific);GO:0001222(transcription corepressor binding);G…	04062(Chemokine signaling pathway);04217(Necroptosis);04380(Osteoclast differentiation);04620(Toll-like receptor signaling pathway);04621(NOD-like receptor signaling pathway);04625(C-type lectin receptor signaling pathway);04630(JAK-STAT signaling pathway);04658(Th1 and Th2 cell differentiation);04659(Th17 cell differentiation);04917(Prolactin signaling pathway);04919(Thyroid hormone signaling pa…	yes
ENSSSCG00000023716	TNFAIP6	-0.885899	4.29888e-18	1.32019e-13	0.159	0.22	TNF alpha induced protein 6 [Source:VGNC Symbol;Acc:VGNC:95544]	GO:0001550(ovarian cumulus expansion);GO:0001968(fibronectin binding);GO:0005509(calcium ion binding);GO:0005540(hyaluronic acid binding);GO:0005576(extracellular region);GO:0005615(extracellular space);GO:0007155(cell adhesion);GO:0030212(hyaluronan metabolic process);GO:0030514(negative regulation of BMP signaling pathway);GO:0045668(negative regulation of osteoblast differentiation);GO:0045671…	NA	yes
ENSSSCG00000004484	COL12A1	-0.920094	3.17542e-11	9.7517e-07	0.154	0.205	collagen type XII alpha 1 chain [Source:VGNC Symbol;Acc:VGNC:86864]	GO:0005576(extracellular region);GO:0005581(collagen trimer);GO:0005615(extracellular space);GO:0035987(endodermal cell differentiation);GO:0062023(collagen-containing extracellular matrix);GO:0110165(cellular anatomical entity)	04974(Protein digestion and absorption)	yes
ENSSSCG00000044913	ENSSSCG00000044913	-0.93616	2.85987e-39	8.78266e-35	0.207	0.418	NA	NA	NA	yes
ENSSSCG00000021712	HERC6	-0.938542	3.53106e-31	1.08439e-26	0.072	0.22	HECT and RLD domain containing E3 ubiquitin protein ligase family member 6 [Source:VGNC Symbol;Acc:VGNC:88851]	GO:0004842(ubiquitin-protein transferase activity);GO:0005654(nucleoplasm);GO:0005737(cytoplasm);GO:0005829(cytosol);GO:0006511(ubiquitin-dependent protein catabolic process);GO:0016567(protein ubiquitination);GO:0061630(ubiquitin protein ligase activity)	NA	yes
ENSSSCG00000009881	OAS2	-1.03319	8.40123e-42	2.58002e-37	0.035	0.201	2'-5'-oligoadenylate synthetase 2 [Source:VGNC Symbol;Acc:VGNC:91007]	GO:0001730(2'-5'-oligoadenylate synthetase activity);GO:0002376(immune system process);GO:0003725(double-stranded RNA binding);GO:0005524(ATP binding);GO:0005654(nucleoplasm);GO:0005737(cytoplasm);GO:0005829(cytosol);GO:0016020(membrane);GO:0016779(nucleotidyltransferase activity);GO:0032728(positive regulation of interferon-beta production);GO:0032760(positive regulation of tumor necrosis factor…	04621(NOD-like receptor signaling pathway);05160(Hepatitis C);05162(Measles);05164(Influenza A);05168(Herpes simplex virus 1 infection);05169(Epstein-Barr virus infection);05171(Coronavirus disease - COVID-19)	yes
ENSSSCG00000008496	EIF2AK2	-1.05331	3.67612e-43	1.12894e-38	0.101	0.302	eukaryotic translation initiation factor 2 alpha kinase 2 [Source:VGNC Symbol;Acc:VGNC:87607]	GO:0000166(nucleotide binding);GO:0001819(positive regulation of cytokine production);GO:0003723(RNA binding);GO:0003725(double-stranded RNA binding);GO:0004672(protein kinase activity);GO:0004694(eukaryotic translation initiation factor 2alpha kinase activity);GO:0005524(ATP binding);GO:0005737(cytoplasm);GO:0005829(cytosol);GO:0006412(translation);GO:0006468(protein phosphorylation);GO:0009615(…	04141(Protein processing in endoplasmic reticulum);04217(Necroptosis);05010(Alzheimer disease);05160(Hepatitis C);05162(Measles);05164(Influenza A);05165(Human papillomavirus infection);05167(Kaposi sarcoma-associated herpesvirus infection);05168(Herpes simplex virus 1 infection);05169(Epstein-Barr virus infection);05171(Coronavirus disease - COVID-19);05203(Viral carcinogenesis)	yes
ENSSSCG00000011111	CAMK1D	-1.15868	4.32775e-38	1.32905e-33	0.221	0.45	calcium/calmodulin dependent protein kinase ID [Source:VGNC Symbol;Acc:VGNC:95909]	GO:0000166(nucleotide binding);GO:0004672(protein kinase activity);GO:0004674(protein serine/threonine kinase activity);GO:0004683(calmodulin-dependent protein kinase activity);GO:0005516(calmodulin binding);GO:0005524(ATP binding);GO:0005634(nucleus);GO:0005737(cytoplasm);GO:0006468(protein phosphorylation);GO:0018105(peptidyl-serine phosphorylation);GO:0032793(positive regulation of CREB transc…	04020(Calcium signaling pathway);04921(Oxytocin signaling pathway);04925(Aldosterone synthesis and secretion);05214(Glioma)	yes
ENSSSCG00000057738	ENSSSCG00000057738	-1.45059	1.29148e-90	3.96615e-86	0.713	0.925	NA	NA	NA	yes
