# Supplementary material for: snRNA‐Seq and Spatial Transcriptome Reveal Cell–Cell Crosstalk Mediated Metabolic Regulation in Porcine Skeletal Muscle
Source: J Cachexia Sarcopenia Muscle. 2025 Mar 13;16(2):e13752. doi: 10.1002/jcsm.13752 (PMC11904818; doi:10.1002/jcsm.13752)
Supplement: Supplementary file 14 — Table S7 DEGs of TB vs Duroc (myonuclei) snRNA‐seq. [file JCSM-16-e13752-s008.xlsx]

## Sheet: myofibers
GeneID	GeneName	log2FC	Pvlaue	Qvalue	pct.1	pct.2	Description	GO	KEGG	significant
ENSSSCG00000029160	ENSSSCG00000029160	1.46837	0	0	0.322	0.084	NA	GO:0000166(nucleotide binding);GO:0005524(ATP binding);GO:0005634(nucleus);GO:0005737(cytoplasm);GO:0005829(cytosol);GO:0005886(plasma membrane);GO:0016192(vesicle-mediated transport);GO:0016887(ATP hydrolysis activity);GO:0031072(heat shock protein binding);GO:0031625(ubiquitin protein ligase binding);GO:0032436(positive regulation of proteasomal ubiquitin-dependent protein catabolic process);GO…	NA	yes
ENSSSCG00000007056	PLCB1	1.16339	0	0	0.384	0.156	phospholipase C beta 1 [Source:VGNC Symbol;Acc:VGNC:95706]	GO:0000086(G2/M transition of mitotic cell cycle);GO:0000785(chromatin);GO:0004435(phosphatidylinositol phospholipase C activity);GO:0005096(GTPase activator activity);GO:0005509(calcium ion binding);GO:0005516(calmodulin binding);GO:0005521(lamin binding);GO:0005546(phosphatidylinositol-4,5-bisphosphate binding);GO:0005634(nucleus);GO:0005737(cytoplasm);GO:0006629(lipid metabolic process);GO:000…	00562(Inositol phosphate metabolism);01100(Metabolic pathways);04015(Rap1 signaling pathway);04020(Calcium signaling pathway);04022(cGMP-PKG signaling pathway);04062(Chemokine signaling pathway);04070(Phosphatidylinositol signaling system);04071(Sphingolipid signaling pathway);04072(Phospholipase D signaling pathway);04261(Adrenergic signaling in cardiomyocytes);04270(Vascular smooth muscle contr…	yes
ENSSSCG00000029275	PPARGC1A	1.06066	0	0	0.484	0.257	PPARG coactivator 1 alpha [Source:VGNC Symbol;Acc:VGNC:91685]	GO:0002021(response to dietary excess);GO:0003676(nucleic acid binding);GO:0003677(DNA binding);GO:0003712(transcription coregulator activity);GO:0003713(transcription coactivator activity);GO:0003723(RNA binding);GO:0005102(signaling receptor binding);GO:0005634(nucleus);GO:0005654(nucleoplasm);GO:0006094(gluconeogenesis);GO:0006354(DNA-templated transcription elongation);GO:0006355(regulation o…	04152(AMPK signaling pathway);04211(Longevity regulating pathway);04371(Apelin signaling pathway);04714(Thermogenesis);04910(Insulin signaling pathway);04920(Adipocytokine signaling pathway);04922(Glucagon signaling pathway);04931(Insulin resistance);05016(Huntington disease)	yes
ENSSSCG00000030581	VGLL4	1.05885	0	0	0.403	0.146	vestigial like family member 4 [Source:VGNC Symbol;Acc:VGNC:94824]	GO:0005634(nucleus);GO:0006355(regulation of DNA-templated transcription);GO:0035331(negative regulation of hippo signaling);GO:0045732(positive regulation of protein catabolic process);GO:0045892(negative regulation of DNA-templated transcription);GO:0060044(negative regulation of cardiac muscle cell proliferation)	NA	yes
ENSSSCG00000021038	NRIP1	1.04878	0	0	0.536	0.291	nuclear receptor interacting protein 1 [Source:VGNC Symbol;Acc:VGNC:90896]	GO:0000118(histone deacetylase complex);GO:0000122(negative regulation of transcription by RNA polymerase II);GO:0000785(chromatin);GO:0000978(RNA polymerase II cis-regulatory region sequence-specific DNA binding);GO:0001543(ovarian follicle rupture);GO:0001650(fibrillar center);GO:0003712(transcription coregulator activity);GO:0003713(transcription coactivator activity);GO:0003714(transcription …	NA	yes
ENSSSCG00000062217	ENSSSCG00000062217	0.820325	0	0	0.255	0.091	NA	NA	NA	yes
ENSSSCG00000001549	FKBP5	0.820029	0	0	0.411	0.208	FKBP prolyl isomerase 5 [Source:VGNC Symbol;Acc:VGNC:88148]	GO:0000413(protein peptidyl-prolyl isomerization);GO:0003755(peptidyl-prolyl cis-trans isomerase activity);GO:0005528(FK506 binding);GO:0005634(nucleus);GO:0005654(nucleoplasm);GO:0005737(cytoplasm);GO:0009617(response to bacterium);GO:0016853(isomerase activity);GO:0031072(heat shock protein binding);GO:0061077(chaperone-mediated protein folding)	04915(Estrogen signaling pathway)	yes
ENSSSCG00000016792	RETREG1	0.800662	0	0	0.578	0.55	reticulophagy regulator 1 [Source:VGNC Symbol;Acc:VGNC:92223]	GO:0000423(mitophagy);GO:0005730(nucleolus);GO:0005783(endoplasmic reticulum);GO:0005801(cis-Golgi network);GO:0006914(autophagy);GO:0007029(endoplasmic reticulum organization);GO:0016020(membrane);GO:0016021(integral component of membrane);GO:0016604(nuclear body);GO:0019233(sensory perception of pain);GO:0030176(integral component of endoplasmic reticulum membrane);GO:0030574(collagen catabolic…	NA	yes
ENSSSCG00000000625	LRP6	0.76026	0	0	0.334	0.132	LDL receptor related protein 6 [Source:VGNC Symbol;Acc:VGNC:89821]	GO:0001933(negative regulation of protein phosphorylation);GO:0005041(low-density lipoprotein particle receptor activity);GO:0005102(signaling receptor binding);GO:0005109(frizzled binding);GO:0005769(early endosome);GO:0005794(Golgi apparatus);GO:0005886(plasma membrane);GO:0005901(caveola);GO:0006469(negative regulation of protein kinase activity);GO:0006897(endocytosis);GO:0009986(cell surface…	NA	yes
ENSSSCG00000030877	FRMPD4	0.735319	0	0	0.173	0.063	FERM and PDZ domain containing 4 [Source:VGNC Symbol;Acc:VGNC:88243]	GO:0005546(phosphatidylinositol-4,5-bisphosphate binding);GO:0005856(cytoskeleton);GO:0043197(dendritic spine)	NA	yes
ENSSSCG00000008919	EPHA5	0.726416	0	0	0.351	0.171	EPH receptor A5 [Source:VGNC Symbol;Acc:VGNC:87733]	GO:0000166(nucleotide binding);GO:0004672(protein kinase activity);GO:0004713(protein tyrosine kinase activity);GO:0004714(transmembrane receptor protein tyrosine kinase activity);GO:0005003(ephrin receptor activity);GO:0005524(ATP binding);GO:0005887(integral component of plasma membrane);GO:0006468(protein phosphorylation);GO:0007169(transmembrane receptor protein tyrosine kinase signaling path…	04360(Axon guidance)	yes
ENSSSCG00000007800	SEPTIN1	0.712446	0	0	0.118	0.029	septin 1 [Source:VGNC Symbol;Acc:VGNC:92718]	GO:0000166(nucleotide binding);GO:0003924(GTPase activity);GO:0005525(GTP binding);GO:0005737(cytoplasm);GO:0005856(cytoskeleton);GO:0005940(septin ring);GO:0007056(spindle assembly involved in female meiosis);GO:0008021(synaptic vesicle);GO:0008104(protein localization);GO:0015630(microtubule cytoskeleton);GO:0017157(regulation of exocytosis);GO:0030496(midbody);GO:0031105(septin complex);GO:003…	05100(Bacterial invasion of epithelial cells)	yes
ENSSSCG00000003805	PDE4B	0.669805	0	0	0.903	0.815	phosphodiesterase 4B [Source:VGNC Symbol;Acc:VGNC:91255]	GO:0000930(gamma-tubulin complex);GO:0001780(neutrophil homeostasis);GO:0004114(3',5'-cyclic-nucleotide phosphodiesterase activity);GO:0004115(3',5'-cyclic-AMP phosphodiesterase activity);GO:0005634(nucleus);GO:0005813(centrosome);GO:0005829(cytosol);GO:0005891(voltage-gated calcium channel complex);GO:0006198(cAMP catabolic process);GO:0007165(signal transduction);GO:0008021(synaptic vesicle);GO…	00230(Purine metabolism);01100(Metabolic pathways);04024(cAMP signaling pathway);04928(Parathyroid hormone synthesis, secretion and action);05032(Morphine addiction)	yes
ENSSSCG00000025901	LCLAT1	0.646618	0	0	0.419	0.228	lysocardiolipin acyltransferase 1 [Source:VGNC Symbol;Acc:VGNC:89658]	GO:0003841(1-acylglycerol-3-phosphate O-acyltransferase activity);GO:0005783(endoplasmic reticulum);GO:0005789(endoplasmic reticulum membrane);GO:0005829(cytosol);GO:0012505(endomembrane system);GO:0016020(membrane);GO:0016021(integral component of membrane);GO:0016740(transferase activity);GO:0016746(acyltransferase activity);GO:0036149(phosphatidylinositol acyl-chain remodeling)	00561(Glycerolipid metabolism);00564(Glycerophospholipid metabolism);01100(Metabolic pathways)	yes
ENSSSCG00000011511	FRMD4B	0.618231	0	0	0.542	0.319	FERM domain containing 4B [Source:VGNC Symbol;Acc:VGNC:88237]	GO:0001726(ruffle);GO:0005737(cytoplasm);GO:0005856(cytoskeleton);GO:0005912(adherens junction);GO:0005923(bicellular tight junction);GO:0090162(establishment of epithelial cell polarity)	NA	yes
ENSSSCG00000006391	ATP1A2	0.60621	0	0	0.825	0.661	ATPase Na+/K+ transporting subunit alpha 2 [Source:HGNC Symbol;Acc:HGNC:800]	GO:0000166(nucleotide binding);GO:0001504(neurotransmitter uptake);GO:0001662(behavioral fear response);GO:0002026(regulation of the force of heart contraction);GO:0002087(regulation of respiratory gaseous exchange by nervous system process);GO:0005391(P-type sodium:potassium-exchanging transporter activity);GO:0005496(steroid binding);GO:0005524(ATP binding);GO:0005737(cytoplasm);GO:0005886(plas…	04022(cGMP-PKG signaling pathway);04024(cAMP signaling pathway);04260(Cardiac muscle contraction);04261(Adrenergic signaling in cardiomyocytes);04911(Insulin secretion);04918(Thyroid hormone synthesis);04919(Thyroid hormone signaling pathway);04925(Aldosterone synthesis and secretion);04960(Aldosterone-regulated sodium reabsorption);04961(Endocrine and other factor-regulated calcium reabsorption)…	yes
ENSSSCG00000034139	EYA4	0.600793	0	0	0.972	0.929	EYA transcriptional coactivator and phosphatase 4 [Source:VGNC Symbol;Acc:VGNC:87853]	GO:0004721(phosphoprotein phosphatase activity);GO:0004725(protein tyrosine phosphatase activity);GO:0005634(nucleus);GO:0005737(cytoplasm);GO:0006281(DNA repair);GO:0006974(cellular response to DNA damage stimulus);GO:0007605(sensory perception of sound);GO:0016787(hydrolase activity);GO:0030154(cell differentiation);GO:0045739(positive regulation of DNA repair);GO:0046872(metal ion binding);GO:…	NA	yes
ENSSSCG00000002032	SLC7A8	0.600382	0	0	0.647	0.502	solute carrier family 7 member 8 [Source:VGNC Symbol;Acc:VGNC:93176]	GO:0005886(plasma membrane);GO:0006865(amino acid transport);GO:0009925(basal plasma membrane);GO:0015101(organic cation transmembrane transporter activity);GO:0015171(amino acid transmembrane transporter activity);GO:0015175(neutral amino acid transmembrane transporter activity);GO:0015179(L-amino acid transmembrane transporter activity);GO:0015180(L-alanine transmembrane transporter activity);G…	04974(Protein digestion and absorption)	yes
ENSSSCG00000058577	SGCD	0.594383	0	0	0.98	0.946	sarcoglycan delta [Source:HGNC Symbol;Acc:HGNC:10807]	GO:0003015(heart process);GO:0005856(cytoskeleton);GO:0005886(plasma membrane);GO:0016010(dystrophin-associated glycoprotein complex);GO:0016011(dystroglycan complex);GO:0016012(sarcoglycan complex);GO:0016020(membrane);GO:0016021(integral component of membrane);GO:0016529(sarcoplasmic reticulum);GO:0019722(calcium-mediated signaling);GO:0031503(protein-containing complex localization);GO:0042383…	NA	yes
ENSSSCG00000004980	THSD4	0.588366	0	0	0.571	0.441	thrombospondin type 1 domain containing 4 [Source:VGNC Symbol;Acc:VGNC:93967]	GO:0001527(microfibril);GO:0005576(extracellular region);GO:0031012(extracellular matrix);GO:0048251(elastic fiber assembly)	04350(TGF-beta signaling pathway)	yes
ENSSSCG00000025703	REV3L	0.576838	0	0	0.821	0.713	REV3 like, DNA directed polymerase zeta catalytic subunit [Source:VGNC Symbol;Acc:VGNC:92226]	GO:0000166(nucleotide binding);GO:0000724(double-strand break repair via homologous recombination);GO:0003676(nucleic acid binding);GO:0003677(DNA binding);GO:0003887(DNA-directed DNA polymerase activity);GO:0005634(nucleus);GO:0005730(nucleolus);GO:0006259(DNA metabolic process);GO:0006281(DNA repair);GO:0006974(cellular response to DNA damage stimulus);GO:0016035(zeta DNA polymerase complex);GO…	01524(Platinum drug resistance);03460(Fanconi anemia pathway)	yes
ENSSSCG00000037766	NR3C2	0.569979	0	0	0.8	0.659	nuclear receptor subfamily 3 group C member 2 [Source:VGNC Symbol;Acc:VGNC:90884]	GO:0003677(DNA binding);GO:0003700(DNA-binding transcription factor activity);GO:0005634(nucleus);GO:0005654(nucleoplasm);GO:0006355(regulation of DNA-templated transcription);GO:0008270(zinc ion binding);GO:0043235(receptor complex);GO:0043565(sequence-specific DNA binding);GO:0046872(metal ion binding);GO:1901224(positive regulation of NIK/NF-kappaB signaling);GO:1990837(sequence-specific doubl…	NA	yes
ENSSSCG00000024232	CCDC91	0.56894	0	0	0.513	0.337	coiled-coil domain containing 91 [Source:VGNC Symbol;Acc:VGNC:86329]	GO:0005654(nucleoplasm);GO:0005794(Golgi apparatus);GO:0048193(Golgi vesicle transport)	NA	yes
ENSSSCG00000010325	KCNMA1	0.568763	0	0	0.573	0.397	potassium calcium-activated channel subfamily M alpha 1 [Source:VGNC Symbol;Acc:VGNC:107403]	GO:0001666(response to hypoxia);GO:0003779(actin binding);GO:0005216(ion channel activity);GO:0005249(voltage-gated potassium channel activity);GO:0005267(potassium channel activity);GO:0005901(caveola);GO:0006811(ion transport);GO:0006813(potassium ion transport);GO:0006970(response to osmotic stress);GO:0008076(voltage-gated potassium channel complex);GO:0015269(calcium-activated potassium chan…	04022(cGMP-PKG signaling pathway);04270(Vascular smooth muscle contraction);04911(Insulin secretion);04924(Renin secretion);04970(Salivary secretion);04972(Pancreatic secretion)	yes
ENSSSCG00000054680	MYH1	0.558708	4.47122e-251	1.37311e-246	0.634	0.515	myosin heavy chain 1 [Source:HGNC Symbol;Acc:HGNC:7567]	GO:0000166(nucleotide binding);GO:0003774(cytoskeletal motor activity);GO:0003779(actin binding);GO:0005524(ATP binding);GO:0005859(muscle myosin complex);GO:0014704(intercalated disc);GO:0016459(myosin complex);GO:0030016(myofibril);GO:0031672(A band);GO:0036464(cytoplasmic ribonucleoprotein granule);GO:0051015(actin filament binding)	NA	yes
ENSSSCG00000009053	RNF150	0.558034	0	0	0.888	0.77	ring finger protein 150 [Source:VGNC Symbol;Acc:VGNC:98293]	GO:0005737(cytoplasm);GO:0006511(ubiquitin-dependent protein catabolic process);GO:0016020(membrane);GO:0016021(integral component of membrane);GO:0016567(protein ubiquitination);GO:0046872(metal ion binding);GO:0061630(ubiquitin protein ligase activity)	NA	yes
ENSSSCG00000041478	ENSSSCG00000041478	0.55646	0	0	0.805	0.649	NA	NA	NA	yes
ENSSSCG00000029651	SLN	0.541842	0	0	0.623	0.497	NA	GO:0016020(membrane);GO:0016021(integral component of membrane);GO:0016529(sarcoplasmic reticulum);GO:0030234(enzyme regulator activity);GO:0050790(regulation of catalytic activity);GO:0051924(regulation of calcium ion transport)	NA	yes
ENSSSCG00000009966	MN1	0.541676	0	0	0.287	0.131	MN1 proto-onco, transcriptional regulator [Source:VGNC Symbol;Acc:VGNC:90285]	GO:0001957(intramembranous ossification);GO:0005634(nucleus);GO:0006355(regulation of DNA-templated transcription);GO:0033689(negative regulation of osteoblast proliferation);GO:0070564(positive regulation of vitamin D receptor signaling pathway);GO:1902806(regulation of cell cycle G1/S phase transition)	NA	yes
ENSSSCG00000004281	KCNQ5	0.533556	0	0	0.645	0.479	potassium voltage-gated channel subfamily Q member 5 [Source:VGNC Symbol;Acc:VGNC:89384]	GO:0005216(ion channel activity);GO:0005244(voltage-gated ion channel activity);GO:0005249(voltage-gated potassium channel activity);GO:0005251(delayed rectifier potassium channel activity);GO:0005267(potassium channel activity);GO:0005516(calmodulin binding);GO:0005886(plasma membrane);GO:0005887(integral component of plasma membrane);GO:0006811(ion transport);GO:0006813(potassium ion transport)…	04725(Cholinergic synapse)	yes
ENSSSCG00000008504	CRIM1	0.531597	5.06265e-274	1.55474e-269	0.451	0.313	cysteine rich transmembrane BMP regulator 1 [Source:VGNC Symbol;Acc:VGNC:86995]	GO:0004857(enzyme inhibitor activity);GO:0004867(serine-type endopeptidase inhibitor activity);GO:0005576(extracellular region);GO:0005886(plasma membrane);GO:0010951(negative regulation of endopeptidase activity);GO:0016020(membrane);GO:0016021(integral component of membrane);GO:0030165(PDZ domain binding);GO:0030514(negative regulation of BMP signaling pathway);GO:0043086(negative regulation of…	NA	yes
ENSSSCG00000004856	NFATC1	0.524119	3.7843e-277	1.16216e-272	0.458	0.341	nuclear factor of activated T cells 1 [Source:VGNC Symbol;Acc:VGNC:103140]	GO:0000785(chromatin);GO:0003677(DNA binding);GO:0003700(DNA-binding transcription factor activity);GO:0005634(nucleus);GO:0005654(nucleoplasm);GO:0005737(cytoplasm);GO:0006355(regulation of DNA-templated transcription);GO:0016604(nuclear body);GO:0033173(calcineurin-NFAT signaling cascade);GO:0035556(intracellular signal transduction);GO:0045893(positive regulation of DNA-templated transcription…	NA	yes
ENSSSCG00000011810	BCL6	0.517237	0	0	0.189	0.057	BCL6 transcription repressor [Source:VGNC Symbol;Acc:VGNC:96565]	GO:0000122(negative regulation of transcription by RNA polymerase II);GO:0000902(cell morphogenesis);GO:0000977(RNA polymerase II transcription regulatory region sequence-specific DNA binding);GO:0000978(RNA polymerase II cis-regulatory region sequence-specific DNA binding);GO:0001161(intronic transcription regulatory region sequence-specific DNA binding);GO:0001222(transcription corepressor bind…	04068(FoxO signaling pathway);05202(Transcriptional misregulation in cancer)	yes
ENSSSCG00000009971	ZNRF3	0.515842	0	0	0.251	0.117	zinc and ring finger 3 [Source:VGNC Symbol;Acc:VGNC:95318]	GO:0004842(ubiquitin-protein transferase activity);GO:0005109(frizzled binding);GO:0005886(plasma membrane);GO:0005887(integral component of plasma membrane);GO:0006511(ubiquitin-dependent protein catabolic process);GO:0016020(membrane);GO:0016021(integral component of membrane);GO:0016567(protein ubiquitination);GO:0016740(transferase activity);GO:0030178(negative regulation of Wnt signaling pat…	NA	yes
ENSSSCG00000008991	FRAS1	0.514333	0	2.32099e-306	0.463	0.304	Fraser extracellular matrix complex subunit 1 [Source:VGNC Symbol;Acc:VGNC:88232]	GO:0003723(RNA binding);GO:0003735(structural constituent of ribosome);GO:0005739(mitochondrion);GO:0005840(ribosome);GO:0006412(translation);GO:0007154(cell communication);GO:0009653(anatomical structure morphogenesis);GO:0015934(large ribosomal subunit);GO:0016020(membrane);GO:0016021(integral component of membrane);GO:0062023(collagen-containing extracellular matrix)	04512(ECM-receptor interaction)	yes
ENSSSCG00000010654	ATRNL1	0.511762	2.57085e-241	7.89507e-237	0.303	0.185	attractin like 1 [Source:VGNC Symbol;Acc:VGNC:85685]	GO:0005604(basement membrane);GO:0007186(G protein-coupled receptor signaling pathway);GO:0009887(animal organ morphogenesis);GO:0009888(tissue development);GO:0016020(membrane);GO:0016021(integral component of membrane);GO:0016477(cell migration);GO:0034446(substrate adhesion-dependent cell spreading)	NA	yes
ENSSSCG00000007231	MYLK2	0.504838	0	0	0.689	0.514	myosin light chain kinase 2 [Source:VGNC Symbol;Acc:VGNC:95797]	GO:0000166(nucleotide binding);GO:0004672(protein kinase activity);GO:0004687(myosin light chain kinase activity);GO:0005524(ATP binding);GO:0005634(nucleus);GO:0005737(cytoplasm);GO:0006468(protein phosphorylation);GO:0006941(striated muscle contraction);GO:0007274(neuromuscular synaptic transmission);GO:0010628(positive regulation of gene expression);GO:0014816(skeletal muscle satellite cell di…	04020(Calcium signaling pathway);04022(cGMP-PKG signaling pathway);04270(Vascular smooth muscle contraction);04371(Apelin signaling pathway);04510(Focal adhesion);04611(Platelet activation);04810(Regulation of actin cytoskeleton);04921(Oxytocin signaling pathway);04971(Gastric acid secretion)	yes
ENSSSCG00000057297	ENSSSCG00000057297	0.493309	0	0	0.149	0.05	NA	NA	NA	yes
ENSSSCG00000001064	GMPR	0.491006	0	0	0.423	0.259	guanosine monophosphate reductase [Source:VGNC Symbol;Acc:VGNC:88514]	GO:0003824(catalytic activity);GO:0003920(GMP reductase activity);GO:0006144(purine nucleobase metabolic process);GO:0006163(purine nucleotide metabolic process);GO:0009117(nucleotide metabolic process);GO:0016020(membrane);GO:0016021(integral component of membrane);GO:0016491(oxidoreductase activity);GO:0046872(metal ion binding);GO:1902560(GMP reductase complex)	NA	yes
ENSSSCG00000042447	APOBEC2	0.489068	1.65903e-264	5.09489e-260	0.483	0.343	apolipoprotein B mRNA editing enzyme catalytic subunit 2 [Source:HGNC Symbol;Acc:HGNC:605]	GO:0003824(catalytic activity);GO:0004126(cytidine deaminase activity);GO:0009972(cytidine deamination);GO:0016554(cytidine to uridine editing);GO:0016556(mRNA modification);GO:0042802(identical protein binding);GO:0080111(DNA demethylation)	NA	yes
ENSSSCG00000005385	NR4A3	0.481579	3.02123e-157	9.27819e-153	0.225	0.135	nuclear receptor subfamily 4 group A member 3 [Source:VGNC Symbol;Acc:VGNC:90885]	GO:0000978(RNA polymerase II cis-regulatory region sequence-specific DNA binding);GO:0000981(DNA-binding transcription factor activity, RNA polymerase II-specific);GO:0001228(DNA-binding transcription activator activity, RNA polymerase II-specific);GO:0003677(DNA binding);GO:0003700(DNA-binding transcription factor activity);GO:0004879(nuclear receptor activity);GO:0005634(nucleus);GO:0005667(tra…	05202(Transcriptional misregulation in cancer)	yes
ENSSSCG00000002333	DPF3	0.481117	0	0	0.708	0.58	double PHD fingers 3 [Source:VGNC Symbol;Acc:VGNC:87414]	GO:0003712(transcription coregulator activity);GO:0005634(nucleus);GO:0005654(nucleoplasm);GO:0006354(DNA-templated transcription elongation);GO:0007399(nervous system development);GO:0008270(zinc ion binding);GO:0042393(histone binding);GO:0045892(negative regulation of DNA-templated transcription);GO:0045944(positive regulation of transcription by RNA polymerase II);GO:0046872(metal ion binding…	04714(Thermogenesis);05225(Hepatocellular carcinoma)	yes
ENSSSCG00000009007	TMEM131L	0.478045	0	0	0.574	0.419	transmembrane 131 like [Source:VGNC Symbol;Acc:VGNC:94079]	GO:0005737(cytoplasm);GO:0005886(plasma membrane);GO:0016020(membrane);GO:0016021(integral component of membrane);GO:0033088(negative regulation of immature T cell proliferation in thymus);GO:0090090(negative regulation of canonical Wnt signaling pathway)	NA	yes
ENSSSCG00000005994	SNTB1	0.471751	2.66543e-296	8.18553e-292	0.607	0.453	syntrophin beta 1 [Source:VGNC Symbol;Acc:VGNC:93297]	GO:0005198(structural molecule activity);GO:0005856(cytoskeleton);GO:0016010(dystrophin-associated glycoprotein complex);GO:0016020(membrane);GO:0032991(protein-containing complex);GO:0045202(synapse);GO:0070161(anchoring junction)	NA	yes
ENSSSCG00000004918	ALPK2	0.460254	5.10237e-267	1.56694e-262	0.524	0.402	alpha kinase 2 [Source:VGNC Symbol;Acc:VGNC:85268]	GO:0003007(heart morphogenesis);GO:0003308(negative regulation of Wnt signaling pathway involved in heart development);GO:0004674(protein serine/threonine kinase activity);GO:0005524(ATP binding);GO:0006468(protein phosphorylation);GO:0010468(regulation of gene expression);GO:0016301(kinase activity);GO:0016310(phosphorylation);GO:0016323(basolateral plasma membrane);GO:0016740(transferase activi…	NA	yes
ENSSSCG00000017254	MAP2K6	0.459427	4.07478e-227	1.25136e-222	0.552	0.436	mitogen-activated protein kinase kinase 6 [Source:VGNC Symbol;Acc:VGNC:98102]	GO:0000165(MAPK cascade);GO:0000166(nucleotide binding);GO:0001649(osteoblast differentiation);GO:0004672(protein kinase activity);GO:0004674(protein serine/threonine kinase activity);GO:0004708(MAP kinase kinase activity);GO:0005524(ATP binding);GO:0005654(nucleoplasm);GO:0005829(cytosol);GO:0006468(protein phosphorylation);GO:0019211(phosphatase activator activity);GO:0019901(protein kinase bin…	04010(MAPK signaling pathway);04015(Rap1 signaling pathway);04218(Cellular senescence);04380(Osteoclast differentiation);04620(Toll-like receptor signaling pathway);04664(Fc epsilon RI signaling pathway);04668(TNF signaling pathway);04750(Inflammatory mediator regulation of TRP channels);04912(GnRH signaling pathway);04935(Growth hormone synthesis, secretion and action);05014(Amyotrophic lateral …	yes
ENSSSCG00000016160	ERBB4	0.454251	2.51679e-259	7.72905e-255	0.747	0.641	erb-b2 receptor tyrosine kinase 4 [Source:VGNC Symbol;Acc:VGNC:96284]	GO:0000166(nucleotide binding);GO:0000976(transcription cis-regulatory region binding);GO:0001755(neural crest cell migration);GO:0004672(protein kinase activity);GO:0004713(protein tyrosine kinase activity);GO:0004714(transmembrane receptor protein tyrosine kinase activity);GO:0005006(epidermal growth factor receptor activity);GO:0005154(epidermal growth factor receptor binding);GO:0005524(ATP b…	NA	yes
ENSSSCG00000009808	TMEM120B	0.454238	3.8417e-265	1.17979e-260	0.326	0.198	transmembrane protein 120B [Source:VGNC Symbol;Acc:VGNC:94071]	GO:0005637(nuclear inner membrane);GO:0016020(membrane);GO:0016021(integral component of membrane);GO:0045444(fat cell differentiation);GO:0051291(protein heterooligomerization)	NA	yes
ENSSSCG00000033574	CFAP54	0.450831	2.16148e-297	6.63791e-293	0.51	0.348	cilia and flagella associated protein 54 [Source:HGNC Symbol;Acc:HGNC:26456]	GO:0007283(spermatogenesis);GO:0016020(membrane);GO:0016021(integral component of membrane);GO:0051649(establishment of localization in cell);GO:0060271(cilium assembly);GO:0060294(cilium movement involved in cell motility);GO:0090660(cerebrospinal fluid circulation);GO:0120197(mucociliary clearance);GO:0120316(sperm flagellum assembly)	NA	yes
ENSSSCG00000008509	RASGRP3	0.449184	9.23902e-234	2.8373e-229	0.172	0.079	RAS guanyl releasing protein 3 [Source:VGNC Symbol;Acc:VGNC:92115]	GO:0005085(guanyl-nucleotide exchange factor activity);GO:0005096(GTPase activator activity);GO:0005509(calcium ion binding);GO:0005737(cytoplasm);GO:0005886(plasma membrane);GO:0007264(small GTPase mediated signal transduction);GO:0007265(Ras protein signal transduction);GO:0019900(kinase binding);GO:0031267(small GTPase binding);GO:0032045(guanyl-nucleotide exchange factor complex);GO:0043087(r…	04010(MAPK signaling pathway);04014(Ras signaling pathway);04015(Rap1 signaling pathway);04662(B cell receptor signaling pathway);05200(Pathways in cancer)	yes
ENSSSCG00000062594	ENSSSCG00000062594	0.448333	2.1132e-235	6.48964e-231	0.31	0.195	NA	NA	NA	yes
ENSSSCG00000029571	AVIL	0.445154	0	0	0.264	0.133	advillin [Source:VGNC Symbol;Acc:VGNC:85700]	GO:0003779(actin binding);GO:0005546(phosphatidylinositol-4,5-bisphosphate binding);GO:0005737(cytoplasm);GO:0007010(cytoskeleton organization);GO:0008154(actin polymerization or depolymerization);GO:0010976(positive regulation of neuron projection development);GO:0015629(actin cytoskeleton);GO:0051014(actin filament severing);GO:0051015(actin filament binding);GO:0051016(barbed-end actin filamen…	NA	yes
ENSSSCG00000010638	TCF7L2	0.440694	7.61304e-250	2.33797e-245	0.413	0.276	transcription factor 7 like 2 [Source:VGNC Symbol;Acc:VGNC:93825]	GO:0000122(negative regulation of transcription by RNA polymerase II);GO:0000785(chromatin);GO:0000976(transcription cis-regulatory region binding);GO:0000978(RNA polymerase II cis-regulatory region sequence-specific DNA binding);GO:0000981(DNA-binding transcription factor activity, RNA polymerase II-specific);GO:0001568(blood vessel development);GO:0003677(DNA binding);GO:0003700(DNA-binding tra…	04310(Wnt signaling pathway);04390(Hippo signaling pathway);04520(Adherens junction);04916(Melanogenesis);04934(Cushing syndrome);05132(Salmonella infection);05165(Human papillomavirus infection);05167(Kaposi sarcoma-associated herpesvirus infection);05200(Pathways in cancer);05210(Colorectal cancer);05213(Endometrial cancer);05215(Prostate cancer);05216(Thyroid cancer);05217(Basal cell carcinoma…	yes
ENSSSCG00000007488	DOK5	0.439486	1.95275e-278	5.99689e-274	0.266	0.139	docking protein 5 [Source:VGNC Symbol;Acc:VGNC:95768]	GO:0005737(cytoplasm);GO:0007169(transmembrane receptor protein tyrosine kinase signaling pathway);GO:0030182(neuron differentiation);GO:0043410(positive regulation of MAPK cascade);GO:0051386(regulation of neurotrophin TRK receptor signaling pathway)	NA	yes
ENSSSCG00000011615	RAB7A	0.437377	1.02313e-243	3.14203e-239	0.478	0.356	RAB7A, member RAS onco family [Source:VGNC Symbol;Acc:VGNC:98273]	GO:0000045(autophagosome assembly);GO:0003924(GTPase activity);GO:0005525(GTP binding);GO:0005737(cytoplasm);GO:0005739(mitochondrion);GO:0005764(lysosome);GO:0005768(endosome);GO:0005770(late endosome);GO:0005794(Golgi apparatus);GO:0005811(lipid droplet);GO:0005829(cytosol);GO:0006622(protein targeting to lysosome);GO:0007174(epidermal growth factor catabolic process);GO:0008333(endosome to lys…	04137(Mitophagy - animal);04140(Autophagy - animal);04144(Endocytosis);04145(Phagosome);05132(Salmonella infection);05146(Amoebiasis);05152(Tuberculosis)	yes
ENSSSCG00000012663	ENOX2	0.435712	1.12812e-175	3.46445e-171	0.572	0.466	ecto-NOX disulfide-thiol exchanger 2 [Source:VGNC Symbol;Acc:VGNC:87707]	GO:0003676(nucleic acid binding);GO:0003723(RNA binding);GO:0007624(ultradian rhythm);GO:0009897(external side of plasma membrane);GO:0016491(oxidoreductase activity);GO:0022900(electron transport chain)	NA	yes
ENSSSCG00000040836	DCC	0.435254	0	0	0.183	0.072	DCC netrin 1 receptor [Source:VGNC Symbol;Acc:VGNC:103078]	GO:0001764(neuron migration);GO:0005042(netrin receptor activity);GO:0006915(apoptotic process);GO:0007399(nervous system development);GO:0007411(axon guidance);GO:0016020(membrane);GO:0016021(integral component of membrane);GO:0021965(spinal cord ventral commissure morphogenesis);GO:0030424(axon);GO:0033563(dorsal/ventral axon guidance);GO:0033564(anterior/posterior axon guidance);GO:0038007(net…	NA	yes
ENSSSCG00000035937	DPT	0.431327	3.8481e-206	1.18175e-201	0.289	0.177	dermatopontin [Source:VGNC Symbol;Acc:VGNC:98784]	GO:0005576(extracellular region);GO:0008285(negative regulation of cell population proliferation);GO:0030199(collagen fibril organization)	NA	yes
ENSSSCG00000006290	SLC19A2	0.429676	7.74753e-176	2.37927e-171	0.284	0.193	solute carrier family 19 member 2 [Source:VGNC Symbol;Acc:VGNC:92962]	GO:0005886(plasma membrane);GO:0007283(spermatogenesis);GO:0015234(thiamine transmembrane transporter activity);GO:0015888(thiamine transport);GO:0016020(membrane);GO:0016021(integral component of membrane);GO:0035461(vitamin transmembrane transport);GO:0051180(vitamin transport);GO:0055085(transmembrane transport);GO:0071934(thiamine transmembrane transport);GO:0090482(vitamin transmembrane tran…	NA	yes
ENSSSCG00000049700	ENSSSCG00000049700	0.427981	9.88566e-163	3.03589e-158	0.115	0.049	NA	NA	NA	yes
ENSSSCG00000031831	CADM1	0.426161	8.76526e-193	2.69181e-188	0.253	0.149	cell adhesion molecule 1 [Source:VGNC Symbol;Acc:VGNC:86134]	GO:0001819(positive regulation of cytokine production);GO:0005102(signaling receptor binding);GO:0005886(plasma membrane);GO:0007156(homophilic cell adhesion via plasma membrane adhesion molecules);GO:0008037(cell recognition);GO:0016020(membrane);GO:0016021(integral component of membrane);GO:0042271(susceptibility to natural killer cell mediated cytotoxicity);GO:0043005(neuron projection);GO:004…	NA	yes
ENSSSCG00000009132	ENPEP	0.425888	2.23496e-251	6.86357e-247	0.579	0.445	glutamyl aminopeptidase [Source:VGNC Symbol;Acc:VGNC:98923]	GO:0001525(angiogenesis);GO:0003081(regulation of systemic arterial blood pressure by renin-angiotensin);GO:0004177(aminopeptidase activity);GO:0005886(plasma membrane);GO:0005903(brush border);GO:0006508(proteolysis);GO:0008233(peptidase activity);GO:0008237(metallopeptidase activity);GO:0008270(zinc ion binding);GO:0008283(cell population proliferation);GO:0009897(external side of plasma membra…	04614(Renin-angiotensin system)	yes
ENSSSCG00000040178	E2F3	0.424085	5.52679e-237	1.69728e-232	0.23	0.121	E2F transcription factor 3 [Source:VGNC Symbol;Acc:VGNC:87514]	GO:0000082(G1/S transition of mitotic cell cycle);GO:0000977(RNA polymerase II transcription regulatory region sequence-specific DNA binding);GO:0000978(RNA polymerase II cis-regulatory region sequence-specific DNA binding);GO:0000981(DNA-binding transcription factor activity, RNA polymerase II-specific);GO:0000987(cis-regulatory region sequence-specific DNA binding);GO:0001216(DNA-binding transc…	01522(Endocrine resistance);04110(Cell cycle);04218(Cellular senescence);04934(Cushing syndrome);05160(Hepatitis C);05161(Hepatitis B);05163(Human cytomegalovirus infection);05166(Human T-cell leukemia virus 1 infection);05167(Kaposi sarcoma-associated herpesvirus infection);05169(Epstein-Barr virus infection);05200(Pathways in cancer);05206(MicroRNAs in cancer);05212(Pancreatic cancer);05214(Gli…	yes
ENSSSCG00000036060	RRAD	0.423733	2.7429e-235	8.42345e-231	0.206	0.102	RRAD, Ras related glycolysis inhibitor and calcium channel regulator [Source:VGNC Symbol;Acc:VGNC:92454]	GO:0000166(nucleotide binding);GO:0003924(GTPase activity);GO:0005246(calcium channel regulator activity);GO:0005525(GTP binding);GO:0005886(plasma membrane);GO:0016020(membrane);GO:1901841(regulation of high voltage-gated calcium channel activity);GO:1901842(negative regulation of high voltage-gated calcium channel activity)	NA	yes
ENSSSCG00000043522	ENSSSCG00000043522	0.423634	9.32061e-216	2.86236e-211	0.276	0.167	NA	NA	NA	yes
ENSSSCG00000023243	NFIA	0.421638	0	0	0.866	0.779	nuclear factor I A [Source:VGNC Symbol;Acc:VGNC:90715]	GO:0000978(RNA polymerase II cis-regulatory region sequence-specific DNA binding);GO:0000981(DNA-binding transcription factor activity, RNA polymerase II-specific);GO:0001228(DNA-binding transcription activator activity, RNA polymerase II-specific);GO:0003677(DNA binding);GO:0003682(chromatin binding);GO:0003700(DNA-binding transcription factor activity);GO:0005634(nucleus);GO:0005654(nucleoplasm…	NA	yes
ENSSSCG00000058245	ENSSSCG00000058245	0.417259	2.04851e-128	6.29099e-124	0.359	0.276	NA	NA	NA	yes
ENSSSCG00000012163	RPS6KA3	0.416612	6.4453e-237	1.97935e-232	0.664	0.548	ribosomal protein S6 kinase A3 [Source:VGNC Symbol;Acc:VGNC:92442]	GO:0000166(nucleotide binding);GO:0000287(magnesium ion binding);GO:0002224(toll-like receptor signaling pathway);GO:0004672(protein kinase activity);GO:0004674(protein serine/threonine kinase activity);GO:0004711(ribosomal protein S6 kinase activity);GO:0005524(ATP binding);GO:0005654(nucleoplasm);GO:0005730(nucleolus);GO:0005737(cytoplasm);GO:0005829(cytosol);GO:0006468(protein phosphorylation)…	04010(MAPK signaling pathway);04114(Oocyte meiosis);04150(mTOR signaling pathway);04714(Thermogenesis);04720(Long-term potentiation);04722(Neurotrophin signaling pathway);04914(Progesterone-mediated oocyte maturation);04931(Insulin resistance);05135(Yersinia infection)	yes
ENSSSCG00000005257	TRPM3	0.411863	2.40519e-152	7.38634e-148	0.132	0.064	transient receptor potential cation channel subfamily M member 3 [Source:VGNC Symbol;Acc:VGNC:98384]	GO:0005216(ion channel activity);GO:0005227(calcium activated cation channel activity);GO:0005261(cation channel activity);GO:0005887(integral component of plasma membrane);GO:0006811(ion transport);GO:0006812(cation transport);GO:0016020(membrane);GO:0016021(integral component of membrane);GO:0016048(detection of temperature stimulus);GO:0034220(ion transmembrane transport);GO:0050951(sensory pe…	NA	yes
ENSSSCG00000014410	SH3RF2	0.410168	1.8699e-190	5.74248e-186	0.243	0.145	SH3 domain containing ring finger 2 [Source:VGNC Symbol;Acc:VGNC:92831]	GO:0005634(nucleus);GO:0005654(nucleoplasm);GO:0008157(protein phosphatase 1 binding);GO:0009966(regulation of signal transduction);GO:0016740(transferase activity);GO:0019902(phosphatase binding);GO:0030335(positive regulation of cell migration);GO:0031397(negative regulation of protein ubiquitination);GO:0032436(positive regulation of proteasomal ubiquitin-dependent protein catabolic process);G…	NA	yes
ENSSSCG00000009370	FOXO1	0.410043	3.43507e-162	1.05491e-157	0.398	0.293	forkhead box O1 [Source:VGNC Symbol;Acc:VGNC:98013]	GO:0000978(RNA polymerase II cis-regulatory region sequence-specific DNA binding);GO:0000981(DNA-binding transcription factor activity, RNA polymerase II-specific);GO:0001228(DNA-binding transcription activator activity, RNA polymerase II-specific);GO:0003677(DNA binding);GO:0003700(DNA-binding transcription factor activity);GO:0005634(nucleus);GO:0005737(cytoplasm);GO:0006355(regulation of DNA-t…	04068(FoxO signaling pathway);04152(AMPK signaling pathway);04211(Longevity regulating pathway);04213(Longevity regulating pathway - multiple species);04218(Cellular senescence);04910(Insulin signaling pathway);04919(Thyroid hormone signaling pathway);04922(Glucagon signaling pathway);04931(Insulin resistance);04933(AGE-RAGE signaling pathway in diabetic complications);05165(Human papillomavirus …	yes
ENSSSCG00000002315	SLC8A3	0.408141	5.57217e-284	1.71121e-279	0.759	0.643	solute carrier family 8 member A3 [Source:VGNC Symbol;Acc:VGNC:93180]	GO:0002244(hematopoietic progenitor cell differentiation);GO:0005432(calcium:sodium antiporter activity);GO:0005516(calmodulin binding);GO:0005741(mitochondrial outer membrane);GO:0005789(endoplasmic reticulum membrane);GO:0005886(plasma membrane);GO:0005887(integral component of plasma membrane);GO:0006811(ion transport);GO:0006814(sodium ion transport);GO:0006816(calcium ion transport);GO:00068…	04020(Calcium signaling pathway);04022(cGMP-PKG signaling pathway);04260(Cardiac muscle contraction);04261(Adrenergic signaling in cardiomyocytes);04371(Apelin signaling pathway);04740(Olfactory transduction);04961(Endocrine and other factor-regulated calcium reabsorption);04974(Protein digestion and absorption);04978(Mineral absorption);05410(Hypertrophic cardiomyopathy);05412(Arrhythmogenic rig…	yes
ENSSSCG00000010429	PRKG1	0.398893	6.44867e-95	1.98039e-90	0.487	0.435	protein kinase cGMP-dependent 1 [Source:VGNC Symbol;Acc:VGNC:91816]	GO:0000166(nucleotide binding);GO:0001764(neuron migration);GO:0004672(protein kinase activity);GO:0004674(protein serine/threonine kinase activity);GO:0004692(cGMP-dependent protein kinase activity);GO:0005246(calcium channel regulator activity);GO:0005524(ATP binding);GO:0005737(cytoplasm);GO:0005794(Golgi apparatus);GO:0005886(plasma membrane);GO:0006468(protein phosphorylation);GO:0007165(sig…	04022(cGMP-PKG signaling pathway);04270(Vascular smooth muscle contraction);04540(Gap junction);04611(Platelet activation);04713(Circadian entrainment);04714(Thermogenesis);04730(Long-term depression);04740(Olfactory transduction);04923(Regulation of lipolysis in adipocytes);04970(Salivary secretion)	yes
ENSSSCG00000012160	SH3KBP1	0.398583	3.53094e-99	1.08435e-94	0.265	0.21	SH3 domain containing kinase binding protein 1 [Source:VGNC Symbol;Acc:VGNC:92828]	GO:0005737(cytoplasm);GO:0005911(cell-cell junction);GO:0005925(focal adhesion);GO:0007010(cytoskeleton organization);GO:0007015(actin filament organization);GO:0008360(regulation of cell shape);GO:0016020(membrane);GO:0016301(kinase activity);GO:0016310(phosphorylation);GO:0016477(cell migration);GO:0030139(endocytic vesicle);GO:0050871(positive regulation of B cell activation)	04144(Endocytosis)	yes
ENSSSCG00000014223	COMMD10	0.395451	1.65809e-204	5.09201e-200	0.427	0.301	COMM domain containing 10 [Source:VGNC Symbol;Acc:VGNC:86886]	GO:0005654(nucleoplasm)	NA	yes
ENSSSCG00000015755	AGPAT5	0.395359	5.99687e-199	1.84164e-194	0.201	0.111	1-acylglycerol-3-phosphate O-acyltransferase 5 [Source:VGNC Symbol;Acc:VGNC:95954]	GO:0002244(hematopoietic progenitor cell differentiation);GO:0003841(1-acylglycerol-3-phosphate O-acyltransferase activity);GO:0005635(nuclear envelope);GO:0005730(nucleolus);GO:0005739(mitochondrion);GO:0005789(endoplasmic reticulum membrane);GO:0006639(acylglycerol metabolic process);GO:0012505(endomembrane system);GO:0016740(transferase activity);GO:0016746(acyltransferase activity)	00561(Glycerolipid metabolism);00564(Glycerophospholipid metabolism);01100(Metabolic pathways);04072(Phospholipase D signaling pathway)	yes
ENSSSCG00000024623	USP25	0.393504	1.30403e-271	4.00469e-267	0.776	0.709	ubiquitin specific peptidase 25 [Source:VGNC Symbol;Acc:VGNC:94755]	GO:0004843(cysteine-type deubiquitinase activity);GO:0005783(endoplasmic reticulum);GO:0005829(cytosol);GO:0006511(ubiquitin-dependent protein catabolic process);GO:0016579(protein deubiquitination);GO:0016787(hydrolase activity);GO:0031625(ubiquitin protein ligase binding);GO:0032183(SUMO binding);GO:0051117(ATPase binding);GO:0070536(protein K63-linked deubiquitination);GO:0071108(protein K48-l…	04657(IL-17 signaling pathway)	yes
ENSSSCG00000010212	ENSSSCG00000010212	0.39064	0	0	0.888	0.796	NA	GO:0005856(cytoskeleton);GO:0005886(plasma membrane);GO:0007165(signal transduction);GO:0008092(cytoskeletal protein binding);GO:0016020(membrane);GO:0030674(protein-macromolecule adaptor activity);GO:0043005(neuron projection);GO:0044325(transmembrane transporter binding);GO:0051179(localization);GO:0072659(protein localization to plasma membrane)	NA	yes
ENSSSCG00000004490	SETBP1	0.385702	1.16966e-210	3.59204e-206	0.561	0.437	SET binding protein 1 [Source:VGNC Symbol;Acc:VGNC:92756]	GO:0003677(DNA binding);GO:0005634(nucleus);GO:0005654(nucleoplasm);GO:0005829(cytosol);GO:0006355(regulation of DNA-templated transcription);GO:0016604(nuclear body);GO:0042800(histone methyltransferase activity (H3-K4 specific));GO:0051568(histone H3-K4 methylation);GO:0097676(histone H3-K36 dimethylation)	NA	yes
ENSSSCG00000009172	PPP3CA	0.384782	0	0	0.944	0.893	protein phosphatase 3 catalytic subunit alpha [Source:VGNC Symbol;Acc:VGNC:98218]	GO:0000082(G1/S transition of mitotic cell cycle);GO:0004721(phosphoprotein phosphatase activity);GO:0004722(protein serine/threonine phosphatase activity);GO:0004723(calcium-dependent protein serine/threonine phosphatase activity);GO:0005516(calmodulin binding);GO:0005634(nucleus);GO:0005654(nucleoplasm);GO:0005737(cytoplasm);GO:0005739(mitochondrion);GO:0005829(cytosol);GO:0005886(plasma membra…	04010(MAPK signaling pathway);04020(Calcium signaling pathway);04022(cGMP-PKG signaling pathway);04114(Oocyte meiosis);04218(Cellular senescence);04310(Wnt signaling pathway);04360(Axon guidance);04370(VEGF signaling pathway);04380(Osteoclast differentiation);04625(C-type lectin receptor signaling pathway);04650(Natural killer cell mediated cytotoxicity);04658(Th1 and Th2 cell differentiation);04…	yes
ENSSSCG00000009048	GAB1	0.384454	2.00845e-190	6.16794e-186	0.441	0.321	GRB2 associated binding protein 1 [Source:VGNC Symbol;Acc:VGNC:88294]	GO:0001525(angiogenesis);GO:0005737(cytoplasm);GO:0005911(cell-cell junction);GO:0007165(signal transduction);GO:0031532(actin cytoskeleton reorganization);GO:0035591(signaling adaptor activity);GO:0038084(vascular endothelial growth factor signaling pathway);GO:0045766(positive regulation of angiogenesis);GO:0090668(endothelial cell chemotaxis to vascular endothelial growth factor)	01521(EGFR tyrosine kinase inhibitor resistance);04012(ErbB signaling pathway);04014(Ras signaling pathway);04072(Phospholipase D signaling pathway);04722(Neurotrophin signaling pathway);05100(Bacterial invasion of epithelial cells);05205(Proteoglycans in cancer);05211(Renal cell carcinoma);05225(Hepatocellular carcinoma);05226(Gastric cancer)	yes
ENSSSCG00000059727	ENSSSCG00000059727	0.383212	3.96219e-231	1.21679e-226	0.17	0.077	NA	NA	NA	yes
ENSSSCG00000040013	MTUS1	0.381159	5.48344e-211	1.68397e-206	0.582	0.46	microtubule associated scaffold protein 1 [Source:VGNC Symbol;Acc:VGNC:107157]	GO:0005634(nucleus);GO:0016020(membrane);GO:0016021(integral component of membrane)	NA	yes
ENSSSCG00000009157	ENSSSCG00000009157	0.377834	2.43744e-269	7.48538e-265	0.506	0.351	tet methylcytosine dioxygenase 2 [Source:VGNC Symbol;Acc:VGNC:93889]	GO:0005634(nucleus);GO:0006211(5-methylcytosine catabolic process);GO:0008270(zinc ion binding);GO:0016491(oxidoreductase activity);GO:0046872(metal ion binding);GO:0051213(dioxygenase activity);GO:0070579(methylcytosine dioxygenase activity);GO:0080111(DNA demethylation)	NA	yes
ENSSSCG00000000006	PPARA	0.376857	4.6632e-172	1.43207e-167	0.25	0.152	peroxisome proliferator activated receptor alpha [Source:VGNC Symbol;Acc:VGNC:91682]	GO:0000122(negative regulation of transcription by RNA polymerase II);GO:0000978(RNA polymerase II cis-regulatory region sequence-specific DNA binding);GO:0001227(DNA-binding transcription repressor activity, RNA polymerase II-specific);GO:0001228(DNA-binding transcription activator activity, RNA polymerase II-specific);GO:0003677(DNA binding);GO:0003700(DNA-binding transcription factor activity)…	NA	yes
ENSSSCG00000016606	ASB15	0.376781	2.51395e-193	7.72034e-189	0.565	0.477	ankyrin repeat and SOCS box containing 15 [Source:VGNC Symbol;Acc:VGNC:97890]	GO:0016567(protein ubiquitination);GO:0035556(intracellular signal transduction)	NA	yes
ENSSSCG00000015878	PKP4	0.376739	6.61812e-164	2.03242e-159	0.27	0.172	plakophilin 4 [Source:VGNC Symbol;Acc:VGNC:96488]	GO:0000922(spindle pole);GO:0005634(nucleus);GO:0005737(cytoplasm);GO:0005856(cytoskeleton);GO:0005886(plasma membrane);GO:0005911(cell-cell junction);GO:0005912(adherens junction);GO:0007043(cell-cell junction assembly);GO:0007155(cell adhesion);GO:0009898(cytoplasmic side of plasma membrane);GO:0014069(postsynaptic density);GO:0030054(cell junction);GO:0030057(desmosome);GO:0030496(midbody);GO:…	NA	yes
ENSSSCG00000011499	LRIG1	0.375299	1.73447e-208	5.32656e-204	0.199	0.102	leucine rich repeats and immunoglobulin like domains 1 [Source:VGNC Symbol;Acc:VGNC:89810]	GO:0005615(extracellular space);GO:0007605(sensory perception of sound);GO:0016020(membrane);GO:0016021(integral component of membrane);GO:0022405(hair cycle process);GO:0031012(extracellular matrix);GO:0032474(otolith morphogenesis);GO:0060384(innervation)	NA	yes
ENSSSCG00000037767	TSFM	0.375118	5.57469e-264	1.71199e-259	0.176	0.076	Ts translation elongation factor, mitochondrial [Source:VGNC Symbol;Acc:VGNC:94486]	GO:0003746(translation elongation factor activity);GO:0005654(nucleoplasm);GO:0005739(mitochondrion);GO:0005759(mitochondrial matrix);GO:0006412(translation);GO:0006414(translational elongation);GO:0070125(mitochondrial translational elongation);GO:0070129(regulation of mitochondrial translation);GO:0110165(cellular anatomical entity)	NA	yes
ENSSSCG00000015555	LAMC1	0.373636	2.55188e-183	7.83684e-179	0.558	0.445	laminin subunit gamma 1 [Source:VGNC Symbol;Acc:VGNC:89624]	GO:0005201(extracellular matrix structural constituent);GO:0005576(extracellular region);GO:0005604(basement membrane);GO:0007155(cell adhesion);GO:0009887(animal organ morphogenesis);GO:0009888(tissue development);GO:0016020(membrane);GO:0016477(cell migration);GO:0022617(extracellular matrix disassembly);GO:0031581(hemidesmosome assembly);GO:0034446(substrate adhesion-dependent cell spreading);…	04151(PI3K-Akt signaling pathway);04510(Focal adhesion);04512(ECM-receptor interaction);05020(Prion disease);05145(Toxoplasmosis);05146(Amoebiasis);05165(Human papillomavirus infection);05200(Pathways in cancer);05222(Small cell lung cancer)	yes
ENSSSCG00000028827	PARVA	0.371552	2.61279e-198	8.02387e-194	0.11	0.042	parvin alpha [Source:VGNC Symbol;Acc:VGNC:91185]	GO:0002040(sprouting angiogenesis);GO:0003148(outflow tract septum morphogenesis);GO:0003779(actin binding);GO:0004860(protein kinase inhibitor activity);GO:0005634(nucleus);GO:0005737(cytoplasm);GO:0005829(cytosol);GO:0005856(cytoskeleton);GO:0005886(plasma membrane);GO:0005925(focal adhesion);GO:0007155(cell adhesion);GO:0007163(establishment or maintenance of cell polarity);GO:0015629(actin cy…	NA	yes
ENSSSCG00000016866	GHR	0.371441	7.58298e-273	2.32873e-268	0.822	0.711	growth hormone receptor [Source:HGNC Symbol;Acc:HGNC:4263]	GO:0004896(cytokine receptor activity);GO:0004903(growth hormone receptor activity);GO:0005615(extracellular space);GO:0005829(cytosol);GO:0005886(plasma membrane);GO:0005887(integral component of plasma membrane);GO:0006897(endocytosis);GO:0009897(external side of plasma membrane);GO:0009986(cell surface);GO:0016020(membrane);GO:0016021(integral component of membrane);GO:0017046(peptide hormone …	04060(Cytokine-cytokine receptor interaction);04080(Neuroactive ligand-receptor interaction);04151(PI3K-Akt signaling pathway);04630(JAK-STAT signaling pathway);04935(Growth hormone synthesis, secretion and action)	yes
ENSSSCG00000033497	ENSSSCG00000033497	0.370276	4.42377e-275	1.35854e-270	0.749	0.629	arginine-glutamic acid dipeptide repeats [Source:VGNC Symbol;Acc:VGNC:92216]	GO:0003682(chromatin binding);GO:0003714(transcription corepressor activity);GO:0005634(nucleus);GO:0045892(negative regulation of DNA-templated transcription);GO:0046872(metal ion binding)	NA	yes
ENSSSCG00000007022	ANK1	0.369243	1.60865e-148	4.94016e-144	0.31	0.217	ankyrin 1 [Source:VGNC Symbol;Acc:VGNC:96344]	GO:0005737(cytoplasm);GO:0005886(plasma membrane);GO:0006888(endoplasmic reticulum to Golgi vesicle-mediated transport);GO:0008093(cytoskeletal anchor activity);GO:0009898(cytoplasmic side of plasma membrane);GO:0014731(spectrin-associated cytoskeleton);GO:0019899(enzyme binding);GO:0019903(protein phosphatase binding);GO:0030507(spectrin binding);GO:0051117(ATPase binding);GO:0072659(protein loc…	NA	yes
ENSSSCG00000031608	ENSSSCG00000031608	0.367819	2.99016e-206	9.18278e-202	0.405	0.279	NA	NA	NA	yes
ENSSSCG00000002294	ARG2	0.366294	1.48441e-237	4.55862e-233	0.126	0.046	arginase 2 [Source:VGNC Symbol;Acc:VGNC:85455]	GO:0000050(urea cycle);GO:0001657(ureteric bud development);GO:0002829(negative regulation of type 2 immune response);GO:0004053(arginase activity);GO:0005737(cytoplasm);GO:0005739(mitochondrion);GO:0006525(arginine metabolic process);GO:0006941(striated muscle contraction);GO:0016787(hydrolase activity);GO:0016813(hydrolase activity, acting on carbon-nitrogen (but not peptide) bonds, in linear a…	00220(Arginine biosynthesis);00330(Arginine and proline metabolism);01100(Metabolic pathways);01230(Biosynthesis of amino acids);05146(Amoebiasis)	yes
ENSSSCG00000026196	FAM13A	0.366022	4.9672e-101	1.52543e-96	0.169	0.109	family with sequence similarity 13 member A [Source:VGNC Symbol;Acc:VGNC:98924]	GO:0007165(signal transduction)	NA	yes
ENSSSCG00000024088	TLN2	0.365633	4.78628e-285	1.46987e-280	0.81	0.695	talin 2 [Source:VGNC Symbol;Acc:VGNC:103190]	GO:0001726(ruffle);GO:0003779(actin binding);GO:0005200(structural constituent of cytoskeleton);GO:0005737(cytoplasm);GO:0005856(cytoskeleton);GO:0005925(focal adhesion);GO:0006897(endocytosis);GO:0007010(cytoskeleton organization);GO:0007015(actin filament organization);GO:0007155(cell adhesion);GO:0030136(clathrin-coated vesicle);GO:0032051(clathrin light chain binding);GO:0035615(clathrin adap…	04015(Rap1 signaling pathway);04510(Focal adhesion);04611(Platelet activation);05166(Human T-cell leukemia virus 1 infection)	yes
ENSSSCG00000002412	STON2	0.365522	1.53176e-179	4.70404e-175	0.458	0.34	stonin 2 [Source:VGNC Symbol;Acc:VGNC:93568]	GO:0005730(nucleolus);GO:0005737(cytoplasm);GO:0005829(cytosol);GO:0006897(endocytosis);GO:0030100(regulation of endocytosis);GO:0036465(synaptic vesicle recycling);GO:0043005(neuron projection);GO:0045202(synapse);GO:0048488(synaptic vesicle endocytosis);GO:0070161(anchoring junction);GO:0098793(presynapse)	NA	yes
ENSSSCG00000028905	TNIK	0.363292	4.80795e-239	1.47652e-234	0.704	0.573	TRAF2 and NCK interacting kinase [Source:VGNC Symbol;Acc:VGNC:98381]	GO:0000165(MAPK cascade);GO:0000166(nucleotide binding);GO:0001934(positive regulation of protein phosphorylation);GO:0004672(protein kinase activity);GO:0004674(protein serine/threonine kinase activity);GO:0005524(ATP binding);GO:0005634(nucleus);GO:0005654(nucleoplasm);GO:0005737(cytoplasm);GO:0005829(cytosol);GO:0005856(cytoskeleton);GO:0006468(protein phosphorylation);GO:0007010(cytoskeleton …	NA	yes
ENSSSCG00000006875	PLPPR4	0.361813	3.48522e-150	1.07031e-145	0.111	0.049	phospholipid phosphatase related 4 [Source:VGNC Symbol;Acc:VGNC:98203]	GO:0005887(integral component of plasma membrane);GO:0006644(phospholipid metabolic process);GO:0007165(signal transduction);GO:0007186(G protein-coupled receptor signaling pathway);GO:0007409(axonogenesis);GO:0008195(phosphatidate phosphatase activity);GO:0016020(membrane);GO:0016021(integral component of membrane);GO:0042577(lipid phosphatase activity);GO:0046839(phospholipid dephosphorylation)…	NA	yes
ENSSSCG00000015071	SIK3	0.360423	0	0	0.901	0.793	SIK family kinase 3 [Source:VGNC Symbol;Acc:VGNC:92873]	GO:0000226(microtubule cytoskeleton organization);GO:0001958(endochondral ossification);GO:0004672(protein kinase activity);GO:0004674(protein serine/threonine kinase activity);GO:0005524(ATP binding);GO:0005654(nucleoplasm);GO:0005737(cytoplasm);GO:0006468(protein phosphorylation);GO:0016301(kinase activity);GO:0016310(phosphorylation);GO:0032880(regulation of protein localization);GO:0035108(li…	NA	yes
ENSSSCG00000031321	NR4A1	0.358395	1.08457e-166	3.33071e-162	0.568	0.476	nuclear receptor subfamily 4 group A member 1 [Source:HGNC Symbol;Acc:HGNC:7980]	GO:0000978(RNA polymerase II cis-regulatory region sequence-specific DNA binding);GO:0000981(DNA-binding transcription factor activity, RNA polymerase II-specific);GO:0001228(DNA-binding transcription activator activity, RNA polymerase II-specific);GO:0001938(positive regulation of endothelial cell proliferation);GO:0002042(cell migration involved in sprouting angiogenesis);GO:0003677(DNA binding…	NA	yes
ENSSSCG00000006725	ENSSSCG00000006725	0.358154	1.52655e-228	4.68803e-224	0.639	0.499	T-box transcription factor 15 [Source:VGNC Symbol;Acc:VGNC:93796]	GO:0000978(RNA polymerase II cis-regulatory region sequence-specific DNA binding);GO:0000981(DNA-binding transcription factor activity, RNA polymerase II-specific);GO:0001708(cell fate specification);GO:0003677(DNA binding);GO:0003700(DNA-binding transcription factor activity);GO:0005634(nucleus);GO:0006355(regulation of DNA-templated transcription);GO:0006357(regulation of transcription by RNA p…	NA	yes
ENSSSCG00000060929	SBK1	0.355774	9.07508e-146	2.78696e-141	0.32	0.225	SH3 domain binding kinase 1 [Source:HGNC Symbol;Acc:HGNC:17699]	GO:0000166(nucleotide binding);GO:0004672(protein kinase activity);GO:0004674(protein serine/threonine kinase activity);GO:0005524(ATP binding);GO:0005737(cytoplasm);GO:0006468(protein phosphorylation);GO:0016301(kinase activity);GO:0016310(phosphorylation);GO:0016740(transferase activity);GO:0018105(peptidyl-serine phosphorylation);GO:0018107(peptidyl-threonine phosphorylation)	NA	yes
ENSSSCG00000013399	TEAD1	0.355523	0	0	0.956	0.92	TEA domain transcription factor 1 [Source:VGNC Symbol;Acc:VGNC:93853]	GO:0000978(RNA polymerase II cis-regulatory region sequence-specific DNA binding);GO:0000981(DNA-binding transcription factor activity, RNA polymerase II-specific);GO:0000987(cis-regulatory region sequence-specific DNA binding);GO:0003677(DNA binding);GO:0003700(DNA-binding transcription factor activity);GO:0005634(nucleus);GO:0005654(nucleoplasm);GO:0005667(transcription regulator complex);GO:00…	04390(Hippo signaling pathway);04392(Hippo signaling pathway - multiple species)	yes
ENSSSCG00000036132	CKM	0.35427	3.86863e-194	1.18806e-189	0.614	0.499	creatine kinase, M-type [Source:VGNC Symbol;Acc:VGNC:96952]	GO:0000166(nucleotide binding);GO:0003824(catalytic activity);GO:0004111(creatine kinase activity);GO:0005524(ATP binding);GO:0005615(extracellular space);GO:0016301(kinase activity);GO:0016310(phosphorylation);GO:0016740(transferase activity);GO:0016772(transferase activity, transferring phosphorus-containing groups);GO:0046314(phosphocreatine biosynthetic process)	NA	yes
ENSSSCG00000024938	SH3BP5	0.353465	9.98772e-160	3.06723e-155	0.336	0.23	SH3 domain binding protein 5 [Source:VGNC Symbol;Acc:VGNC:92819]	GO:0004860(protein kinase inhibitor activity);GO:0005085(guanyl-nucleotide exchange factor activity);GO:0005654(nucleoplasm);GO:0005737(cytoplasm);GO:0016604(nuclear body);GO:0030659(cytoplasmic vesicle membrane);GO:0035556(intracellular signal transduction);GO:0061099(negative regulation of protein tyrosine kinase activity)	NA	yes
ENSSSCG00000002277	SPTB	0.352803	6.29913e-189	1.93446e-184	0.407	0.283	spectrin beta, erythrocytic [Source:VGNC Symbol;Acc:VGNC:93435]	GO:0003779(actin binding);GO:0005200(structural constituent of cytoskeleton);GO:0005543(phospholipid binding);GO:0005737(cytoplasm);GO:0005829(cytosol);GO:0005856(cytoskeleton);GO:0005886(plasma membrane);GO:0007010(cytoskeleton organization);GO:0008091(spectrin);GO:0014731(spectrin-associated cytoskeleton);GO:0030036(actin cytoskeleton organization);GO:0030054(cell junction);GO:0030506(ankyrin b…	NA	yes
ENSSSCG00000001487	KLHL31	0.351806	1.34045e-176	4.11652e-172	0.518	0.426	kelch like family member 31 [Source:VGNC Symbol;Acc:VGNC:89526]	GO:0001933(negative regulation of protein phosphorylation);GO:0005634(nucleus);GO:0005737(cytoplasm);GO:0046329(negative regulation of JNK cascade)	NA	yes
ENSSSCG00000037065	EMP2	0.349078	9.4313e-185	2.89635e-180	0.157	0.075	epithelial membrane protein 2 [Source:VGNC Symbol;Acc:VGNC:87689]	GO:0000139(Golgi membrane);GO:0001765(membrane raft assembly);GO:0001787(natural killer cell proliferation);GO:0001913(T cell mediated cytotoxicity);GO:0001952(regulation of cell-matrix adhesion);GO:0001954(positive regulation of cell-matrix adhesion);GO:0003093(regulation of glomerular filtration);GO:0005178(integrin binding);GO:0005634(nucleus);GO:0005737(cytoplasm);GO:0005794(Golgi apparatus);…	NA	yes
ENSSSCG00000028877	RAD51B	0.348867	7.05341e-145	2.1661e-140	0.476	0.365	RAD51 paralog B [Source:VGNC Symbol;Acc:VGNC:92058]	GO:0000166(nucleotide binding);GO:0000400(four-way junction DNA binding);GO:0000724(double-strand break repair via homologous recombination);GO:0001701(in utero embryonic development);GO:0001832(blastocyst growth);GO:0003677(DNA binding);GO:0003690(double-stranded DNA binding);GO:0003697(single-stranded DNA binding);GO:0005524(ATP binding);GO:0005634(nucleus);GO:0005657(replication fork);GO:00062…	03440(Homologous recombination)	yes
ENSSSCG00000034357	DAG1	0.34879	1.16488e-208	3.57734e-204	0.618	0.497	dystroglycan 1 [Source:VGNC Symbol;Acc:VGNC:87151]	GO:0001618(virus receptor activity);GO:0002009(morphogenesis of an epithelium);GO:0002011(morphogenesis of an epithelial sheet);GO:0002162(dystroglycan binding);GO:0003779(actin binding);GO:0005509(calcium ion binding);GO:0005576(extracellular region);GO:0005604(basement membrane);GO:0005615(extracellular space);GO:0005634(nucleus);GO:0005654(nucleoplasm);GO:0005737(cytoplasm);GO:0005856(cytoskel…	04512(ECM-receptor interaction);05410(Hypertrophic cardiomyopathy);05412(Arrhythmogenic right ventricular cardiomyopathy);05414(Dilated cardiomyopathy);05416(Viral myocarditis)	yes
ENSSSCG00000015582	PTPN14	0.346622	5.5546e-175	1.70582e-170	0.467	0.352	protein tyrosine phosphatase non-receptor type 14 [Source:VGNC Symbol;Acc:VGNC:91975]	GO:0001946(lymphangiogenesis);GO:0003712(transcription coregulator activity);GO:0004721(phosphoprotein phosphatase activity);GO:0004725(protein tyrosine phosphatase activity);GO:0005634(nucleus);GO:0005654(nucleoplasm);GO:0005737(cytoplasm);GO:0005856(cytoskeleton);GO:0006354(DNA-templated transcription elongation);GO:0006470(protein dephosphorylation);GO:0008285(negative regulation of cell popul…	NA	yes
ENSSSCG00000006987	SLC7A2	0.344604	5.5821e-185	1.71426e-180	0.743	0.661	solute carrier family 7 member 2 [Source:VGNC Symbol;Acc:VGNC:95506]	GO:0005886(plasma membrane);GO:0006865(amino acid transport);GO:0016020(membrane);GO:0016021(integral component of membrane);GO:0022857(transmembrane transporter activity);GO:0030054(cell junction);GO:0055085(transmembrane transport);GO:0061459(L-arginine transmembrane transporter activity);GO:1903826(L-arginine transmembrane transport)	NA	yes
ENSSSCG00000032377	RALGAPA1	0.342157	5.60987e-145	1.72279e-140	0.496	0.423	Ral GTPase activating protein catalytic subunit alpha 1 [Source:VGNC Symbol;Acc:VGNC:92071]	GO:0005096(GTPase activator activity);GO:0005634(nucleus);GO:0043547(positive regulation of GTPase activity);GO:0051056(regulation of small GTPase mediated signal transduction)	NA	yes
ENSSSCG00000004387	FOXO3	0.338171	4.08594e-161	1.25479e-156	0.553	0.442	forkhead box O3 [Source:VGNC Symbol;Acc:VGNC:99715]	GO:0000122(negative regulation of transcription by RNA polymerase II);GO:0000976(transcription cis-regulatory region binding);GO:0000978(RNA polymerase II cis-regulatory region sequence-specific DNA binding);GO:0000981(DNA-binding transcription factor activity, RNA polymerase II-specific);GO:0001227(DNA-binding transcription repressor activity, RNA polymerase II-specific);GO:0001228(DNA-binding t…	01521(EGFR tyrosine kinase inhibitor resistance);04062(Chemokine signaling pathway);04068(FoxO signaling pathway);04137(Mitophagy - animal);04151(PI3K-Akt signaling pathway);04152(AMPK signaling pathway);04211(Longevity regulating pathway);04213(Longevity regulating pathway - multiple species);04218(Cellular senescence);04722(Neurotrophin signaling pathway);04917(Prolactin signaling pathway);0521…	yes
ENSSSCG00000021749	MCF2L2	0.337212	2.60288e-208	7.99343e-204	0.123	0.048	MCF.2 cell line derived transforming sequence-like 2 [Source:VGNC Symbol;Acc:VGNC:90069]	GO:0005085(guanyl-nucleotide exchange factor activity);GO:0050790(regulation of catalytic activity)	NA	yes
ENSSSCG00000011882	GOLGB1	0.336222	1.12214e-146	3.4461e-142	0.261	0.171	golgin B1 [Source:VGNC Symbol;Acc:VGNC:88554]	GO:0005793(endoplasmic reticulum-Golgi intermediate compartment);GO:0005794(Golgi apparatus);GO:0005801(cis-Golgi network);GO:0016020(membrane);GO:0016021(integral component of membrane);GO:1905793(protein localization to pericentriolar material)	NA	yes
ENSSSCG00000009825	PPTC7	0.332938	7.91124e-129	2.42954e-124	0.285	0.203	protein phosphatase targeting COQ7 [Source:VGNC Symbol;Acc:VGNC:91765]	GO:0004721(phosphoprotein phosphatase activity);GO:0004722(protein serine/threonine phosphatase activity);GO:0005739(mitochondrion);GO:0005759(mitochondrial matrix);GO:0010795(regulation of ubiquinone biosynthetic process);GO:0016787(hydrolase activity);GO:0017018(myosin phosphatase activity);GO:0046872(metal ion binding);GO:0070262(peptidyl-serine dephosphorylation)	NA	yes
ENSSSCG00000003766	DNAJB4	0.331077	3.21172e-223	9.8632e-219	0.723	0.605	DnaJ heat shock protein family (Hsp40) member B4 [Source:VGNC Symbol;Acc:VGNC:96623]	GO:0001671(ATPase activator activity);GO:0005654(nucleoplasm);GO:0005829(cytosol);GO:0005886(plasma membrane);GO:0006457(protein folding);GO:0051082(unfolded protein binding);GO:0051085(chaperone cofactor-dependent protein refolding);GO:0051087(chaperone binding)	NA	yes
ENSSSCG00000010686	BAG3	0.329651	5.01805e-138	1.54104e-133	0.476	0.374	BAG cochaperone 3 [Source:VGNC Symbol;Acc:VGNC:85745]	GO:0000774(adenyl-nucleotide exchange factor activity);GO:0005634(nucleus);GO:0005737(cytoplasm);GO:0005829(cytosol);GO:0008625(extrinsic apoptotic signaling pathway via death domain receptors);GO:0010658(striated muscle cell apoptotic process);GO:0010664(negative regulation of striated muscle cell apoptotic process);GO:0016020(membrane);GO:0030018(Z disc);GO:0034605(cellular response to heat);GO…	NA	yes
ENSSSCG00000022989	ZNF704	0.329549	1.22619e-121	3.76564e-117	0.271	0.183	zinc finger protein 704 [Source:VGNC Symbol;Acc:VGNC:95296]	GO:0000978(RNA polymerase II cis-regulatory region sequence-specific DNA binding);GO:0000987(cis-regulatory region sequence-specific DNA binding);GO:0003700(DNA-binding transcription factor activity);GO:0005634(nucleus);GO:0006357(regulation of transcription by RNA polymerase II);GO:1990837(sequence-specific double-stranded DNA binding)	NA	yes
ENSSSCG00000048318	STAC	0.328367	1.17705e-125	3.61473e-121	0.204	0.125	SH3 and cysteine rich domain [Source:HGNC Symbol;Acc:HGNC:11353]	NA	NA	yes
ENSSSCG00000003586	EPB41	0.327703	4.99897e-175	1.53518e-170	0.56	0.443	erythrocyte membrane protein band 4.1 [Source:VGNC Symbol;Acc:VGNC:87722]	GO:0003779(actin binding);GO:0005198(structural molecule activity);GO:0005516(calmodulin binding);GO:0005545(1-phosphatidylinositol binding);GO:0005634(nucleus);GO:0005829(cytosol);GO:0005856(cytoskeleton);GO:0005886(plasma membrane);GO:0005938(cell cortex);GO:0007049(cell cycle);GO:0008022(protein C-terminus binding);GO:0008092(cytoskeletal protein binding);GO:0008360(regulation of cell shape);G…	NA	yes
ENSSSCG00000011752	FNDC3B	0.327187	1.49364e-179	4.58697e-175	0.64	0.527	fibronectin type III domain containing 3B [Source:VGNC Symbol;Acc:VGNC:88183]	GO:0016020(membrane);GO:0016021(integral component of membrane)	NA	yes
ENSSSCG00000037958	TOB2	0.324498	4.17164e-160	1.28111e-155	0.451	0.339	transducer of ERBB2, 2 [Source:VGNC Symbol;Acc:VGNC:94298]	GO:0003714(transcription corepressor activity);GO:0005634(nucleus);GO:0005737(cytoplasm);GO:0005829(cytosol);GO:0008285(negative regulation of cell population proliferation);GO:0010468(regulation of gene expression);GO:0030316(osteoclast differentiation);GO:0042809(nuclear vitamin D receptor binding);GO:0045671(negative regulation of osteoclast differentiation);GO:0045778(positive regulation of o…	03018(RNA degradation)	yes
ENSSSCG00000031429	YAP1	0.32448	5.05621e-124	1.55276e-119	0.418	0.326	Yes1 associated transcriptional regulator [Source:VGNC Symbol;Acc:VGNC:95019]	GO:0000122(negative regulation of transcription by RNA polymerase II);GO:0000902(cell morphogenesis);GO:0000976(transcription cis-regulatory region binding);GO:0000978(RNA polymerase II cis-regulatory region sequence-specific DNA binding);GO:0001570(vasculogenesis);GO:0001674(female germ cell nucleus);GO:0001824(blastocyst development);GO:0001829(trophectodermal cell differentiation);GO:0001894(t…	NA	yes
ENSSSCG00000041461	ENSSSCG00000041461	0.3237	0	0	0.902	0.818	NA	NA	NA	yes
ENSSSCG00000006035	ANGPT1	0.323176	1.4243e-96	4.37401e-92	0.18	0.115	angiopoietin 1 [Source:VGNC Symbol;Acc:VGNC:98732]	GO:0001525(angiogenesis);GO:0001701(in utero embryonic development);GO:0001933(negative regulation of protein phosphorylation);GO:0001934(positive regulation of protein phosphorylation);GO:0002040(sprouting angiogenesis);GO:0002092(positive regulation of receptor internalization);GO:0002719(negative regulation of cytokine production involved in immune response);GO:0005102(signaling receptor bindi…	04010(MAPK signaling pathway);04014(Ras signaling pathway);04015(Rap1 signaling pathway);04066(HIF-1 signaling pathway);04151(PI3K-Akt signaling pathway);05323(Rheumatoid arthritis)	yes
ENSSSCG00000015410	PHTF2	0.321944	2.18835e-288	6.72042e-284	0.918	0.862	putative homeodomain transcription factor 2 [Source:VGNC Symbol;Acc:VGNC:91405]	GO:0003677(DNA binding);GO:0005783(endoplasmic reticulum);GO:0016020(membrane);GO:0016021(integral component of membrane)	NA	yes
ENSSSCG00000017271	CACNG1	0.321941	2.69916e-161	8.28912e-157	0.378	0.269	calcium voltage-gated channel auxiliary subunit gamma 1 [Source:VGNC Symbol;Acc:VGNC:86124]	GO:0005245(voltage-gated calcium channel activity);GO:0051649(establishment of localization in cell);GO:0070296(sarcoplasmic reticulum calcium ion transport);GO:0070588(calcium ion transmembrane transport)	04010(MAPK signaling pathway);04260(Cardiac muscle contraction);04261(Adrenergic signaling in cardiomyocytes);04921(Oxytocin signaling pathway);05410(Hypertrophic cardiomyopathy);05412(Arrhythmogenic right ventricular cardiomyopathy);05414(Dilated cardiomyopathy)	yes
ENSSSCG00000027667	EML1	0.320866	1.41877e-150	4.35704e-146	0.436	0.324	EMAP like 1 [Source:VGNC Symbol;Acc:VGNC:87682]	GO:0000226(microtubule cytoskeleton organization);GO:0002244(hematopoietic progenitor cell differentiation);GO:0005829(cytosol);GO:0005874(microtubule);GO:0007052(mitotic spindle organization);GO:0007405(neuroblast proliferation);GO:0007420(brain development);GO:0008017(microtubule binding);GO:0015630(microtubule cytoskeleton);GO:0015631(tubulin binding);GO:0072686(mitotic spindle);GO:0097431(mit…	NA	yes
ENSSSCG00000006231	CHD7	0.32051	4.22547e-152	1.29764e-147	0.247	0.155	chromodomain helicase DNA binding protein 7 [Source:VGNC Symbol;Acc:VGNC:86633]	GO:0000166(nucleotide binding);GO:0000785(chromatin);GO:0000978(RNA polymerase II cis-regulatory region sequence-specific DNA binding);GO:0001501(skeletal system development);GO:0001568(blood vessel development);GO:0001701(in utero embryonic development);GO:0001974(blood vessel remodeling);GO:0003007(heart morphogenesis);GO:0003222(ventricular trabecula myocardium morphogenesis);GO:0003226(right …	NA	yes
ENSSSCG00000050584	ENSSSCG00000050584	0.320472	6.36289e-118	1.95404e-113	0.213	0.137	NA	NA	NA	yes
ENSSSCG00000039157	CLASP1	0.320298	1.3626e-264	4.18453e-260	0.895	0.842	cytoplasmic linker associated protein 1 [Source:VGNC Symbol;Acc:VGNC:95829]	GO:0000226(microtubule cytoskeleton organization);GO:0000775(chromosome, centromeric region);GO:0000776(kinetochore);GO:0005694(chromosome);GO:0005737(cytoplasm);GO:0005794(Golgi apparatus);GO:0005815(microtubule organizing center);GO:0005828(kinetochore microtubule);GO:0005876(spindle microtubule);GO:0005881(cytoplasmic microtubule);GO:0008017(microtubule binding);GO:0040001(establishment of mit…	NA	yes
ENSSSCG00000004729	GANC	0.318795	5.73872e-184	1.76236e-179	0.759	0.676	glucosidase alpha, neutral C [Source:VGNC Symbol;Acc:VGNC:103094]	GO:0003824(catalytic activity);GO:0004553(hydrolase activity, hydrolyzing O-glycosyl compounds);GO:0004558(alpha-1,4-glucosidase activity);GO:0005975(carbohydrate metabolic process);GO:0006491(N-glycan processing);GO:0008152(metabolic process);GO:0016787(hydrolase activity);GO:0016798(hydrolase activity, acting on glycosyl bonds);GO:0030246(carbohydrate binding);GO:0090599(alpha-glucosidase activ…	00052(Galactose metabolism);00500(Starch and sucrose metabolism);01100(Metabolic pathways)	yes
ENSSSCG00000038867	PPM1K	0.317443	4.11043e-190	1.26231e-185	0.122	0.049	protein phosphatase, Mg2+/Mn2+ dependent 1K [Source:VGNC Symbol;Acc:VGNC:91710]	GO:0004721(phosphoprotein phosphatase activity);GO:0004722(protein serine/threonine phosphatase activity);GO:0005739(mitochondrion);GO:0016787(hydrolase activity);GO:0035970(peptidyl-threonine dephosphorylation);GO:0043169(cation binding);GO:0046872(metal ion binding)	NA	yes
ENSSSCG00000043271	ENSSSCG00000043271	0.316281	5.03885e-93	1.54743e-88	0.187	0.122	NA	NA	NA	yes
ENSSSCG00000026457	GALNT17	0.314333	1.99045e-133	6.11268e-129	0.495	0.389	polypeptide N-acetylgalactosaminyltransferase 17 [Source:VGNC Symbol;Acc:VGNC:106580]	GO:0000139(Golgi membrane);GO:0004653(polypeptide N-acetylgalactosaminyltransferase activity);GO:0005794(Golgi apparatus);GO:0006486(protein glycosylation);GO:0006493(protein O-linked glycosylation);GO:0016020(membrane);GO:0016021(integral component of membrane);GO:0016740(transferase activity);GO:0016757(glycosyltransferase activity);GO:0030246(carbohydrate binding)	NA	yes
ENSSSCG00000010604	SH3PXD2A	0.312478	9.35018e-138	2.87144e-133	0.278	0.185	SH3 and PX domains 2A [Source:VGNC Symbol;Acc:VGNC:92829]	GO:0001701(in utero embryonic development);GO:0002020(protease binding);GO:0002102(podosome);GO:0005546(phosphatidylinositol-4,5-bisphosphate binding);GO:0005737(cytoplasm);GO:0006801(superoxide metabolic process);GO:0010314(phosphatidylinositol-5-phosphate binding);GO:0016176(superoxide-generating NADPH oxidase activator activity);GO:0032266(phosphatidylinositol-3-phosphate binding);GO:0035091(p…	NA	yes
ENSSSCG00000015808	ADAM9	0.312318	1.37655e-127	4.2274e-123	0.23	0.152	ADAM metallopeptidase domain 9 [Source:VGNC Symbol;Acc:VGNC:95969]	GO:0004222(metalloendopeptidase activity);GO:0005178(integrin binding);GO:0005518(collagen binding);GO:0005615(extracellular space);GO:0006508(proteolysis);GO:0006509(membrane protein ectodomain proteolysis);GO:0007155(cell adhesion);GO:0007160(cell-matrix adhesion);GO:0007179(transforming growth factor beta receptor signaling pathway);GO:0007229(integrin-mediated signaling pathway);GO:0008237(me…	NA	yes
ENSSSCG00000023992	CEP112	0.312199	5.58124e-141	1.714e-136	0.16	0.086	centrosomal protein 112 [Source:VGNC Symbol;Acc:VGNC:86558]	GO:0005813(centrosome)	NA	yes
ENSSSCG00000016971	MCCC2	0.311636	1.31346e-150	4.03363e-146	0.388	0.278	methylcrotonyl-CoA carboxylase subunit 2 [Source:VGNC Symbol;Acc:VGNC:90064]	GO:0002169(3-methylcrotonyl-CoA carboxylase complex, mitochondrial);GO:0004485(methylcrotonoyl-CoA carboxylase activity);GO:0005739(mitochondrion);GO:0005759(mitochondrial matrix);GO:0006552(leucine catabolic process);GO:0016020(membrane);GO:0016021(integral component of membrane);GO:0016874(ligase activity);GO:0044238(primary metabolic process);GO:0044281(small molecule metabolic process);GO:190…	NA	yes
ENSSSCG00000008444	PRKCE	0.311188	8.8076e-109	2.70481e-104	0.437	0.353	protein kinase C epsilon [Source:VGNC Symbol;Acc:VGNC:91807]	GO:0000165(MAPK cascade);GO:0000166(nucleotide binding);GO:0002281(macrophage activation involved in immune response);GO:0003785(actin monomer binding);GO:0004672(protein kinase activity);GO:0004674(protein serine/threonine kinase activity);GO:0004697(protein kinase C activity);GO:0004698(calcium-dependent protein kinase C activity);GO:0004699(calcium-independent protein kinase C activity);GO:000…	04022(cGMP-PKG signaling pathway);04071(Sphingolipid signaling pathway);04270(Vascular smooth muscle contraction);04371(Apelin signaling pathway);04530(Tight junction);04666(Fc gamma R-mediated phagocytosis);04750(Inflammatory mediator regulation of TRP channels);04925(Aldosterone synthesis and secretion);04930(Type II diabetes mellitus);04931(Insulin resistance);04933(AGE-RAGE signaling pathway …	yes
ENSSSCG00000006328	RXRG	0.310272	1.69892e-111	5.21738e-107	0.192	0.124	retinoid X receptor gamma [Source:VGNC Symbol;Acc:VGNC:92530]	GO:0003677(DNA binding);GO:0003700(DNA-binding transcription factor activity);GO:0003707(nuclear steroid receptor activity);GO:0004879(nuclear receptor activity);GO:0005634(nucleus);GO:0006355(regulation of DNA-templated transcription);GO:0008270(zinc ion binding);GO:0043401(steroid hormone mediated signaling pathway);GO:0043565(sequence-specific DNA binding);GO:0045944(positive regulation of tra…	03320(PPAR signaling pathway);04659(Th17 cell differentiation);04919(Thyroid hormone signaling pathway);04920(Adipocytokine signaling pathway);04928(Parathyroid hormone synthesis, secretion and action);05200(Pathways in cancer);05202(Transcriptional misregulation in cancer);05216(Thyroid cancer);05222(Small cell lung cancer);05223(Non-small cell lung cancer);05226(Gastric cancer)	yes
ENSSSCG00000011575	ATG7	0.308876	3.87052e-110	1.18864e-105	0.359	0.276	autophagy related 7 [Source:VGNC Symbol;Acc:VGNC:85625]	GO:0000045(autophagosome assembly);GO:0000407(phagophore assembly site);GO:0000422(autophagy of mitochondrion);GO:0005737(cytoplasm);GO:0006501(C-terminal protein lipidation);GO:0006914(autophagy);GO:0006995(cellular response to nitrogen starvation);GO:0008641(ubiquitin-like modifier activating enzyme activity);GO:0015031(protein transport);GO:0019778(Atg12 activating enzyme activity);GO:0019779(…	04136(Autophagy - other);04140(Autophagy - animal);04216(Ferroptosis)	yes
ENSSSCG00000014255	SLC12A2	0.306049	9.61339e-104	2.95227e-99	0.556	0.467	solute carrier family 12 member 2 [Source:VGNC Symbol;Acc:VGNC:92922]	GO:0005886(plasma membrane);GO:0006811(ion transport);GO:0006814(sodium ion transport);GO:0006884(cell volume homeostasis);GO:0008511(sodium:potassium:chloride symporter activity);GO:0008519(ammonium transmembrane transporter activity);GO:0009925(basal plasma membrane);GO:0010818(T cell chemotaxis);GO:0015377(cation:chloride symporter activity);GO:0015379(potassium:chloride symporter activity);GO…	04970(Salivary secretion);04972(Pancreatic secretion)	yes
ENSSSCG00000006307	RCSD1	0.303952	9.81388e-141	3.01384e-136	0.194	0.114	RCSD domain containing 1 [Source:VGNC Symbol;Acc:VGNC:92186]	GO:0003009(skeletal muscle contraction);GO:0051015(actin filament binding);GO:0071474(cellular hyperosmotic response)	NA	yes
ENSSSCG00000016863	OXCT1	0.301127	8.29899e-148	2.54862e-143	0.392	0.282	3-oxoacid CoA-transferase 1 [Source:VGNC Symbol;Acc:VGNC:91113]	GO:0005739(mitochondrion);GO:0008260(3-oxoacid CoA-transferase activity);GO:0008410(CoA-transferase activity);GO:0016020(membrane);GO:0016021(integral component of membrane);GO:0016740(transferase activity);GO:0042182(ketone catabolic process);GO:0046950(cellular ketone body metabolic process);GO:0046952(ketone body catabolic process)	NA	yes
ENSSSCG00000010359	ENSSSCG00000010359	0.301019	1.3369e-182	4.10561e-178	0.706	0.604	LIM domain binding 3 [Source:VGNC Symbol;Acc:VGNC:107405]	GO:0001725(stress fiber);GO:0003779(actin binding);GO:0005912(adherens junction);GO:0007507(heart development);GO:0030018(Z disc);GO:0030036(actin cytoskeleton organization);GO:0031941(filamentous actin);GO:0046872(metal ion binding);GO:0051371(muscle alpha-actinin binding);GO:0061061(muscle structure development)	NA	yes
ENSSSCG00000041751	ENSSSCG00000041751	0.298986	3.69253e-108	1.13398e-103	0.236	0.165	NA	NA	NA	yes
ENSSSCG00000015565	ENSSSCG00000015565	0.297051	9.96672e-289	3.06078e-284	0.955	0.926	chromosome 9 C1orf21 homolog [Source:VGNC Symbol;Acc:VGNC:86094]	NA	NA	yes
ENSSSCG00000046385	ENSSSCG00000046385	0.29691	3.36608e-203	1.03372e-198	0.111	0.041	NA	NA	NA	yes
ENSSSCG00000041649	ENSSSCG00000041649	0.295238	1.09898e-100	3.37496e-96	0.21	0.14	NA	NA	NA	yes
ENSSSCG00000039271	ST8SIA2	0.294137	5.63237e-156	1.7297e-151	0.118	0.052	ST8 alpha-N-acetyl-neuraminide alpha-2,8-sialyltransferase 2 [Source:VGNC Symbol;Acc:VGNC:93517]	GO:0001574(ganglioside biosynthetic process);GO:0003828(alpha-N-acetylneuraminate alpha-2,8-sialyltransferase activity);GO:0005769(early endosome);GO:0005794(Golgi apparatus);GO:0006486(protein glycosylation);GO:0006491(N-glycan processing);GO:0008373(sialyltransferase activity);GO:0009311(oligosaccharide metabolic process);GO:0016020(membrane);GO:0016021(integral component of membrane);GO:001674…	NA	yes
ENSSSCG00000015120	USP2	0.293944	7.43894e-121	2.2845e-116	0.372	0.282	ubiquitin specific peptidase 2 [Source:VGNC Symbol;Acc:VGNC:94751]	GO:0000122(negative regulation of transcription by RNA polymerase II);GO:0004843(cysteine-type deubiquitinase activity);GO:0005737(cytoplasm);GO:0006508(proteolysis);GO:0006511(ubiquitin-dependent protein catabolic process);GO:0008233(peptidase activity);GO:0008234(cysteine-type peptidase activity);GO:0016579(protein deubiquitination);GO:0016787(hydrolase activity);GO:0030332(cyclin binding);GO:0…	NA	yes
ENSSSCG00000010739	CTBP2	0.293175	5.05918e-135	1.55367e-130	0.606	0.513	C-terminal binding protein 2 [Source:VGNC Symbol;Acc:VGNC:87054]	GO:0001221(transcription coregulator binding);GO:0001222(transcription corepressor binding);GO:0003682(chromatin binding);GO:0003713(transcription coactivator activity);GO:0003714(transcription corepressor activity);GO:0005634(nucleus);GO:0006357(regulation of transcription by RNA polymerase II);GO:0016081(synaptic vesicle docking);GO:0016491(oxidoreductase activity);GO:0016616(oxidoreductase act…	04310(Wnt signaling pathway);04330(Notch signaling pathway);05200(Pathways in cancer);05220(Chronic myeloid leukemia)	yes
ENSSSCG00000022895	CRYBG3	0.292338	1.53458e-130	4.7127e-126	0.128	0.064	crystallin beta-gamma domain containing 3 [Source:VGNC Symbol;Acc:VGNC:87020]	GO:0002088(lens development in camera-type eye);GO:0005212(structural constituent of eye lens);GO:0007601(visual perception);GO:0016301(kinase activity);GO:0016310(phosphorylation);GO:0030246(carbohydrate binding);GO:0032991(protein-containing complex);GO:0051018(protein kinase A binding)	NA	yes
ENSSSCG00000014960	AMOTL1	0.291668	2.12078e-128	6.5129e-124	0.553	0.454	angiomotin like 1 [Source:VGNC Symbol;Acc:VGNC:85284]	GO:0001525(angiogenesis);GO:0003365(establishment of cell polarity involved in ameboidal cell migration);GO:0005886(plasma membrane);GO:0005923(bicellular tight junction);GO:0008180(COP9 signalosome);GO:0030036(actin cytoskeleton organization);GO:0030334(regulation of cell migration);GO:0031410(cytoplasmic vesicle);GO:0042802(identical protein binding)	04530(Tight junction)	yes
ENSSSCG00000015368	HDAC9	0.2913	3.09175e-133	9.49477e-129	0.364	0.262	histone deacetylase 9 [Source:VGNC Symbol;Acc:VGNC:109424]	GO:0000118(histone deacetylase complex);GO:0004407(histone deacetylase activity);GO:0005634(nucleus);GO:0006325(chromatin organization);GO:0009889(regulation of biosynthetic process);GO:0016575(histone deacetylation);GO:0016787(hydrolase activity);GO:0046872(metal ion binding);GO:0050896(response to stimulus)	05034(Alcoholism);05203(Viral carcinogenesis)	yes
ENSSSCG00000026098	CMYA5	0.289751	0	0	0.969	0.93	cardiomyopathy associated 5 [Source:VGNC Symbol;Acc:VGNC:86809]	GO:0005737(cytoplasm);GO:0005829(cytosol);GO:0005886(plasma membrane);GO:0016607(nuclear speck);GO:0043231(intracellular membrane-bounded organelle)	NA	yes
ENSSSCG00000053585	ENSSSCG00000053585	0.289642	2.11388e-193	6.49172e-189	0.138	0.061	NA	NA	NA	yes
ENSSSCG00000063066	TMOD1	0.289467	1.07409e-132	3.29853e-128	0.486	0.388	tropomodulin 1 [Source:HGNC Symbol;Acc:HGNC:11871]	GO:0003779(actin binding);GO:0005523(tropomyosin binding);GO:0005856(cytoskeleton);GO:0005865(striated muscle thin filament);GO:0005884(actin filament);GO:0006936(muscle contraction);GO:0007015(actin filament organization);GO:0008180(COP9 signalosome);GO:0008344(adult locomotory behavior);GO:0016020(membrane);GO:0030016(myofibril);GO:0030017(sarcomere);GO:0030239(myofibril assembly);GO:0030863(co…	NA	yes
ENSSSCG00000000152	RBFOX2	0.289169	1.09406e-199	3.35987e-195	0.814	0.72	RNA binding fox-1 homolog 2 [Source:VGNC Symbol;Acc:VGNC:92140]	GO:0000381(regulation of alternative mRNA splicing, via spliceosome);GO:0003676(nucleic acid binding);GO:0003723(RNA binding);GO:0003729(mRNA binding);GO:0005634(nucleus);GO:0005737(cytoplasm);GO:0006397(mRNA processing);GO:0007399(nervous system development);GO:0008380(RNA splicing);GO:0010724(regulation of definitive erythrocyte differentiation);GO:0021942(radial glia guided migration of Purkin…	NA	yes
ENSSSCG00000016850	LIFR	0.288517	4.52855e-126	1.39072e-121	0.501	0.404	LIF receptor subunit alpha [Source:HGNC Symbol;Acc:HGNC:6597]	GO:0004896(cytokine receptor activity);GO:0004897(ciliary neurotrophic factor receptor activity);GO:0004923(leukemia inhibitory factor receptor activity);GO:0004924(oncostatin-M receptor activity);GO:0005127(ciliary neurotrophic factor receptor binding);GO:0008284(positive regulation of cell population proliferation);GO:0016020(membrane);GO:0016021(integral component of membrane);GO:0019221(cytok…	NA	yes
ENSSSCG00000016613	AASS	0.286048	1.33969e-128	4.11418e-124	0.141	0.076	aminoadipate-semialdehyde synthase [Source:VGNC Symbol;Acc:VGNC:84944]	GO:0003824(catalytic activity);GO:0004753(saccharopine dehydrogenase activity);GO:0005737(cytoplasm);GO:0005739(mitochondrion);GO:0006554(lysine catabolic process);GO:0008152(metabolic process);GO:0016491(oxidoreductase activity);GO:0019477(L-lysine catabolic process);GO:0019878(lysine biosynthetic process via aminoadipic acid);GO:0033512(L-lysine catabolic process to acetyl-CoA via saccharopine)…	00310(Lysine degradation);01100(Metabolic pathways)	yes
ENSSSCG00000050072	ENSSSCG00000050072	0.285765	7.83447e-165	2.40597e-160	0.109	0.045	NA	NA	NA	yes
ENSSSCG00000025531	SSPN	0.285609	9.83032e-115	3.01889e-110	0.231	0.153	sarcospan [Source:VGNC Symbol;Acc:VGNC:93489]	GO:0005887(integral component of plasma membrane);GO:0016010(dystrophin-associated glycoprotein complex);GO:0016020(membrane);GO:0016021(integral component of membrane);GO:0030133(transport vesicle);GO:0042383(sarcolemma)	NA	yes
ENSSSCG00000021588	DAPK2	0.28519	7.2328e-124	2.22119e-119	0.41	0.312	death associated protein kinase 2 [Source:VGNC Symbol;Acc:VGNC:87157]	GO:0000166(nucleotide binding);GO:0004672(protein kinase activity);GO:0004674(protein serine/threonine kinase activity);GO:0005516(calmodulin binding);GO:0005524(ATP binding);GO:0005737(cytoplasm);GO:0005794(Golgi apparatus);GO:0006468(protein phosphorylation);GO:0016301(kinase activity);GO:0016310(phosphorylation);GO:0035556(intracellular signal transduction);GO:0042802(identical protein binding…	04140(Autophagy - animal);05200(Pathways in cancer);05219(Bladder cancer)	yes
ENSSSCG00000056754	ENSSSCG00000056754	0.284715	5.08098e-260	1.56037e-255	0.974	0.955	NA	NA	NA	yes
ENSSSCG00000002295	VTI1B	0.283905	2.41114e-145	7.4046e-141	0.124	0.06	vesicle transport through interaction with t-SNAREs 1B [Source:VGNC Symbol;Acc:VGNC:94880]	GO:0000149(SNARE binding);GO:0005484(SNAP receptor activity);GO:0005737(cytoplasm);GO:0005765(lysosomal membrane);GO:0005789(endoplasmic reticulum membrane);GO:0005794(Golgi apparatus);GO:0005829(cytosol);GO:0006886(intracellular protein transport);GO:0006891(intra-Golgi vesicle-mediated transport);GO:0006896(Golgi to vacuole transport);GO:0006906(vesicle fusion);GO:0012507(ER to Golgi transport …	NA	yes
ENSSSCG00000021129	PFKM	0.283213	5.70331e-127	1.75149e-122	0.607	0.517	phosphofructokinase, muscle [Source:VGNC Symbol;Acc:VGNC:91338]	GO:0000166(nucleotide binding);GO:0003824(catalytic activity);GO:0003872(6-phosphofructokinase activity);GO:0005524(ATP binding);GO:0005634(nucleus);GO:0005737(cytoplasm);GO:0005829(cytosol);GO:0005945(6-phosphofructokinase complex);GO:0005980(glycogen catabolic process);GO:0006002(fructose 6-phosphate metabolic process);GO:0006096(glycolytic process);GO:0008022(protein C-terminus binding);GO:000…	00010(Glycolysis / Gluconeogenesis);00030(Pentose phosphate pathway);00051(Fructose and mannose metabolism);00052(Galactose metabolism);01100(Metabolic pathways);01200(Carbon metabolism);01230(Biosynthesis of amino acids);03018(RNA degradation);04066(HIF-1 signaling pathway);04152(AMPK signaling pathway);04919(Thyroid hormone signaling pathway);04922(Glucagon signaling pathway);05230(Central carb…	yes
ENSSSCG00000012371	AR	0.281906	3.00245e-133	9.22052e-129	0.119	0.057	androgen receptor [Source:VGNC Symbol;Acc:VGNC:103903]	GO:0000122(negative regulation of transcription by RNA polymerase II);GO:0000165(MAPK cascade);GO:0000785(chromatin);GO:0000976(transcription cis-regulatory region binding);GO:0000978(RNA polymerase II cis-regulatory region sequence-specific DNA binding);GO:0001091(RNA polymerase II general transcription initiation factor binding);GO:0001223(transcription coactivator binding);GO:0001228(DNA-bindi…	04114(Oocyte meiosis);05200(Pathways in cancer);05215(Prostate cancer)	yes
ENSSSCG00000006296	ATP1B1	0.278731	9.72631e-115	2.98695e-110	0.609	0.52	ATPase Na+/K+ transporting subunit beta 1 [Source:VGNC Symbol;Acc:VGNC:85642]	GO:0001671(ATPase activator activity);GO:0005886(plasma membrane);GO:0005890(sodium:potassium-exchanging ATPase complex);GO:0006874(cellular calcium ion homeostasis);GO:0006883(cellular sodium ion homeostasis);GO:0008022(protein C-terminus binding);GO:0010468(regulation of gene expression);GO:0010882(regulation of cardiac muscle contraction by calcium ion signaling);GO:0014704(intercalated disc);…	NA	yes
ENSSSCG00000008192	TMEM131	0.278042	1.64882e-182	5.06354e-178	0.828	0.759	transmembrane protein 131 [Source:VGNC Symbol;Acc:VGNC:94078]	GO:0016020(membrane);GO:0016021(integral component of membrane)	NA	yes
ENSSSCG00000015908	TTC21B	0.278015	5.32315e-75	1.63474e-70	0.178	0.127	tetratricopeptide repeat domain 21B [Source:VGNC Symbol;Acc:VGNC:96098]	GO:0003682(chromatin binding);GO:0005929(cilium);GO:0006357(regulation of transcription by RNA polymerase II);GO:0007224(smoothened signaling pathway);GO:0008589(regulation of smoothened signaling pathway);GO:0010628(positive regulation of gene expression);GO:0021549(cerebellum development);GO:0021591(ventricular system development);GO:0021702(cerebellar Purkinje cell differentiation);GO:0021798(…	NA	yes
ENSSSCG00000009631	PEBP4	0.277793	2.21822e-132	6.81217e-128	0.696	0.604	phosphatidylethanolamine binding protein 4 [Source:VGNC Symbol;Acc:VGNC:91303]	NA	NA	yes
ENSSSCG00000015545	ENSSSCG00000015545	0.277445	5.29705e-97	1.62673e-92	0.39	0.308	glutamate-ammonia ligase [Source:VGNC Symbol;Acc:VGNC:108587]	GO:0000166(nucleotide binding);GO:0001525(angiogenesis);GO:0003824(catalytic activity);GO:0004356(glutamate-ammonia ligase activity);GO:0005524(ATP binding);GO:0005739(mitochondrion);GO:0005886(plasma membrane);GO:0006542(glutamine biosynthetic process);GO:0006807(nitrogen compound metabolic process);GO:0016020(membrane);GO:0016874(ligase activity);GO:0019706(protein-cysteine S-palmitoyltransfera…	00220(Arginine biosynthesis);00250(Alanine, aspartate and glutamate metabolism);00630(Glyoxylate and dicarboxylate metabolism);00910(Nitrogen metabolism);01100(Metabolic pathways);01230(Biosynthesis of amino acids);04217(Necroptosis);04724(Glutamatergic synapse);04727(GABAergic synapse)	yes
ENSSSCG00000015599	PPP2R5A	0.277177	9.33117e-130	2.8656e-125	0.577	0.481	protein phosphatase 2 regulatory subunit B'alpha [Source:VGNC Symbol;Acc:VGNC:91751]	GO:0000159(protein phosphatase type 2A complex);GO:0004721(phosphoprotein phosphatase activity);GO:0005634(nucleus);GO:0005737(cytoplasm);GO:0005813(centrosome);GO:0005829(cytosol);GO:0006470(protein dephosphorylation);GO:0007165(signal transduction);GO:0016020(membrane);GO:0019888(protein phosphatase regulator activity);GO:0019900(kinase binding);GO:0030018(Z disc);GO:0031430(M band);GO:0035307(…	NA	yes
ENSSSCG00000009794	MLXIP	0.277062	4.37432e-110	1.34335e-105	0.556	0.468	MLX interacting protein [Source:VGNC Symbol;Acc:VGNC:90262]	GO:0000977(RNA polymerase II transcription regulatory region sequence-specific DNA binding);GO:0000978(RNA polymerase II cis-regulatory region sequence-specific DNA binding);GO:0000981(DNA-binding transcription factor activity, RNA polymerase II-specific);GO:0001228(DNA-binding transcription activator activity, RNA polymerase II-specific);GO:0005634(nucleus);GO:0006355(regulation of DNA-templated…	04931(Insulin resistance);04932(Non-alcoholic fatty liver disease)	yes
ENSSSCG00000002844	PHKB	0.276362	2.8656e-179	8.80025e-175	0.879	0.825	phosphorylase kinase regulatory subunit beta [Source:VGNC Symbol;Acc:VGNC:98532]	GO:0005516(calmodulin binding);GO:0005886(plasma membrane);GO:0005964(phosphorylase kinase complex);GO:0005975(carbohydrate metabolic process);GO:0005977(glycogen metabolic process);GO:0016020(membrane)	04020(Calcium signaling pathway);04910(Insulin signaling pathway);04922(Glucagon signaling pathway)	yes
ENSSSCG00000030095	ZBTB16	0.27593	1.81747e-191	5.58145e-187	0.933	0.921	zinc finger and BTB domain containing 16 [Source:VGNC Symbol;Acc:VGNC:108626]	GO:0000122(negative regulation of transcription by RNA polymerase II);GO:0000977(RNA polymerase II transcription regulatory region sequence-specific DNA binding);GO:0000978(RNA polymerase II cis-regulatory region sequence-specific DNA binding);GO:0000981(DNA-binding transcription factor activity, RNA polymerase II-specific);GO:0001222(transcription corepressor binding);GO:0001227(DNA-binding tran…	05200(Pathways in cancer);05202(Transcriptional misregulation in cancer);05221(Acute myeloid leukemia)	yes
ENSSSCG00000009106	PDE5A	0.275887	1.23216e-155	3.78395e-151	0.114	0.05	phosphodiesterase 5A [Source:VGNC Symbol;Acc:VGNC:91257]	GO:0004114(3',5'-cyclic-nucleotide phosphodiesterase activity);GO:0007165(signal transduction);GO:0008081(phosphoric diester hydrolase activity);GO:0016787(hydrolase activity);GO:0046872(metal ion binding);GO:0047555(3',5'-cyclic-GMP phosphodiesterase activity)	00230(Purine metabolism);01100(Metabolic pathways);04022(cGMP-PKG signaling pathway)	yes
ENSSSCG00000015888	RBMS1	0.274218	1.09378e-107	3.35899e-103	0.334	0.244	RNA binding motif single stranded interacting protein 1 [Source:VGNC Symbol;Acc:VGNC:96534]	GO:0003676(nucleic acid binding);GO:0003723(RNA binding);GO:0003730(mRNA 3'-UTR binding);GO:0005634(nucleus);GO:0005829(cytosol);GO:0008143(poly(A) binding);GO:0008266(poly(U) RNA binding);GO:1990904(ribonucleoprotein complex)	NA	yes
ENSSSCG00000017904	ENO3	0.272975	9.64414e-108	2.96171e-103	0.505	0.432	enolase 3 [Source:VGNC Symbol;Acc:VGNC:87703]	GO:0000015(phosphopyruvate hydratase complex);GO:0000287(magnesium ion binding);GO:0004634(phosphopyruvate hydratase activity);GO:0005737(cytoplasm);GO:0005829(cytosol);GO:0005886(plasma membrane);GO:0006096(glycolytic process);GO:0016020(membrane);GO:0016829(lyase activity);GO:0061621(canonical glycolysis)	NA	yes
ENSSSCG00000001905	ARID3B	0.272389	4.39928e-163	1.35102e-158	0.104	0.043	AT-rich interaction domain 3B [Source:VGNC Symbol;Acc:VGNC:85508]	GO:0003677(DNA binding);GO:0005634(nucleus);GO:0005654(nucleoplasm);GO:0006357(regulation of transcription by RNA polymerase II);GO:0045944(positive regulation of transcription by RNA polymerase II)	NA	yes
ENSSSCG00000050998	DDIT3	0.272269	2.1258e-169	6.52832e-165	0.124	0.055	DNA damage inducible transcript 3 [Source:HGNC Symbol;Acc:HGNC:2726]	GO:0000122(negative regulation of transcription by RNA polymerase II);GO:0000976(transcription cis-regulatory region binding);GO:0000978(RNA polymerase II cis-regulatory region sequence-specific DNA binding);GO:0001228(DNA-binding transcription activator activity, RNA polymerase II-specific);GO:0001955(blood vessel maturation);GO:0003677(DNA binding);GO:0003700(DNA-binding transcription factor ac…	04010(MAPK signaling pathway);04141(Protein processing in endoplasmic reticulum);04210(Apoptosis);04932(Non-alcoholic fatty liver disease);05010(Alzheimer disease);05012(Parkinson disease);05014(Amyotrophic lateral sclerosis);05020(Prion disease);05022(Pathways of neurodegeneration - multiple diseases);05202(Transcriptional misregulation in cancer)	yes
ENSSSCG00000029226	UBC	0.272164	1.81506e-122	5.57405e-118	0.176	0.106	ubiquitin C [Source:VGNC Symbol;Acc:VGNC:94638]	GO:0002020(protease binding);GO:0031315(extrinsic component of mitochondrial outer membrane)	NA	yes
ENSSSCG00000059472	TMEM233	0.270746	2.66762e-95	8.19227e-91	0.297	0.216	transmembrane protein 233 [Source:HGNC Symbol;Acc:HGNC:37219]	GO:0016020(membrane);GO:0016021(integral component of membrane)	NA	yes
ENSSSCG00000016841	SLC1A3	0.268145	1.20243e-63	3.69266e-59	0.242	0.183	solute carrier family 1 member 3 [Source:VGNC Symbol;Acc:VGNC:92965]	GO:0005313(L-glutamate transmembrane transporter activity);GO:0005314(high-affinity L-glutamate transmembrane transporter activity);GO:0005886(plasma membrane);GO:0005887(integral component of plasma membrane);GO:0006883(cellular sodium ion homeostasis);GO:0007605(sensory perception of sound);GO:0009410(response to xenobiotic stimulus);GO:0009416(response to light stimulus);GO:0009449(gamma-amino…	04721(Synaptic vesicle cycle);04724(Glutamatergic synapse);05016(Huntington disease)	yes
ENSSSCG00000013124	PATL1	0.26795	1.99304e-103	6.12062e-99	0.205	0.135	PAT1 homolog 1, processing body mRNA decay factor [Source:VGNC Symbol;Acc:VGNC:91189]	GO:0000290(deadenylation-dependent decapping of nuclear-transcribed mRNA);GO:0000932(P-body);GO:0003723(RNA binding);GO:0005737(cytoplasm);GO:0005829(cytosol);GO:0008266(poly(U) RNA binding);GO:0030014(CCR4-NOT complex);GO:0033962(P-body assembly);GO:0034046(poly(G) binding);GO:0036464(cytoplasmic ribonucleoprotein granule)	03018(RNA degradation)	yes
ENSSSCG00000010900	DENND1B	0.267451	5.47684e-113	1.68194e-108	0.321	0.232	DENN domain containing 1B [Source:VGNC Symbol;Acc:VGNC:96175]	GO:0005085(guanyl-nucleotide exchange factor activity);GO:0005829(cytosol);GO:0016607(nuclear speck);GO:0031267(small GTPase binding);GO:0031410(cytoplasmic vesicle);GO:0032456(endocytic recycling);GO:0043547(positive regulation of GTPase activity);GO:0050776(regulation of immune response);GO:0050790(regulation of catalytic activity);GO:0050852(T cell receptor signaling pathway);GO:2000553(positi…	NA	yes
ENSSSCG00000027935	FHOD3	0.266659	1.33674e-113	4.10514e-109	0.561	0.46	formin homology 2 domain containing 3 [Source:VGNC Symbol;Acc:VGNC:88132]	GO:0005737(cytoplasm);GO:0005856(cytoskeleton);GO:0030837(negative regulation of actin filament polymerization);GO:0030866(cortical actin cytoskeleton organization);GO:0045214(sarcomere organization);GO:0051015(actin filament binding);GO:0051639(actin filament network formation);GO:0055003(cardiac myofibril assembly)	NA	yes
ENSSSCG00000030682	MACO1	0.265967	2.88374e-131	8.85598e-127	0.345	0.245	macoilin 1 [Source:VGNC Symbol;Acc:VGNC:98497]	GO:0005634(nucleus);GO:0005783(endoplasmic reticulum);GO:0005789(endoplasmic reticulum membrane);GO:0007420(brain development);GO:0016020(membrane);GO:0016021(integral component of membrane);GO:0023041(neuronal signal transduction);GO:0030424(axon);GO:0030867(rough endoplasmic reticulum membrane);GO:0031965(nuclear membrane);GO:0043005(neuron projection);GO:0044306(neuron projection terminus);GO:…	NA	yes
ENSSSCG00000002313	SLC10A1	0.265852	3.82467e-109	1.17456e-104	0.364	0.275	solute carrier family 10 member 1 [Source:VGNC Symbol;Acc:VGNC:92914]	GO:0008508(bile acid:sodium symporter activity);GO:0015293(symporter activity);GO:0015721(bile acid and bile salt transport);GO:0016020(membrane);GO:0016021(integral component of membrane);GO:0055085(transmembrane transport)	04976(Bile secretion);05161(Hepatitis B)	yes
ENSSSCG00000011218	SLC4A7	0.265846	1.60385e-100	4.92543e-96	0.205	0.134	solute carrier family 4 member 7 [Source:VGNC Symbol;Acc:VGNC:93135]	GO:0005452(solute:inorganic anion antiporter activity);GO:0005886(plasma membrane);GO:0006164(purine nucleotide biosynthetic process);GO:0006221(pyrimidine nucleotide biosynthetic process);GO:0006811(ion transport);GO:0006820(anion transport);GO:0008509(anion transmembrane transporter activity);GO:0008510(sodium:bicarbonate symporter activity);GO:0015698(inorganic anion transport);GO:0015701(bica…	NA	yes
ENSSSCG00000039703	EEPD1	0.265183	1.78354e-103	5.47726e-99	0.462	0.368	endonuclease/exonuclease/phosphatase family domain containing 1 [Source:VGNC Symbol;Acc:VGNC:87559]	GO:0003677(DNA binding);GO:0003824(catalytic activity);GO:0006281(DNA repair);GO:0010875(positive regulation of cholesterol efflux);GO:0046658(anchored component of plasma membrane)	NA	yes
ENSSSCG00000045798	SPINK8	0.264563	1.38785e-81	4.26208e-77	0.239	0.178	serine peptidase inhibitor Kazal type 8 (putative) [Source:HGNC Symbol;Acc:HGNC:33160]	NA	NA	yes
ENSSSCG00000015283	PIK3C2B	0.264247	5.52721e-120	1.69741e-115	0.195	0.119	phosphatidylinositol-4-phosphate 3-kinase catalytic subunit type 2 beta [Source:VGNC Symbol;Acc:VGNC:91437]	GO:0000166(nucleotide binding);GO:0001727(lipid kinase activity);GO:0005524(ATP binding);GO:0005654(nucleoplasm);GO:0005737(cytoplasm);GO:0005829(cytosol);GO:0005886(plasma membrane);GO:0005942(phosphatidylinositol 3-kinase complex);GO:0006629(lipid metabolic process);GO:0009267(cellular response to starvation);GO:0014065(phosphatidylinositol 3-kinase signaling);GO:0016020(membrane);GO:0016236(ma…	00562(Inositol phosphate metabolism);01100(Metabolic pathways);04070(Phosphatidylinositol signaling system);05132(Salmonella infection)	yes
ENSSSCG00000009090	KIAA1109	0.263823	4.64468e-105	1.42638e-100	0.394	0.307	KIAA1109 [Source:VGNC Symbol;Acc:VGNC:89439]	GO:0016020(membrane);GO:0016021(integral component of membrane)	NA	yes
ENSSSCG00000054355	ENSSSCG00000054355	0.26365	1.37612e-82	4.22606e-78	0.419	0.342	NA	NA	NA	yes
ENSSSCG00000026996	ENSSSCG00000026996	0.263492	1.10763e-99	3.40154e-95	0.528	0.438	NA	GO:0000166(nucleotide binding);GO:0005254(chloride channel activity);GO:0005260(intracellularly ATP-gated chloride channel activity);GO:0005524(ATP binding);GO:0005768(endosome);GO:0005783(endoplasmic reticulum);GO:0005789(endoplasmic reticulum membrane);GO:0005886(plasma membrane);GO:0006811(ion transport);GO:0006821(chloride transport);GO:0010008(endosome membrane);GO:0016020(membrane);GO:00160…	01523(Antifolate resistance);02010(ABC transporters);04024(cAMP signaling pathway);04976(Bile secretion)	yes
ENSSSCG00000040366	ADAMTSL1	0.262176	2.56026e-63	7.86256e-59	0.303	0.244	ADAMTS like 1 [Source:VGNC Symbol;Acc:VGNC:85090]	GO:0005576(extracellular region);GO:0016020(membrane);GO:0016021(integral component of membrane);GO:0030198(extracellular matrix organization);GO:0031012(extracellular matrix)	NA	yes
ENSSSCG00000039333	RFX6	0.261749	1.58183e-104	4.85781e-100	0.102	0.051	regulatory factor X6 [Source:VGNC Symbol;Acc:VGNC:92247]	GO:0000976(transcription cis-regulatory region binding);GO:0000977(RNA polymerase II transcription regulatory region sequence-specific DNA binding);GO:0000978(RNA polymerase II cis-regulatory region sequence-specific DNA binding);GO:0000981(DNA-binding transcription factor activity, RNA polymerase II-specific);GO:0001228(DNA-binding transcription activator activity, RNA polymerase II-specific);GO…	04950(Maturity onset diabetes of the young)	yes
ENSSSCG00000034720	IQCK	0.261096	1.92074e-113	5.89858e-109	0.125	0.066	IQ motif containing K [Source:VGNC Symbol;Acc:VGNC:89191]	NA	NA	yes
ENSSSCG00000011278	TRAK1	0.261093	1.31207e-92	4.02936e-88	0.284	0.207	trafficking kinesin protein 1 [Source:VGNC Symbol;Acc:VGNC:94369]	GO:0005102(signaling receptor binding);GO:0005737(cytoplasm);GO:0005739(mitochondrion);GO:0005769(early endosome);GO:0006605(protein targeting);GO:0008333(endosome to lysosome transport);GO:0017022(myosin binding);GO:0022008(neurogenesis);GO:0030425(dendrite);GO:0031410(cytoplasmic vesicle);GO:0047496(vesicle transport along microtubule);GO:0048311(mitochondrion distribution);GO:0050811(GABA rece…	NA	yes
ENSSSCG00000024125	KPNA3	0.260443	1.00769e-109	3.09462e-105	0.405	0.31	karyopherin subunit alpha 3 [Source:VGNC Symbol;Acc:VGNC:89562]	GO:0005634(nucleus);GO:0005654(nucleoplasm);GO:0005737(cytoplasm);GO:0006606(protein import into nucleus);GO:0006607(NLS-bearing protein import into nucleus);GO:0008022(protein C-terminus binding);GO:0008139(nuclear localization sequence binding);GO:0015031(protein transport);GO:0042564(NLS-dependent protein nuclear import complex);GO:0061608(nuclear import signal receptor activity)	05132(Salmonella infection)	yes
ENSSSCG00000028889	VPS37B	0.260296	5.53768e-93	1.70062e-88	0.179	0.117	VPS37B subunit of ESCRT-I [Source:VGNC Symbol;Acc:VGNC:94851]	GO:0000813(ESCRT I complex);GO:0005737(cytoplasm);GO:0005768(endosome);GO:0005886(plasma membrane);GO:0006612(protein targeting to membrane);GO:0006623(protein targeting to vacuole);GO:0010008(endosome membrane);GO:0015031(protein transport);GO:0019076(viral release from host cell);GO:0030496(midbody);GO:0031902(late endosome membrane);GO:0043162(ubiquitin-dependent protein catabolic process via …	NA	yes
ENSSSCG00000012591	AMOT	-0.260622	4.875e-64	1.49711e-59	0.252	0.293	angiomotin [Source:VGNC Symbol;Acc:VGNC:85283]	GO:0001525(angiogenesis);GO:0001570(vasculogenesis);GO:0001701(in utero embryonic development);GO:0001702(gastrulation with mouth forming second);GO:0001726(ruffle);GO:0003365(establishment of cell polarity involved in ameboidal cell migration);GO:0005654(nucleoplasm);GO:0005884(actin filament);GO:0005886(plasma membrane);GO:0005923(bicellular tight junction);GO:0006935(chemotaxis);GO:0008104(pro…	NA	yes
ENSSSCG00000015329	PPP1R9A	-0.263061	2.47862e-61	7.61184e-57	0.189	0.234	protein phosphatase 1 regulatory subunit 9A [Source:VGNC Symbol;Acc:VGNC:91743]	GO:0005737(cytoplasm);GO:0005856(cytoskeleton);GO:0007015(actin filament organization);GO:0007399(nervous system development);GO:0014069(postsynaptic density);GO:0015629(actin cytoskeleton);GO:0019722(calcium-mediated signaling);GO:0030175(filopodium);GO:0030425(dendrite);GO:0030864(cortical actin cytoskeleton);GO:0031175(neuron projection development);GO:0043197(dendritic spine);GO:0050804(modul…	NA	yes
ENSSSCG00000010300	MSS51	-0.263199	3.59217e-97	1.10316e-92	0.407	0.478	MSS51 mitochondrial translational activator [Source:VGNC Symbol;Acc:VGNC:90428]	GO:0046872(metal ion binding)	NA	yes
ENSSSCG00000015595	ATF3	-0.263619	3.99065e-44	1.22553e-39	0.272	0.322	activating transcription factor 3 [Source:VGNC Symbol;Acc:VGNC:85606]	GO:0000122(negative regulation of transcription by RNA polymerase II);GO:0000976(transcription cis-regulatory region binding);GO:0000977(RNA polymerase II transcription regulatory region sequence-specific DNA binding);GO:0000978(RNA polymerase II cis-regulatory region sequence-specific DNA binding);GO:0001227(DNA-binding transcription repressor activity, RNA polymerase II-specific);GO:0001228(DNA…	NA	yes
ENSSSCG00000010849	WDR26	-0.264085	9.01161e-96	2.76746e-91	0.211	0.263	WD repeat domain 26 [Source:VGNC Symbol;Acc:VGNC:95960]	GO:0005654(nucleoplasm);GO:0005739(mitochondrion);GO:0005829(cytosol);GO:0034657(GID complex);GO:0043161(proteasome-mediated ubiquitin-dependent protein catabolic process)	NA	yes
ENSSSCG00000036411	ACOT13	-0.265001	1.6375e-92	5.02876e-88	0.303	0.358	acyl-CoA thioesterase 13 [Source:VGNC Symbol;Acc:VGNC:85018]	GO:0005739(mitochondrion);GO:0005759(mitochondrial matrix);GO:0047617(acyl-CoA hydrolase activity);GO:0051289(protein homotetramerization);GO:0120163(negative regulation of cold-induced thermogenesis)	NA	yes
ENSSSCG00000030565	GRIA4	-0.26549	3.58321e-50	1.1004e-45	0.113	0.151	glutamate ionotropic receptor AMPA type subunit 4 [Source:VGNC Symbol;Acc:VGNC:88673]	GO:0004970(ionotropic glutamate receptor activity);GO:0004971(AMPA glutamate receptor activity);GO:0005216(ion channel activity);GO:0005886(plasma membrane);GO:0006811(ion transport);GO:0015276(ligand-gated ion channel activity);GO:0016020(membrane);GO:0016021(integral component of membrane);GO:0032281(AMPA glutamate receptor complex);GO:0034220(ion transmembrane transport);GO:0034392(negative re…	04024(cAMP signaling pathway);04080(Neuroactive ligand-receptor interaction);04713(Circadian entrainment);04723(Retrograde endocannabinoid signaling);04724(Glutamatergic synapse);04728(Dopaminergic synapse);05016(Huntington disease);05022(Pathways of neurodegeneration - multiple diseases);05031(Amphetamine addiction);05033(Nicotine addiction)	yes
ENSSSCG00000057026	ENSSSCG00000057026	-0.266242	2.38966e-99	7.33863e-95	0.441	0.506	NA	GO:0005634(nucleus)	NA	yes
ENSSSCG00000006872	AGL	-0.272131	1.07647e-204	3.30584e-200	0.892	0.908	amylo-alpha-1, 6-glucosidase, 4-alpha-glucanotransferase [Source:VGNC Symbol;Acc:VGNC:106013]	GO:0003824(catalytic activity);GO:0004133(glycogen debranching enzyme activity);GO:0004134(4-alpha-glucanotransferase activity);GO:0004135(amylo-alpha-1,6-glucosidase activity);GO:0005634(nucleus);GO:0005737(cytoplasm);GO:0005829(cytosol);GO:0005975(carbohydrate metabolic process);GO:0005977(glycogen metabolic process);GO:0005978(glycogen biosynthetic process);GO:0005980(glycogen catabolic proces…	NA	yes
ENSSSCG00000013410	SWAP70	-0.274286	9.45698e-94	2.90424e-89	0.13	0.185	switching B cell complex subunit SWAP70 [Source:VGNC Symbol;Acc:VGNC:93645]	GO:0003677(DNA binding);GO:0005524(ATP binding);GO:0005634(nucleus);GO:0005737(cytoplasm);GO:0005886(plasma membrane);GO:0007204(positive regulation of cytosolic calcium ion concentration);GO:0008064(regulation of actin polymerization or depolymerization);GO:0015629(actin cytoskeleton);GO:0016444(somatic cell DNA recombination);GO:0030835(negative regulation of actin filament depolymerization);GO…	NA	yes
ENSSSCG00000035571	ENSSSCG00000035571	-0.278847	2.42092e-101	7.43466e-97	0.633	0.65	NA	NA	NA	yes
ENSSSCG00000010861	COQ8A	-0.278962	6.05229e-74	1.85866e-69	0.175	0.234	coenzyme Q8A [Source:VGNC Symbol;Acc:VGNC:95818]	GO:0005739(mitochondrion);GO:0006744(ubiquinone biosynthetic process);GO:0016020(membrane);GO:0016301(kinase activity);GO:0016310(phosphorylation);GO:0031314(extrinsic component of mitochondrial inner membrane);GO:0043531(ADP binding)	NA	yes
ENSSSCG00000051930	ENSSSCG00000051930	-0.279226	8.60524e-150	2.64267e-145	0.055	0.118	NA	NA	NA	yes
ENSSSCG00000007866	TMC7	-0.280797	3.75711e-64	1.15381e-59	0.096	0.112	transmembrane channel like 7 [Source:VGNC Symbol;Acc:VGNC:94044]	GO:0005887(integral component of plasma membrane);GO:0008381(mechanosensitive ion channel activity);GO:0016020(membrane);GO:0016021(integral component of membrane);GO:0034220(ion transmembrane transport)	NA	yes
ENSSSCG00000010494	SORBS1	-0.282271	3.14189e-131	9.64873e-127	0.758	0.771	sorbin and SH3 domain containing 1 [Source:VGNC Symbol;Acc:VGNC:93337]	GO:0005634(nucleus);GO:0005737(cytoplasm);GO:0030055(cell-substrate junction);GO:0031589(cell-substrate adhesion)	03320(PPAR signaling pathway);04520(Adherens junction);04910(Insulin signaling pathway)	yes
ENSSSCG00000061997	ENSSSCG00000061997	-0.282314	2.68248e-64	8.23789e-60	0.073	0.102	NA	GO:0000146(microfilament motor activity);GO:0000166(nucleotide binding);GO:0000281(mitotic cytokinesis);GO:0003774(cytoskeletal motor activity);GO:0003779(actin binding);GO:0005524(ATP binding);GO:0008360(regulation of cell shape);GO:0016459(myosin complex);GO:0016460(myosin II complex);GO:0031032(actomyosin structure organization);GO:0032982(myosin filament);GO:0051015(actin filament binding)	NA	yes
ENSSSCG00000010289	MICU1	-0.282959	1.93657e-185	5.94721e-181	0.796	0.843	mitochondrial calcium uptake 1 [Source:VGNC Symbol;Acc:VGNC:90211]	GO:0005509(calcium ion binding);GO:0005739(mitochondrion);GO:0005743(mitochondrial inner membrane);GO:0005758(mitochondrial intermembrane space);GO:0006851(mitochondrial calcium ion transmembrane transport);GO:0032592(integral component of mitochondrial membrane);GO:0034704(calcium channel complex);GO:0036444(calcium import into the mitochondrion);GO:0042802(identical protein binding);GO:0046872(…	NA	yes
ENSSSCG00000039962	HSPB1	-0.283266	7.36873e-116	2.26294e-111	0.353	0.389	heat shock protein family B (small) member 1 [Source:HGNC Symbol;Acc:HGNC:5246]	GO:0001533(cornified envelope);GO:0001932(regulation of protein phosphorylation);GO:0005080(protein kinase C binding);GO:0005634(nucleus);GO:0005737(cytoplasm);GO:0005819(spindle);GO:0005856(cytoskeleton);GO:0005886(plasma membrane);GO:0006469(negative regulation of protein kinase activity);GO:0008426(protein kinase C inhibitor activity);GO:0009615(response to virus);GO:0019901(protein kinase bin…	NA	yes
ENSSSCG00000052963	SSH2	-0.283857	2.51954e-139	7.7375e-135	0.87	0.888	slingshot protein phosphatase 2 [Source:HGNC Symbol;Acc:HGNC:30580]	NA	NA	yes
ENSSSCG00000010640	NRAP	-0.284133	7.37619e-281	2.26523e-276	0.923	0.889	nebulin related anchoring protein [Source:VGNC Symbol;Acc:VGNC:90888]	GO:0003779(actin binding);GO:0005737(cytoplasm);GO:0005916(fascia adherens);GO:0005927(muscle tendon junction);GO:0017166(vinculin binding);GO:0030016(myofibril);GO:0030018(Z disc);GO:0046872(metal ion binding);GO:0051015(actin filament binding);GO:0051371(muscle alpha-actinin binding);GO:0071691(cardiac muscle thin filament assembly)	NA	yes
ENSSSCG00000016056	GLS	-0.288892	6.43097e-85	1.97495e-80	0.173	0.222	glutaminase [Source:VGNC Symbol;Acc:VGNC:96325]	GO:0001967(suckling behavior);GO:0002087(regulation of respiratory gaseous exchange by nervous system process);GO:0004359(glutaminase activity);GO:0005739(mitochondrion);GO:0006537(glutamate biosynthetic process);GO:0006541(glutamine metabolic process);GO:0006543(glutamine catabolic process);GO:0007268(chemical synaptic transmission);GO:0016787(hydrolase activity);GO:0045202(synapse);GO:0051289(p…	00220(Arginine biosynthesis);00250(Alanine, aspartate and glutamate metabolism);00471(D-Glutamine and D-glutamate metabolism);01100(Metabolic pathways);04724(Glutamatergic synapse);04727(GABAergic synapse);04964(Proximal tubule bicarbonate reclamation);05206(MicroRNAs in cancer);05230(Central carbon metabolism in cancer)	yes
ENSSSCG00000008569	HADHB	-0.288982	7.84987e-105	2.4107e-100	0.17	0.219	hydroxyacyl-CoA dehydrogenase trifunctional multienzyme complex subunit beta [Source:VGNC Symbol;Acc:VGNC:103961]	GO:0003985(acetyl-CoA C-acetyltransferase activity);GO:0003988(acetyl-CoA C-acyltransferase activity);GO:0005739(mitochondrion);GO:0005741(mitochondrial outer membrane);GO:0005743(mitochondrial inner membrane);GO:0005783(endoplasmic reticulum);GO:0006065(UDP-glucuronate biosynthetic process);GO:0006119(oxidative phosphorylation);GO:0006486(protein glycosylation);GO:0006635(fatty acid beta-oxidati…	00062(Fatty acid elongation);00071(Fatty acid degradation);00280(Valine, leucine and isoleucine degradation);01100(Metabolic pathways);01212(Fatty acid metabolism)	yes
ENSSSCG00000010298	CFAP70	-0.289076	3.94126e-90	1.21036e-85	0.136	0.193	cilia and flagella associated protein 70 [Source:VGNC Symbol;Acc:VGNC:86604]	GO:0003341(cilium movement);GO:0005930(axoneme);GO:0031514(motile cilium);GO:0036126(sperm flagellum);GO:0060271(cilium assembly)	NA	yes
ENSSSCG00000000559	RASSF8	-0.289233	1.75667e-147	5.39473e-143	0.273	0.286	Ras association domain family member 8 [Source:VGNC Symbol;Acc:VGNC:92128]	GO:0007165(signal transduction)	NA	yes
ENSSSCG00000022034	SMYD3	-0.289845	7.75149e-75	2.38048e-70	0.342	0.409	SET and MYND domain containing 3 [Source:VGNC Symbol;Acc:VGNC:95644]	GO:0000978(RNA polymerase II cis-regulatory region sequence-specific DNA binding);GO:0000993(RNA polymerase II complex binding);GO:0001162(RNA polymerase II intronic transcription regulatory region sequence-specific DNA binding);GO:0005634(nucleus);GO:0005654(nucleoplasm);GO:0005829(cytosol);GO:0006334(nucleosome assembly);GO:0006469(negative regulation of protein kinase activity);GO:0008168(meth…	00310(Lysine degradation);01100(Metabolic pathways)	yes
ENSSSCG00000057146	ENSSSCG00000057146	-0.291795	1.06226e-117	3.2622e-113	0.316	0.402	NA	NA	NA	yes
ENSSSCG00000004071	CNKSR3	-0.291956	2.22252e-88	6.82536e-84	0.187	0.238	CNKSR family member 3 [Source:VGNC Symbol;Acc:VGNC:86823]	GO:0005737(cytoplasm);GO:0009966(regulation of signal transduction);GO:0016020(membrane)	NA	yes
ENSSSCG00000031077	KPNA4	-0.293069	5.22575e-140	1.60483e-135	0.344	0.379	karyopherin subunit alpha 4 [Source:VGNC Symbol;Acc:VGNC:89563]	GO:0005634(nucleus);GO:0005654(nucleoplasm);GO:0005737(cytoplasm);GO:0006606(protein import into nucleus);GO:0006607(NLS-bearing protein import into nucleus);GO:0008139(nuclear localization sequence binding);GO:0015031(protein transport);GO:0031965(nuclear membrane);GO:0042564(NLS-dependent protein nuclear import complex);GO:0061608(nuclear import signal receptor activity)	05132(Salmonella infection)	yes
ENSSSCG00000039953	PNRC1	-0.293217	6.53547e-115	2.00704e-110	0.246	0.323	proline rich nuclear receptor coactivator 1 [Source:VGNC Symbol;Acc:VGNC:91613]	GO:0005634(nucleus)	NA	yes
ENSSSCG00000012619	SEPTIN6	-0.294123	2.37482e-110	7.29309e-106	0.082	0.139	septin 6 [Source:VGNC Symbol;Acc:VGNC:92723]	GO:0000166(nucleotide binding);GO:0003924(GTPase activity);GO:0005525(GTP binding);GO:0005737(cytoplasm);GO:0005856(cytoskeleton);GO:0005940(septin ring);GO:0008021(synaptic vesicle);GO:0008104(protein localization);GO:0015630(microtubule cytoskeleton);GO:0031105(septin complex);GO:0032153(cell division site);GO:0032154(cleavage furrow);GO:0032173(septin collar);GO:0043679(axon terminus);GO:00600…	05100(Bacterial invasion of epithelial cells)	yes
ENSSSCG00000002281	FNTB	-0.296796	2.19394e-107	6.73758e-103	0.326	0.381	farnesyltransferase, CAAX box, beta [Source:VGNC Symbol;Acc:VGNC:109191]	GO:0003824(catalytic activity);GO:0004659(prenyltransferase activity);GO:0004660(protein farnesyltransferase activity);GO:0005875(microtubule associated complex);GO:0005965(protein farnesyltransferase complex);GO:0008270(zinc ion binding);GO:0008318(protein prenyltransferase activity);GO:0016740(transferase activity);GO:0018342(protein prenylation);GO:0018343(protein farnesylation);GO:0046872(met…	00900(Terpenoid backbone biosynthesis)	yes
ENSSSCG00000039854	TLCD4	-0.297446	1.19874e-110	3.68134e-106	0.094	0.152	TLC domain containing 4 [Source:VGNC Symbol;Acc:VGNC:98371]	GO:0005783(endoplasmic reticulum);GO:0016020(membrane);GO:0016021(integral component of membrane);GO:0055088(lipid homeostasis)	NA	yes
ENSSSCG00000060206	ENSSSCG00000060206	-0.298476	6.84693e-150	2.10269e-145	0.405	0.468	NA	GO:0001725(stress fiber);GO:0003779(actin binding);GO:0005912(adherens junction);GO:0007507(heart development);GO:0030018(Z disc);GO:0030036(actin cytoskeleton organization);GO:0031941(filamentous actin);GO:0046872(metal ion binding);GO:0051371(muscle alpha-actinin binding);GO:0061061(muscle structure development)	NA	yes
ENSSSCG00000012597	PLS3	-0.299772	1.02915e-89	3.16053e-85	0.121	0.169	plastin 3 [Source:VGNC Symbol;Acc:VGNC:91573]	GO:0003779(actin binding);GO:0005509(calcium ion binding);GO:0005737(cytoplasm);GO:0005829(cytosol);GO:0005884(actin filament);GO:0005886(plasma membrane);GO:0032432(actin filament bundle);GO:0046872(metal ion binding);GO:0051015(actin filament binding);GO:0051017(actin filament bundle assembly);GO:0051639(actin filament network formation);GO:0060348(bone development)	NA	yes
ENSSSCG00000016618	CPED1	-0.300972	1.49788e-198	4.6e-194	0.799	0.844	cadherin like and PC-esterase domain containing 1 [Source:VGNC Symbol;Acc:VGNC:86940]	GO:0005783(endoplasmic reticulum)	NA	yes
ENSSSCG00000016164	IKZF2	-0.30248	2.65907e-106	8.16601e-102	0.561	0.608	IKAROS family zinc finger 2 [Source:VGNC Symbol;Acc:VGNC:95576]	GO:0000978(RNA polymerase II cis-regulatory region sequence-specific DNA binding);GO:0003700(DNA-binding transcription factor activity);GO:0006357(regulation of transcription by RNA polymerase II)	NA	yes
ENSSSCG00000008821	SLAIN2	-0.302512	2.20729e-111	6.7786e-107	0.247	0.309	SLAIN motif family member 2 [Source:VGNC Symbol;Acc:VGNC:92910]	GO:0005813(centrosome);GO:0005829(cytosol);GO:0007020(microtubule nucleation);GO:0015630(microtubule cytoskeleton);GO:0031113(regulation of microtubule polymerization);GO:0031116(positive regulation of microtubule polymerization);GO:0031122(cytoplasmic microtubule organization);GO:0035371(microtubule plus-end)	NA	yes
ENSSSCG00000006038	ZFPM2	-0.302778	1.41165e-99	4.33517e-95	0.236	0.319	zinc finger protein, FOG family member 2 [Source:VGNC Symbol;Acc:VGNC:95153]	GO:0000122(negative regulation of transcription by RNA polymerase II);GO:0001570(vasculogenesis);GO:0001673(male germ cell nucleus);GO:0001701(in utero embryonic development);GO:0003148(outflow tract septum morphogenesis);GO:0003221(right ventricular cardiac muscle tissue morphogenesis);GO:0003677(DNA binding);GO:0003713(transcription coactivator activity);GO:0003714(transcription corepressor act…	05206(MicroRNAs in cancer)	yes
ENSSSCG00000040183	CDK6	-0.30347	6.68744e-77	2.05371e-72	0.094	0.143	cyclin dependent kinase 6 [Source:HGNC Symbol;Acc:HGNC:1777]	GO:0000166(nucleotide binding);GO:0000307(cyclin-dependent protein kinase holoenzyme complex);GO:0001726(ruffle);GO:0001954(positive regulation of cell-matrix adhesion);GO:0003323(type B pancreatic cell development);GO:0004672(protein kinase activity);GO:0004674(protein serine/threonine kinase activity);GO:0004693(cyclin-dependent protein serine/threonine kinase activity);GO:0005524(ATP binding);…	NA	yes
ENSSSCG00000000757	ADIPOR2	-0.305429	4.84564e-112	1.4881e-107	0.133	0.199	adiponectin receptor 2 [Source:VGNC Symbol;Acc:VGNC:85141]	GO:0005886(plasma membrane);GO:0016020(membrane);GO:0016021(integral component of membrane);GO:0031226(intrinsic component of plasma membrane);GO:0033211(adiponectin-activated signaling pathway);GO:0038023(signaling receptor activity);GO:0042593(glucose homeostasis);GO:0042802(identical protein binding);GO:0055100(adiponectin binding);GO:0061042(vascular wound healing);GO:0097003(adipokinetic hor…	04152(AMPK signaling pathway);04211(Longevity regulating pathway);04920(Adipocytokine signaling pathway);04932(Non-alcoholic fatty liver disease)	yes
ENSSSCG00000027628	IL6R	-0.305839	5.40757e-122	1.66067e-117	0.079	0.127	interleukin 6 receptor [Source:VGNC Symbol;Acc:VGNC:89112]	GO:0004896(cytokine receptor activity);GO:0004897(ciliary neurotrophic factor receptor activity);GO:0004915(interleukin-6 receptor activity);GO:0005138(interleukin-6 receptor binding);GO:0005576(extracellular region);GO:0005896(interleukin-6 receptor complex);GO:0008284(positive regulation of cell population proliferation);GO:0010033(response to organic substance);GO:0010573(vascular endothelial …	01521(EGFR tyrosine kinase inhibitor resistance);04060(Cytokine-cytokine receptor interaction);04061(Viral protein interaction with cytokine and cytokine receptor);04066(HIF-1 signaling pathway);04151(PI3K-Akt signaling pathway);04630(JAK-STAT signaling pathway);04640(Hematopoietic cell lineage);04659(Th17 cell differentiation);04932(Non-alcoholic fatty liver disease);05163(Human cytomegalovirus …	yes
ENSSSCG00000001869	PEAK1	-0.305902	4.87903e-188	1.49835e-183	0.457	0.474	pseudopodium enriched atypical kinase 1 [Source:VGNC Symbol;Acc:VGNC:91300]	GO:0004672(protein kinase activity);GO:0004715(non-membrane spanning protein tyrosine kinase activity);GO:0005524(ATP binding);GO:0005925(focal adhesion);GO:0006468(protein phosphorylation);GO:0015629(actin cytoskeleton);GO:0016477(cell migration);GO:0018108(peptidyl-tyrosine phosphorylation);GO:0034446(substrate adhesion-dependent cell spreading);GO:0042802(identical protein binding);GO:0046777(…	NA	yes
ENSSSCG00000000633	YBX3	-0.307752	2.12123e-204	6.5143e-200	0.69	0.753	Y-box binding protein 3 [Source:VGNC Symbol;Acc:VGNC:95021]	GO:0000122(negative regulation of transcription by RNA polymerase II);GO:0000977(RNA polymerase II transcription regulatory region sequence-specific DNA binding);GO:0001701(in utero embryonic development);GO:0003676(nucleic acid binding);GO:0003677(DNA binding);GO:0003730(mRNA 3'-UTR binding);GO:0005634(nucleus);GO:0005737(cytoplasm);GO:0005829(cytosol);GO:0006915(apoptotic process);GO:0007283(sp…	04530(Tight junction)	yes
ENSSSCG00000022364	CPT1B	-0.309547	3.49461e-168	1.07319e-163	0.059	0.127	carnitine palmitoyltransferase 1B [Source:VGNC Symbol;Acc:VGNC:86965]	GO:0004095(carnitine O-palmitoyltransferase activity);GO:0005739(mitochondrion);GO:0005741(mitochondrial outer membrane);GO:0006629(lipid metabolic process);GO:0006631(fatty acid metabolic process);GO:0006635(fatty acid beta-oxidation);GO:0009637(response to blue light);GO:0016020(membrane);GO:0016021(integral component of membrane);GO:0016740(transferase activity);GO:0016746(acyltransferase acti…	NA	yes
ENSSSCG00000026110	SRPK2	-0.310306	1.15484e-108	3.54652e-104	0.427	0.492	SRSF protein kinase 2 [Source:VGNC Symbol;Acc:VGNC:93463]	GO:0000166(nucleotide binding);GO:0000245(spliceosomal complex assembly);GO:0000287(magnesium ion binding);GO:0000785(chromatin);GO:0004672(protein kinase activity);GO:0004674(protein serine/threonine kinase activity);GO:0005524(ATP binding);GO:0005634(nucleus);GO:0005654(nucleoplasm);GO:0005730(nucleolus);GO:0005737(cytoplasm);GO:0005829(cytosol);GO:0006468(protein phosphorylation);GO:0008284(po…	NA	yes
ENSSSCG00000015670	GTDC1	-0.310322	7.91105e-108	2.42948e-103	0.318	0.393	glycosyltransferase like domain containing 1 [Source:VGNC Symbol;Acc:VGNC:95955]	NA	NA	yes
ENSSSCG00000036062	RNF122	-0.311266	3.12571e-114	9.59905e-110	0.244	0.322	ring finger protein 122 [Source:VGNC Symbol;Acc:VGNC:92350]	GO:0005737(cytoplasm);GO:0010917(negative regulation of mitochondrial membrane potential);GO:0012505(endomembrane system);GO:0016020(membrane);GO:0016021(integral component of membrane);GO:0043065(positive regulation of apoptotic process);GO:0043161(proteasome-mediated ubiquitin-dependent protein catabolic process);GO:0046872(metal ion binding);GO:0051865(protein autoubiquitination);GO:0061630(ub…	NA	yes
ENSSSCG00000004392	ENSSSCG00000004392	-0.314821	2.97618e-107	9.13985e-103	0.194	0.246	adenosylmethionine decarboxylase 1 [Source:VGNC Symbol;Acc:VGNC:103024]	GO:0004014(adenosylmethionine decarboxylase activity);GO:0005829(cytosol);GO:0006596(polyamine biosynthetic process);GO:0006597(spermine biosynthetic process);GO:0008295(spermidine biosynthetic process);GO:0016829(lyase activity);GO:0016831(carboxy-lyase activity);GO:0019810(putrescine binding)	NA	yes
ENSSSCG00000011194	ANKRD28	-0.317022	2.03524e-179	6.25021e-175	0.554	0.548	ankyrin repeat domain 28 [Source:VGNC Symbol;Acc:VGNC:85331]	NA	NA	yes
ENSSSCG00000008200	ANKRD23	-0.317415	1.26813e-247	3.89444e-243	0.956	0.964	ankyrin repeat domain 23 [Source:HGNC Symbol;Acc:HGNC:24470]	GO:0005634(nucleus);GO:0005654(nucleoplasm);GO:0005829(cytosol);GO:0006631(fatty acid metabolic process);GO:0015629(actin cytoskeleton);GO:0031432(titin binding);GO:0031674(I band);GO:0035994(response to muscle stretch);GO:0060297(regulation of sarcomere organization)	NA	yes
ENSSSCG00000008451	PPM1B	-0.317647	2.98573e-106	9.16918e-102	0.64	0.691	protein phosphatase, Mg2+/Mn2+ dependent 1B [Source:HGNC Symbol;Acc:HGNC:9276]	GO:0000287(magnesium ion binding);GO:0004721(phosphoprotein phosphatase activity);GO:0004722(protein serine/threonine phosphatase activity);GO:0005634(nucleus);GO:0005730(nucleolus);GO:0005737(cytoplasm);GO:0005829(cytosol);GO:0006470(protein dephosphorylation);GO:0016020(membrane);GO:0016787(hydrolase activity);GO:0017018(myosin phosphatase activity);GO:0030145(manganese ion binding);GO:0032688(…	NA	yes
ENSSSCG00000025729	IRS1	-0.319235	2.38748e-104	7.33194e-100	0.517	0.537	insulin receptor substrate 1 [Source:VGNC Symbol;Acc:VGNC:96376]	GO:0001784(phosphotyrosine residue binding);GO:0005158(insulin receptor binding);GO:0005159(insulin-like growth factor receptor binding);GO:0005654(nucleoplasm);GO:0005829(cytosol);GO:0005886(plasma membrane);GO:0005901(caveola);GO:0007165(signal transduction);GO:0008286(insulin receptor signaling pathway);GO:0010907(positive regulation of glucose metabolic process);GO:0014065(phosphatidylinosito…	04022(cGMP-PKG signaling pathway);04068(FoxO signaling pathway);04140(Autophagy - animal);04150(mTOR signaling pathway);04151(PI3K-Akt signaling pathway);04152(AMPK signaling pathway);04211(Longevity regulating pathway);04213(Longevity regulating pathway - multiple species);04722(Neurotrophin signaling pathway);04910(Insulin signaling pathway);04920(Adipocytokine signaling pathway);04923(Regulati…	yes
ENSSSCG00000008943	SLC4A4	-0.320094	1.80487e-129	5.54275e-125	0.554	0.597	solute carrier family 4 member 4 [Source:VGNC Symbol;Acc:VGNC:93133]	GO:0005452(solute:inorganic anion antiporter activity);GO:0005886(plasma membrane);GO:0006811(ion transport);GO:0006814(sodium ion transport);GO:0006820(anion transport);GO:0008509(anion transmembrane transporter activity);GO:0008510(sodium:bicarbonate symporter activity);GO:0009986(cell surface);GO:0015293(symporter activity);GO:0015698(inorganic anion transport);GO:0015701(bicarbonate transport…	04964(Proximal tubule bicarbonate reclamation);04972(Pancreatic secretion);04976(Bile secretion)	yes
ENSSSCG00000033692	B3GALNT2	-0.320595	1.93644e-119	5.94681e-115	0.262	0.343	beta-1,3-N-acetylgalactosaminyltransferase 2 [Source:VGNC Symbol;Acc:VGNC:85715]	GO:0000139(Golgi membrane);GO:0005783(endoplasmic reticulum);GO:0005794(Golgi apparatus);GO:0006486(protein glycosylation);GO:0006493(protein O-linked glycosylation);GO:0008194(UDP-glycosyltransferase activity);GO:0008376(acetylgalactosaminyltransferase activity);GO:0016020(membrane);GO:0016021(integral component of membrane);GO:0016757(glycosyltransferase activity);GO:0016758(hexosyltransferase …	00515(Mannose type O-glycan biosynthesis);01100(Metabolic pathways)	yes
ENSSSCG00000023133	OSBPL6	-0.320714	5.54495e-113	1.70285e-108	0.56	0.626	oxysterol binding protein like 6 [Source:VGNC Symbol;Acc:VGNC:95807]	GO:0005789(endoplasmic reticulum membrane);GO:0005829(cytosol);GO:0005886(plasma membrane);GO:0006869(lipid transport);GO:0008289(lipid binding);GO:0031901(early endosome membrane);GO:0031965(nuclear membrane);GO:0032374(regulation of cholesterol transport);GO:0097038(perinuclear endoplasmic reticulum)	NA	yes
ENSSSCG00000010313	VCL	-0.320823	2.15387e-135	6.61455e-131	0.359	0.428	vinculin [Source:VGNC Symbol;Acc:VGNC:94812]	GO:0002009(morphogenesis of an epithelium);GO:0002102(podosome);GO:0002162(dystroglycan binding);GO:0003779(actin binding);GO:0005198(structural molecule activity);GO:0005737(cytoplasm);GO:0005856(cytoskeleton);GO:0005886(plasma membrane);GO:0005903(brush border);GO:0005911(cell-cell junction);GO:0005912(adherens junction);GO:0005915(zonula adherens);GO:0005916(fascia adherens);GO:0005925(focal a…	04510(Focal adhesion);04520(Adherens junction);04670(Leukocyte transendothelial migration);04810(Regulation of actin cytoskeleton);05100(Bacterial invasion of epithelial cells);05146(Amoebiasis)	yes
ENSSSCG00000001804	HOMER2	-0.321344	3.06056e-85	9.39896e-81	0.17	0.202	homer scaffold protein 2 [Source:VGNC Symbol;Acc:VGNC:88929]	GO:0003779(actin binding);GO:0005737(cytoplasm);GO:0005829(cytosol);GO:0005886(plasma membrane);GO:0007216(G protein-coupled glutamate receptor signaling pathway);GO:0007605(sensory perception of sound);GO:0008277(regulation of G protein-coupled receptor signaling pathway);GO:0014069(postsynaptic density);GO:0030160(synaptic receptor adaptor activity);GO:0030425(dendrite);GO:0032426(stereocilium …	04068(FoxO signaling pathway);04724(Glutamatergic synapse)	yes
ENSSSCG00000008877	ETFDH	-0.322096	1.94378e-117	5.96936e-113	0.182	0.257	electron transfer flavoprotein dehydrogenase [Source:VGNC Symbol;Acc:VGNC:87803]	GO:0004174(electron-transferring-flavoprotein dehydrogenase activity);GO:0005739(mitochondrion);GO:0005743(mitochondrial inner membrane);GO:0006979(response to oxidative stress);GO:0009055(electron transfer activity);GO:0016020(membrane);GO:0016021(integral component of membrane);GO:0016491(oxidoreductase activity);GO:0022900(electron transport chain);GO:0022904(respiratory electron transport cha…	NA	yes
ENSSSCG00000009134	EGF	-0.322183	1.84779e-171	5.67457e-167	0.769	0.784	epidermal growth factor [Source:VGNC Symbol;Acc:VGNC:98921]	GO:0001525(angiogenesis);GO:0001938(positive regulation of endothelial cell proliferation);GO:0002092(positive regulation of receptor internalization);GO:0005085(guanyl-nucleotide exchange factor activity);GO:0005154(epidermal growth factor receptor binding);GO:0005509(calcium ion binding);GO:0005615(extracellular space);GO:0005886(plasma membrane);GO:0007165(signal transduction);GO:0007171(activ…	01521(EGFR tyrosine kinase inhibitor resistance);04010(MAPK signaling pathway);04012(ErbB signaling pathway);04014(Ras signaling pathway);04015(Rap1 signaling pathway);04020(Calcium signaling pathway);04066(HIF-1 signaling pathway);04068(FoxO signaling pathway);04072(Phospholipase D signaling pathway);04151(PI3K-Akt signaling pathway);04510(Focal adhesion);04540(Gap junction);04630(JAK-STAT signa…	yes
ENSSSCG00000014324	MYOT	-0.322631	2.55423e-164	7.84404e-160	0.955	0.963	myotilin [Source:HGNC Symbol;Acc:HGNC:12399]	GO:0005886(plasma membrane);GO:0007156(homophilic cell adhesion via plasma membrane adhesion molecules);GO:0007411(axon guidance);GO:0030424(axon);GO:0070593(dendrite self-avoidance);GO:0098632(cell-cell adhesion mediator activity)	NA	yes
ENSSSCG00000035537	RUNX1	-0.327961	2.75224e-91	8.45212e-87	0.068	0.111	RUNX family transcription factor 1 [Source:VGNC Symbol;Acc:VGNC:92516]	GO:0000976(transcription cis-regulatory region binding);GO:0000977(RNA polymerase II transcription regulatory region sequence-specific DNA binding);GO:0000978(RNA polymerase II cis-regulatory region sequence-specific DNA binding);GO:0000981(DNA-binding transcription factor activity, RNA polymerase II-specific);GO:0001228(DNA-binding transcription activator activity, RNA polymerase II-specific);GO…	04530(Tight junction);04659(Th17 cell differentiation);05200(Pathways in cancer);05202(Transcriptional misregulation in cancer);05220(Chronic myeloid leukemia);05221(Acute myeloid leukemia)	yes
ENSSSCG00000034280	LARP1B	-0.329173	4.35974e-112	1.33888e-107	0.176	0.246	La ribonucleoprotein 1B [Source:VGNC Symbol;Acc:VGNC:89640]	GO:0003723(RNA binding);GO:0005829(cytosol);GO:0010494(cytoplasmic stress granule);GO:0045727(positive regulation of translation)	NA	yes
ENSSSCG00000016123	PARD3B	-0.329793	4.08976e-56	1.25596e-51	0.192	0.245	par-3 family cell polarity regulator beta [Source:VGNC Symbol;Acc:VGNC:95618]	GO:0007049(cell cycle);GO:0012505(endomembrane system);GO:0030054(cell junction);GO:0032991(protein-containing complex);GO:0051301(cell division);GO:0070161(anchoring junction)	NA	yes
ENSSSCG00000011538	LMCD1	-0.329978	1.03698e-39	3.18455e-35	0.257	0.257	LIM and cysteine rich domains 1 [Source:VGNC Symbol;Acc:VGNC:89756]	GO:0000122(negative regulation of transcription by RNA polymerase II);GO:0003714(transcription corepressor activity);GO:0005634(nucleus);GO:0005737(cytoplasm);GO:0008270(zinc ion binding);GO:0010611(regulation of cardiac muscle hypertrophy);GO:0046872(metal ion binding);GO:0070886(positive regulation of calcineurin-NFAT signaling cascade);GO:0110165(cellular anatomical entity)	NA	yes
ENSSSCG00000016243	RHBDD1	-0.330198	3.22125e-115	9.89247e-111	0.128	0.192	rhomboid domain containing 1 [Source:VGNC Symbol;Acc:VGNC:95989]	GO:0004252(serine-type endopeptidase activity);GO:0005783(endoplasmic reticulum);GO:0005789(endoplasmic reticulum membrane);GO:0008233(peptidase activity);GO:0010954(positive regulation of protein processing);GO:0016020(membrane);GO:0016021(integral component of membrane);GO:0030176(integral component of endoplasmic reticulum membrane);GO:0031293(membrane protein intracellular domain proteolysis)…	NA	yes
ENSSSCG00000016646	IFRD1	-0.331419	6.75124e-151	2.0733e-146	0.699	0.716	interferon related developmental regulator 1 [Source:HGNC Symbol;Acc:HGNC:5456]	GO:0005634(nucleus)	NA	yes
ENSSSCG00000021200	HDAC8	-0.337256	1.08005e-115	3.31684e-111	0.298	0.357	histone deacetylase 8 [Source:HGNC Symbol;Acc:HGNC:13315]	GO:0000118(histone deacetylase complex);GO:0004407(histone deacetylase activity);GO:0005634(nucleus);GO:0006325(chromatin organization);GO:0006357(regulation of transcription by RNA polymerase II);GO:0007062(sister chromatid cohesion);GO:0016575(histone deacetylation);GO:0016787(hydrolase activity);GO:0030544(Hsp70 protein binding);GO:0031397(negative regulation of protein ubiquitination);GO:0031…	05034(Alcoholism);05203(Viral carcinogenesis)	yes
ENSSSCG00000028148	ENSSSCG00000028148	-0.337703	0	0	0.989	0.994	NA	GO:0003779(actin binding);GO:0005737(cytoplasm);GO:0005856(cytoskeleton);GO:0005886(plasma membrane);GO:0008270(zinc ion binding);GO:0016020(membrane);GO:0045202(synapse);GO:0045211(postsynaptic membrane);GO:0046872(metal ion binding);GO:0070161(anchoring junction);GO:0071944(cell periphery);GO:0120025(plasma membrane bounded cell projection)	05410(Hypertrophic cardiomyopathy);05412(Arrhythmogenic right ventricular cardiomyopathy);05414(Dilated cardiomyopathy);05416(Viral myocarditis)	yes
ENSSSCG00000014834	UCP3	-0.342374	4.5449e-206	1.39574e-201	0.05	0.123	uncoupling protein 3 [Source:VGNC Symbol;Acc:VGNC:108624]	GO:0000303(response to superoxide);GO:0005739(mitochondrion);GO:0006631(fatty acid metabolic process);GO:0006839(mitochondrial transport);GO:0009409(response to cold);GO:0016020(membrane);GO:0016021(integral component of membrane);GO:0017077(oxidative phosphorylation uncoupler activity);GO:0022857(transmembrane transporter activity);GO:0031966(mitochondrial membrane);GO:1902600(proton transmembra…	NA	yes
ENSSSCG00000006840	WDR47	-0.342877	2.10016e-121	6.44959e-117	0.177	0.233	WD repeat domain 47 [Source:VGNC Symbol;Acc:VGNC:94924]	GO:0000226(microtubule cytoskeleton organization);GO:0005737(cytoplasm);GO:0005874(microtubule);GO:0006914(autophagy);GO:0007026(negative regulation of microtubule depolymerization);GO:0007420(brain development);GO:0007626(locomotory behavior);GO:0008344(adult locomotory behavior);GO:0021801(cerebral cortex radial glia-guided migration);GO:0021960(anterior commissure morphogenesis);GO:0021987(cer…	NA	yes
ENSSSCG00000013566	INSR	-0.343562	4.42197e-187	1.35799e-182	0.493	0.544	insulin receptor [Source:VGNC Symbol;Acc:VGNC:89153]	GO:0000166(nucleotide binding);GO:0001540(amyloid-beta binding);GO:0001934(positive regulation of protein phosphorylation);GO:0002092(positive regulation of receptor internalization);GO:0003007(heart morphogenesis);GO:0004672(protein kinase activity);GO:0004713(protein tyrosine kinase activity);GO:0004714(transmembrane receptor protein tyrosine kinase activity);GO:0005009(insulin receptor activit…	04010(MAPK signaling pathway);04014(Ras signaling pathway);04015(Rap1 signaling pathway);04022(cGMP-PKG signaling pathway);04066(HIF-1 signaling pathway);04068(FoxO signaling pathway);04072(Phospholipase D signaling pathway);04150(mTOR signaling pathway);04151(PI3K-Akt signaling pathway);04152(AMPK signaling pathway);04211(Longevity regulating pathway);04213(Longevity regulating pathway - multipl…	yes
ENSSSCG00000005467	HSDL2	-0.345411	1.92215e-137	5.90292e-133	0.223	0.29	hydroxysteroid dehydrogenase like 2 [Source:VGNC Symbol;Acc:VGNC:88992]	GO:0005739(mitochondrion);GO:0005777(peroxisome)	NA	yes
ENSSSCG00000011720	MBNL1	-0.34628	0	0	0.995	0.996	muscleblind like splicing regulator 1 [Source:VGNC Symbol;Acc:VGNC:90054]	GO:0000381(regulation of alternative mRNA splicing, via spliceosome);GO:0003723(RNA binding);GO:0003725(double-stranded RNA binding);GO:0005634(nucleus);GO:0005654(nucleoplasm);GO:0005737(cytoplasm);GO:0005829(cytosol);GO:0008380(RNA splicing);GO:0010494(cytoplasmic stress granule);GO:0043484(regulation of RNA splicing);GO:0046872(metal ion binding)	NA	yes
ENSSSCG00000029249	NAV3	-0.347766	4.28095e-176	1.31468e-171	0.046	0.109	neuron navigator 3 [Source:VGNC Symbol;Acc:VGNC:90589]	GO:0005524(ATP binding);GO:0007026(negative regulation of microtubule depolymerization);GO:0007399(nervous system development);GO:0008017(microtubule binding);GO:0016887(ATP hydrolysis activity);GO:0022008(neurogenesis);GO:0030336(negative regulation of cell migration);GO:0031116(positive regulation of microtubule polymerization);GO:0032703(negative regulation of interleukin-2 production);GO:1990…	NA	yes
ENSSSCG00000021646	KLF9	-0.351857	4.31734e-137	1.32586e-132	0.223	0.301	Kruppel like factor 9 [Source:VGNC Symbol;Acc:VGNC:103114]	GO:0005634(nucleus);GO:0005654(nucleoplasm);GO:0005829(cytosol);GO:0005886(plasma membrane);GO:0007623(circadian rhythm);GO:0010839(negative regulation of keratinocyte proliferation);GO:0071387(cellular response to cortisol stimulus);GO:0097067(cellular response to thyroid hormone stimulus)	NA	yes
ENSSSCG00000007874	ABCC1	-0.35293	3.64124e-164	1.11822e-159	0.307	0.379	ATP binding cassette subfamily C member 1 [Source:VGNC Symbol;Acc:VGNC:84952]	GO:0000166(nucleotide binding);GO:0005524(ATP binding);GO:0005886(plasma membrane);GO:0009925(basal plasma membrane);GO:0015431(ABC-type glutathione S-conjugate transporter activity);GO:0015562(efflux transmembrane transporter activity);GO:0016020(membrane);GO:0016021(integral component of membrane);GO:0016323(basolateral plasma membrane);GO:0016324(apical plasma membrane);GO:0016328(lateral plas…	01523(Antifolate resistance);02010(ABC transporters);04071(Sphingolipid signaling pathway);04977(Vitamin digestion and absorption);05206(MicroRNAs in cancer)	yes
ENSSSCG00000009464	TBC1D4	-0.353139	3.98904e-257	1.22503e-252	0.816	0.878	TBC1 domain family member 4 [Source:HGNC Symbol;Acc:HGNC:19165]	GO:0005829(cytosol);GO:0016192(vesicle-mediated transport);GO:0032869(cellular response to insulin stimulus)	04919(Thyroid hormone signaling pathway);04931(Insulin resistance)	yes
ENSSSCG00000000499	BEST3	-0.353182	1.45157e-192	4.45778e-188	0.482	0.538	bestrophin 3 [Source:VGNC Symbol;Acc:VGNC:85805]	GO:0005254(chloride channel activity);GO:0005886(plasma membrane);GO:0006811(ion transport);GO:0006821(chloride transport);GO:0015698(inorganic anion transport);GO:0016020(membrane);GO:0016021(integral component of membrane);GO:0034707(chloride channel complex);GO:0043271(negative regulation of ion transport);GO:1902476(chloride transmembrane transport)	NA	yes
ENSSSCG00000061592	EPM2A	-0.353395	1.99733e-144	6.1338e-140	0.191	0.281	EPM2A glucan phosphatase, laforin [Source:HGNC Symbol;Acc:HGNC:3413]	GO:0000045(autophagosome assembly);GO:0001558(regulation of cell growth);GO:0001932(regulation of protein phosphorylation);GO:0004373(glycogen (starch) synthase activity);GO:0004721(phosphoprotein phosphatase activity);GO:0004722(protein serine/threonine phosphatase activity);GO:0004725(protein tyrosine phosphatase activity);GO:0005634(nucleus);GO:0005654(nucleoplasm);GO:0005737(cytoplasm);GO:000…	NA	yes
ENSSSCG00000063471	ENSSSCG00000063471	-0.353532	3.4167e-156	1.04927e-151	0.416	0.482	NA	NA	NA	yes
ENSSSCG00000016690	CREB5	-0.354855	2.01054e-100	6.17436e-96	0.299	0.372	cAMP responsive element binding protein 5 [Source:VGNC Symbol;Acc:VGNC:86984]	GO:0000978(RNA polymerase II cis-regulatory region sequence-specific DNA binding);GO:0000981(DNA-binding transcription factor activity, RNA polymerase II-specific);GO:0003677(DNA binding);GO:0003700(DNA-binding transcription factor activity);GO:0005634(nucleus);GO:0006355(regulation of DNA-templated transcription);GO:0006357(regulation of transcription by RNA polymerase II);GO:0035497(cAMP respon…	04022(cGMP-PKG signaling pathway);04024(cAMP signaling pathway);04151(PI3K-Akt signaling pathway);04152(AMPK signaling pathway);04211(Longevity regulating pathway);04261(Adrenergic signaling in cardiomyocytes);04668(TNF signaling pathway);04714(Thermogenesis);04725(Cholinergic synapse);04728(Dopaminergic synapse);04911(Insulin secretion);04915(Estrogen signaling pathway);04918(Thyroid hormone syn…	yes
ENSSSCG00000062096	MYH4	-0.357657	1.05087e-98	3.22721e-94	0.607	0.607	myosin heavy chain 4 [Source:HGNC Symbol;Acc:HGNC:7574]	GO:0003725(double-stranded RNA binding);GO:0006936(muscle contraction);GO:0030016(myofibril)	NA	yes
ENSSSCG00000015784	ACSL1	-0.361679	1.36029e-108	4.17745e-104	0.281	0.358	acyl-CoA synthetase long chain family member 1 [Source:VGNC Symbol;Acc:VGNC:96294]	GO:0000038(very long-chain fatty acid metabolic process);GO:0000166(nucleotide binding);GO:0001676(long-chain fatty acid metabolic process);GO:0004467(long-chain fatty acid-CoA ligase activity);GO:0005524(ATP binding);GO:0005739(mitochondrion);GO:0005741(mitochondrial outer membrane);GO:0005783(endoplasmic reticulum);GO:0005789(endoplasmic reticulum membrane);GO:0006629(lipid metabolic process);G…	NA	yes
ENSSSCG00000028771	MEF2A	-0.363499	1.58817e-288	4.87726e-284	0.818	0.842	myocyte enhancer factor 2A [Source:VGNC Symbol;Acc:VGNC:98123]	GO:0000002(mitochondrial genome maintenance);GO:0000122(negative regulation of transcription by RNA polymerase II);GO:0000165(MAPK cascade);GO:0000785(chromatin);GO:0000977(RNA polymerase II transcription regulatory region sequence-specific DNA binding);GO:0000978(RNA polymerase II cis-regulatory region sequence-specific DNA binding);GO:0000981(DNA-binding transcription factor activity, RNA polym…	NA	yes
ENSSSCG00000011775	KLHL24	-0.363903	1.93685e-207	5.94808e-203	0.628	0.681	kelch like family member 24 [Source:VGNC Symbol;Acc:VGNC:89521]	GO:0005737(cytoplasm);GO:0005912(adherens junction);GO:0016567(protein ubiquitination);GO:0030057(desmosome);GO:0031463(Cul3-RING ubiquitin ligase complex);GO:0045109(intermediate filament organization);GO:0051865(protein autoubiquitination);GO:2000312(regulation of kainate selective glutamate receptor activity)	NA	yes
ENSSSCG00000024131	MINDY2	-0.366282	6.87088e-130	2.11005e-125	0.119	0.183	MINDY lysine 48 deubiquitinase 2 [Source:VGNC Symbol;Acc:VGNC:90231]	GO:0004843(cysteine-type deubiquitinase activity);GO:0005654(nucleoplasm);GO:0006508(proteolysis);GO:0008233(peptidase activity);GO:0008234(cysteine-type peptidase activity);GO:0016787(hydrolase activity);GO:0016807(cysteine-type carboxypeptidase activity);GO:0036435(K48-linked polyubiquitin modification-dependent protein binding);GO:0070530(K63-linked polyubiquitin modification-dependent protein…	NA	yes
ENSSSCG00000001075	ENSSSCG00000001075	-0.371607	1.5252e-178	4.68388e-174	0.142	0.233	DEK proto-onco [Source:VGNC Symbol;Acc:VGNC:103934]	GO:0003677(DNA binding);GO:0005634(nucleus);GO:0006325(chromatin organization);GO:0042393(histone binding);GO:2000779(regulation of double-strand break repair)	NA	yes
ENSSSCG00000013397	ARNTL	-0.374307	5.75956e-172	1.76876e-167	0.186	0.28	aryl hydrocarbon receptor nuclear translocator like [Source:VGNC Symbol;Acc:VGNC:96796]	GO:0000978(RNA polymerase II cis-regulatory region sequence-specific DNA binding);GO:0000981(DNA-binding transcription factor activity, RNA polymerase II-specific);GO:0003677(DNA binding);GO:0003700(DNA-binding transcription factor activity);GO:0005634(nucleus);GO:0005654(nucleoplasm);GO:0005667(transcription regulator complex);GO:0005737(cytoplasm);GO:0006355(regulation of DNA-templated transcri…	04710(Circadian rhythm);04728(Dopaminergic synapse)	yes
ENSSSCG00000010947	FBP2	-0.376748	9.47356e-140	2.90933e-135	0.336	0.397	fructose-bisphosphatase 2 [Source:HGNC Symbol;Acc:HGNC:3607]	GO:0005737(cytoplasm);GO:0005829(cytosol);GO:0005886(plasma membrane);GO:0005975(carbohydrate metabolic process);GO:0005986(sucrose biosynthetic process);GO:0006000(fructose metabolic process);GO:0006002(fructose 6-phosphate metabolic process);GO:0006094(gluconeogenesis);GO:0016787(hydrolase activity);GO:0016791(phosphatase activity);GO:0030388(fructose 1,6-bisphosphate metabolic process);GO:0042…	NA	yes
ENSSSCG00000006871	SLC35A3	-0.376819	1.97074e-160	6.05214e-156	0.235	0.283	solute carrier family 35 member A3 [Source:VGNC Symbol;Acc:VGNC:98860]	GO:0000139(Golgi membrane);GO:0005459(UDP-galactose transmembrane transporter activity);GO:0008643(carbohydrate transport);GO:0015165(pyrimidine nucleotide-sugar transmembrane transporter activity);GO:0016020(membrane);GO:0016021(integral component of membrane);GO:0030173(integral component of Golgi membrane);GO:0072334(UDP-galactose transmembrane transport);GO:0090481(pyrimidine nucleotide-sugar…	NA	yes
ENSSSCG00000010292	P4HA1	-0.378586	1.82934e-153	5.6179e-149	0.173	0.209	prolyl 4-hydroxylase subunit alpha 1 [Source:VGNC Symbol;Acc:VGNC:91132]	GO:0004656(procollagen-proline 4-dioxygenase activity);GO:0005506(iron ion binding);GO:0005581(collagen trimer);GO:0005739(mitochondrion);GO:0005783(endoplasmic reticulum);GO:0005788(endoplasmic reticulum lumen);GO:0016491(oxidoreductase activity);GO:0016705(oxidoreductase activity, acting on paired donors, with incorporation or reduction of molecular oxygen);GO:0018401(peptidyl-proline hydroxyla…	00330(Arginine and proline metabolism);01100(Metabolic pathways)	yes
ENSSSCG00000003776	ACADM	-0.382594	5.06309e-138	1.55487e-133	0.261	0.338	acyl-CoA dehydrogenase medium chain [Source:VGNC Symbol;Acc:VGNC:85000]	GO:0001889(liver development);GO:0003995(acyl-CoA dehydrogenase activity);GO:0005739(mitochondrion);GO:0005759(mitochondrial matrix);GO:0005978(glycogen biosynthetic process);GO:0006082(organic acid metabolic process);GO:0006111(regulation of gluconeogenesis);GO:0006635(fatty acid beta-oxidation);GO:0007507(heart development);GO:0009409(response to cold);GO:0009437(carnitine metabolic process);GO…	NA	yes
ENSSSCG00000041050	ENSSSCG00000041050	-0.383259	1.10101e-178	3.38122e-174	0.263	0.349	NA	NA	NA	yes
ENSSSCG00000008965	BTC	-0.3981	2.50074e-154	7.67976e-150	0.297	0.35	betacellulin [Source:VGNC Symbol;Acc:VGNC:85910]	GO:0005154(epidermal growth factor receptor binding);GO:0005615(extracellular space);GO:0006915(apoptotic process);GO:0007165(signal transduction);GO:0007171(activation of transmembrane receptor protein tyrosine kinase activity);GO:0007173(epidermal growth factor receptor signaling pathway);GO:0008083(growth factor activity);GO:0008283(cell population proliferation);GO:0008284(positive regulation…	04012(ErbB signaling pathway)	yes
ENSSSCG00000016114	FAM117B	-0.399926	2.98194e-115	9.15755e-111	0.082	0.125	family with sequence similarity 117 member B [Source:VGNC Symbol;Acc:VGNC:95616]	NA	NA	yes
ENSSSCG00000038873	SLMAP	-0.412581	0	0	0.717	0.734	sarcolemma associated protein [Source:VGNC Symbol;Acc:VGNC:93212]	GO:0006936(muscle contraction);GO:0016020(membrane);GO:0016021(integral component of membrane);GO:0072659(protein localization to plasma membrane);GO:1900825(regulation of membrane depolarization during cardiac muscle cell action potential);GO:1905150(regulation of voltage-gated sodium channel activity)	NA	yes
ENSSSCG00000058778	UBE2G1	-0.418937	0	0	0.848	0.903	ubiquitin conjugating enzyme E2 G1 [Source:HGNC Symbol;Acc:HGNC:12482]	GO:0000166(nucleotide binding);GO:0000209(protein polyubiquitination);GO:0004842(ubiquitin-protein transferase activity);GO:0005524(ATP binding);GO:0006511(ubiquitin-dependent protein catabolic process);GO:0016740(transferase activity);GO:0031625(ubiquitin protein ligase binding);GO:0043161(proteasome-mediated ubiquitin-dependent protein catabolic process);GO:0061631(ubiquitin conjugating enzyme …	04120(Ubiquitin mediated proteolysis);04141(Protein processing in endoplasmic reticulum);05012(Parkinson disease);05022(Pathways of neurodegeneration - multiple diseases)	yes
ENSSSCG00000026596	SYNRG	-0.424769	5.3406e-227	1.6401e-222	0.311	0.402	synergin gamma [Source:VGNC Symbol;Acc:VGNC:93675]	GO:0030130(clathrin coat of trans-Golgi network vesicle)	NA	yes
ENSSSCG00000015333	ASB4	-0.425522	7.35916e-235	2.26e-230	0.658	0.71	ankyrin repeat and SOCS box containing 4 [Source:VGNC Symbol;Acc:VGNC:97891]	GO:0004842(ubiquitin-protein transferase activity);GO:0016567(protein ubiquitination);GO:0019899(enzyme binding);GO:0031462(Cul2-RING ubiquitin ligase complex);GO:0031466(Cul5-RING ubiquitin ligase complex);GO:0031625(ubiquitin protein ligase binding);GO:0035556(intracellular signal transduction);GO:0051865(protein autoubiquitination);GO:0061630(ubiquitin protein ligase activity);GO:2001214(posit…	NA	yes
ENSSSCG00000030560	IGF1R	-0.425588	9.27303e-167	2.84775e-162	0.287	0.381	insulin like growth factor 1 receptor [Source:VGNC Symbol;Acc:VGNC:109458]	GO:0000166(nucleotide binding);GO:0004672(protein kinase activity);GO:0004713(protein tyrosine kinase activity);GO:0004714(transmembrane receptor protein tyrosine kinase activity);GO:0005010(insulin-like growth factor receptor activity);GO:0005158(insulin receptor binding);GO:0005520(insulin-like growth factor binding);GO:0005524(ATP binding);GO:0005886(plasma membrane);GO:0006468(protein phospho…	01521(EGFR tyrosine kinase inhibitor resistance);01522(Endocrine resistance);04010(MAPK signaling pathway);04014(Ras signaling pathway);04015(Rap1 signaling pathway);04066(HIF-1 signaling pathway);04068(FoxO signaling pathway);04114(Oocyte meiosis);04140(Autophagy - animal);04144(Endocytosis);04150(mTOR signaling pathway);04151(PI3K-Akt signaling pathway);04152(AMPK signaling pathway);04211(Longe…	yes
ENSSSCG00000008624	LPIN1	-0.425883	3.10524e-220	9.53619e-216	0.534	0.611	lipin 1 [Source:VGNC Symbol;Acc:VGNC:89793]	GO:0003713(transcription coactivator activity);GO:0005634(nucleus);GO:0005741(mitochondrial outer membrane);GO:0005783(endoplasmic reticulum);GO:0005829(cytosol);GO:0006357(regulation of transcription by RNA polymerase II);GO:0008195(phosphatidate phosphatase activity);GO:0009062(fatty acid catabolic process);GO:0016787(hydrolase activity);GO:0019432(triglyceride biosynthetic process);GO:0032869(…	00561(Glycerolipid metabolism);00564(Glycerophospholipid metabolism);01100(Metabolic pathways);04150(mTOR signaling pathway)	yes
ENSSSCG00000009856	NOS1	-0.427609	2.14527e-204	6.58814e-200	0.286	0.365	nitric oxide synthase 1 [Source:VGNC Symbol;Acc:VGNC:90823]	GO:0001666(response to hypoxia);GO:0004517(nitric-oxide synthase activity);GO:0005516(calmodulin binding);GO:0005634(nucleus);GO:0005654(nucleoplasm);GO:0005829(cytosol);GO:0005886(plasma membrane);GO:0006527(arginine catabolic process);GO:0006809(nitric oxide biosynthetic process);GO:0006936(muscle contraction);GO:0007263(nitric oxide mediated signal transduction);GO:0009408(response to heat);GO…	00220(Arginine biosynthesis);00330(Arginine and proline metabolism);01100(Metabolic pathways);04020(Calcium signaling pathway);04145(Phagosome);04371(Apelin signaling pathway);04713(Circadian entrainment);04730(Long-term depression);04926(Relaxin signaling pathway);04970(Salivary secretion);05010(Alzheimer disease);05014(Amyotrophic lateral sclerosis);05022(Pathways of neurodegeneration - multipl…	yes
ENSSSCG00000017676	BCAS3	-0.429706	0	0	0.673	0.765	BCAS3 microtubule associated cell migration factor [Source:VGNC Symbol;Acc:VGNC:85772]	GO:0000407(phagophore assembly site);GO:0000791(euchromatin);GO:0003682(chromatin binding);GO:0005634(nucleus);GO:0005737(cytoplasm);GO:0006914(autophagy);GO:0010698(acetyltransferase activator activity);GO:0016922(nuclear receptor binding);GO:0035035(histone acetyltransferase binding);GO:0035091(phosphatidylinositol binding);GO:0042393(histone binding);GO:0042594(response to starvation);GO:00430…	NA	yes
ENSSSCG00000061957	ENSSSCG00000061957	-0.432146	1.477e-161	4.53587e-157	0.569	0.608	NA	GO:0005041(low-density lipoprotein particle receptor activity);GO:0005044(scavenger receptor activity);GO:0005737(cytoplasm);GO:0005794(Golgi apparatus);GO:0005886(plasma membrane);GO:0005901(caveola);GO:0006869(lipid transport);GO:0006898(receptor-mediated endocytosis);GO:0006955(immune response);GO:0007155(cell adhesion);GO:0007166(cell surface receptor signaling pathway);GO:0009986(cell surfac…	03320(PPAR signaling pathway);04145(Phagosome);04152(AMPK signaling pathway);04512(ECM-receptor interaction);04640(Hematopoietic cell lineage);04920(Adipocytokine signaling pathway);04931(Insulin resistance);04975(Fat digestion and absorption);04979(Cholesterol metabolism);05144(Malaria)	yes
ENSSSCG00000027675	FOXP1	-0.438151	7.85593e-306	2.41256e-301	0.734	0.764	forkhead box P1 [Source:VGNC Symbol;Acc:VGNC:88222]	GO:0000122(negative regulation of transcription by RNA polymerase II);GO:0000978(RNA polymerase II cis-regulatory region sequence-specific DNA binding);GO:0000981(DNA-binding transcription factor activity, RNA polymerase II-specific);GO:0001046(core promoter sequence-specific DNA binding);GO:0001227(DNA-binding transcription repressor activity, RNA polymerase II-specific);GO:0002903(negative regu…	05206(MicroRNAs in cancer)	yes
ENSSSCG00000023181	ZNF385B	-0.438445	3.77004e-66	1.15778e-61	0.158	0.168	zinc finger protein 385B [Source:VGNC Symbol;Acc:VGNC:98425]	GO:0003676(nucleic acid binding);GO:0005634(nucleus);GO:0008270(zinc ion binding)	NA	yes
ENSSSCG00000000795	ADAMTS20	-0.446277	4.10482e-150	1.26059e-145	0.268	0.366	ADAM metallopeptidase with thrombospondin type 1 motif 20 [Source:VGNC Symbol;Acc:VGNC:85082]	GO:0004175(endopeptidase activity);GO:0004222(metalloendopeptidase activity);GO:0005576(extracellular region);GO:0005615(extracellular space);GO:0006508(proteolysis);GO:0006915(apoptotic process);GO:0007165(signal transduction);GO:0007229(integrin-mediated signaling pathway);GO:0008233(peptidase activity);GO:0008237(metallopeptidase activity);GO:0008270(zinc ion binding);GO:0009967(positive regul…	NA	yes
ENSSSCG00000037334	ADSS1	-0.452174	5.1419e-267	1.57908e-262	0.394	0.493	adenylosuccinate synthase 1 [Source:VGNC Symbol;Acc:VGNC:97868]	GO:0000166(nucleotide binding);GO:0000287(magnesium ion binding);GO:0004019(adenylosuccinate synthase activity);GO:0005525(GTP binding);GO:0005737(cytoplasm);GO:0006164(purine nucleotide biosynthetic process);GO:0006167(AMP biosynthetic process);GO:0016874(ligase activity);GO:0044208('de novo' AMP biosynthetic process);GO:0046040(IMP metabolic process);GO:0046872(metal ion binding)	00230(Purine metabolism);00250(Alanine, aspartate and glutamate metabolism);01100(Metabolic pathways);01240(Biosynthesis of cofactors)	yes
ENSSSCG00000015462	TPK1	-0.453013	0	0	0.818	0.882	thiamin pyrophosphokinase 1 [Source:VGNC Symbol;Acc:VGNC:94337]	GO:0000166(nucleotide binding);GO:0004788(thiamine diphosphokinase activity);GO:0005524(ATP binding);GO:0006772(thiamine metabolic process);GO:0009229(thiamine diphosphate biosynthetic process);GO:0016020(membrane);GO:0016021(integral component of membrane);GO:0016301(kinase activity);GO:0016310(phosphorylation);GO:0016740(transferase activity);GO:0030975(thiamine binding);GO:0042723(thiamine-con…	00730(Thiamine metabolism);01100(Metabolic pathways);01240(Biosynthesis of cofactors)	yes
ENSSSCG00000000808	SLC38A2	-0.458303	6.24268e-211	1.91713e-206	0.358	0.452	solute carrier family 38 member 2 [Source:VGNC Symbol;Acc:VGNC:93094]	GO:0003333(amino acid transmembrane transport);GO:0005283(amino acid:sodium symporter activity);GO:0005295(neutral amino acid:sodium symporter activity);GO:0005737(cytoplasm);GO:0005886(plasma membrane);GO:0006865(amino acid transport);GO:0006868(glutamine transport);GO:0010628(positive regulation of gene expression);GO:0015171(amino acid transmembrane transporter activity);GO:0015175(neutral ami…	04724(Glutamatergic synapse);04727(GABAergic synapse);04974(Protein digestion and absorption)	yes
ENSSSCG00000003461	ENSSSCG00000003461	-0.460991	7.50238e-251	2.30398e-246	0.326	0.402	regulator of solute carriers 1 [Source:VGNC Symbol;Acc:VGNC:92475]	GO:0004190(aspartic-type endopeptidase activity);GO:0006355(regulation of DNA-templated transcription);GO:0006508(proteolysis);GO:0008233(peptidase activity);GO:0010829(negative regulation of glucose transmembrane transport);GO:0016787(hydrolase activity);GO:0045920(negative regulation of exocytosis);GO:0051051(negative regulation of transport)	NA	yes
ENSSSCG00000004626	TMOD3	-0.461222	1.58847e-189	4.8782e-185	0.153	0.211	tropomodulin 3 [Source:VGNC Symbol;Acc:VGNC:94228]	GO:0005523(tropomyosin binding);GO:0005856(cytoskeleton);GO:0005865(striated muscle thin filament);GO:0006936(muscle contraction);GO:0007015(actin filament organization);GO:0030016(myofibril);GO:0030036(actin cytoskeleton organization);GO:0030239(myofibril assembly);GO:0044772(mitotic cell cycle phase transition);GO:0048821(erythrocyte development);GO:0051694(pointed-end actin filament capping);G…	NA	yes
ENSSSCG00000005465	SUSD1	-0.463121	1.6848e-152	5.17403e-148	0.223	0.315	sushi domain containing 1 [Source:VGNC Symbol;Acc:VGNC:93633]	GO:0005509(calcium ion binding);GO:0016020(membrane);GO:0016021(integral component of membrane);GO:0110165(cellular anatomical entity)	NA	yes
ENSSSCG00000012164	CNKSR2	-0.464407	1.73069e-185	5.31494e-181	0.165	0.25	connector enhancer of kinase suppressor of Ras 2 [Source:VGNC Symbol;Acc:VGNC:86822]	GO:0005737(cytoplasm);GO:0005886(plasma membrane);GO:0009966(regulation of signal transduction);GO:0014069(postsynaptic density);GO:0016020(membrane);GO:0019901(protein kinase binding);GO:0035556(intracellular signal transduction)	NA	yes
ENSSSCG00000032720	SMPX	-0.466136	1.06874e-178	3.28211e-174	0.229	0.31	small muscle protein X-linked [Source:HGNC Symbol;Acc:HGNC:11122]	GO:0005634(nucleus);GO:0005737(cytoplasm);GO:0005927(muscle tendon junction);GO:0031430(M band);GO:0043034(costamere);GO:0043292(contractile fiber)	NA	yes
ENSSSCG00000041387	ENSSSCG00000041387	-0.467358	5.74253e-298	1.76353e-293	0.045	0.123	NA	NA	NA	yes
ENSSSCG00000023174	USP53	-0.469066	8.05156e-192	2.47264e-187	0.177	0.265	ubiquitin specific peptidase 53 [Source:VGNC Symbol;Acc:VGNC:94775]	GO:0001508(action potential);GO:0004843(cysteine-type deubiquitinase activity);GO:0005911(cell-cell junction);GO:0007605(sensory perception of sound);GO:0010996(response to auditory stimulus);GO:0016579(protein deubiquitination);GO:0016787(hydrolase activity);GO:0051402(neuron apoptotic process);GO:1904019(epithelial cell apoptotic process);GO:1905584(outer hair cell apoptotic process)	NA	yes
ENSSSCG00000060056	ENSSSCG00000060056	-0.469218	0	0	0.848	0.869	NA	NA	NA	yes
ENSSSCG00000062696	BCL2	-0.477102	1.18376e-126	3.63534e-122	0.227	0.306	BCL2 apoptosis regulator [Source:HGNC Symbol;Acc:HGNC:990]	GO:0000082(G1/S transition of mitotic cell cycle);GO:0000209(protein polyubiquitination);GO:0000278(mitotic cell cycle);GO:0000902(cell morphogenesis);GO:0001503(ossification);GO:0001541(ovarian follicle development);GO:0001656(metanephros development);GO:0001657(ureteric bud development);GO:0001658(branching involved in ureteric bud morphogenesis);GO:0001662(behavioral fear response);GO:0001776(…	01521(EGFR tyrosine kinase inhibitor resistance);01522(Endocrine resistance);01524(Platinum drug resistance);04064(NF-kappa B signaling pathway);04066(HIF-1 signaling pathway);04071(Sphingolipid signaling pathway);04115(p53 signaling pathway);04140(Autophagy - animal);04141(Protein processing in endoplasmic reticulum);04151(PI3K-Akt signaling pathway);04210(Apoptosis);04215(Apoptosis - multiple s…	yes
ENSSSCG00000013405	EIF4G2	-0.482947	3.84519e-285	1.18086e-280	0.35	0.458	eukaryotic translation initiation factor 4 gamma 2 [Source:VGNC Symbol;Acc:VGNC:99645]	GO:0003723(RNA binding);GO:0003729(mRNA binding);GO:0003743(translation initiation factor activity);GO:0005829(cytosol);GO:0006412(translation);GO:0006413(translational initiation);GO:0006446(regulation of translational initiation);GO:0008135(translation factor activity, RNA binding);GO:0010507(negative regulation of autophagy);GO:0016281(eukaryotic translation initiation factor 4F complex);GO:00…	03013(RNA transport);05416(Viral myocarditis)	yes
ENSSSCG00000030268	ZFAND5	-0.489878	0	0	0.554	0.661	zinc finger AN1-type containing 5 [Source:VGNC Symbol;Acc:VGNC:95137]	GO:0001701(in utero embryonic development);GO:0001944(vasculature development);GO:0003016(respiratory system process);GO:0003677(DNA binding);GO:0008270(zinc ion binding);GO:0010761(fibroblast migration);GO:0046872(metal ion binding);GO:0048008(platelet-derived growth factor receptor signaling pathway);GO:0048705(skeletal system morphogenesis);GO:0048745(smooth muscle tissue development);GO:00603…	NA	yes
ENSSSCG00000033175	SASH1	-0.492668	9.36406e-202	2.8757e-197	0.236	0.355	SAM and SH3 domain containing 1 [Source:VGNC Symbol;Acc:VGNC:92583]	GO:0000209(protein polyubiquitination);GO:0001965(G-protein alpha-subunit binding);GO:0005737(cytoplasm);GO:0008022(protein C-terminus binding);GO:0010595(positive regulation of endothelial cell migration);GO:0010632(regulation of epithelial cell migration);GO:0019901(protein kinase binding);GO:0031435(mitogen-activated protein kinase kinase kinase binding);GO:0031666(positive regulation of lipop…	NA	yes
ENSSSCG00000062186	ENSSSCG00000062186	-0.49881	8.74125e-201	2.68444e-196	0.07	0.141	NA	NA	NA	yes
ENSSSCG00000001835	ABHD2	-0.500235	2.12418e-133	6.52337e-129	0.201	0.254	abhydrolase domain containing 2, acylglycerol lipase [Source:VGNC Symbol;Acc:VGNC:84980]	GO:0001669(acrosomal vesicle);GO:0003707(nuclear steroid receptor activity);GO:0007340(acrosome reaction);GO:0008126(acetylesterase activity);GO:0009611(response to wounding);GO:0014909(smooth muscle cell migration);GO:0014912(negative regulation of smooth muscle cell migration);GO:0016020(membrane);GO:0032570(response to progesterone);GO:0033878(hormone-sensitive lipase activity);GO:0034338(shor…	NA	yes
ENSSSCG00000037355	RNF115	-0.501385	8.10791e-285	2.48994e-280	0.302	0.367	ring finger protein 115 [Source:VGNC Symbol;Acc:VGNC:92348]	GO:0004842(ubiquitin-protein transferase activity);GO:0005829(cytosol);GO:0042059(negative regulation of epidermal growth factor receptor signaling pathway);GO:0043162(ubiquitin-dependent protein catabolic process via the multivesicular body sorting pathway);GO:0046872(metal ion binding);GO:0051865(protein autoubiquitination);GO:0061630(ubiquitin protein ligase activity);GO:0070534(protein K63-li…	NA	yes
ENSSSCG00000026597	SLC38A4	-0.502659	1.43168e-122	4.3967e-118	0.16	0.21	solute carrier family 38 member 4 [Source:VGNC Symbol;Acc:VGNC:93096]	GO:0003333(amino acid transmembrane transport);GO:0005283(amino acid:sodium symporter activity);GO:0005295(neutral amino acid:sodium symporter activity);GO:0005887(integral component of plasma membrane);GO:0015179(L-amino acid transmembrane transporter activity);GO:0015655(alanine:sodium symporter activity);GO:0015804(neutral amino acid transport);GO:0015807(L-amino acid transport);GO:0016020(mem…	NA	yes
ENSSSCG00000006197	SULF1	-0.502948	7.50817e-158	2.30576e-153	0.094	0.151	sulfatase 1 [Source:VGNC Symbol;Acc:VGNC:93612]	GO:0001822(kidney development);GO:0001937(negative regulation of endothelial cell proliferation);GO:0002063(chondrocyte development);GO:0003094(glomerular filtration);GO:0004065(arylsulfatase activity);GO:0005509(calcium ion binding);GO:0005615(extracellular space);GO:0005783(endoplasmic reticulum);GO:0005794(Golgi apparatus);GO:0005795(Golgi stack);GO:0005886(plasma membrane);GO:0008449(N-acetyl…	NA	yes
ENSSSCG00000039609	ANKRD33B	-0.505054	0	0	0.314	0.477	ankyrin repeat domain 33B [Source:VGNC Symbol;Acc:VGNC:85334]	NA	NA	yes
ENSSSCG00000011500	KBTBD8	-0.511139	0	0	0.116	0.235	kelch repeat and BTB domain containing 8 [Source:VGNC Symbol;Acc:VGNC:89321]	GO:0005737(cytoplasm);GO:0005794(Golgi apparatus);GO:0005819(spindle);GO:0005856(cytoskeleton);GO:0006417(regulation of translation);GO:0006513(protein monoubiquitination);GO:0014029(neural crest formation);GO:0014032(neural crest cell development);GO:0031463(Cul3-RING ubiquitin ligase complex)	NA	yes
ENSSSCG00000015045	NCAM1	-0.511156	7.65312e-168	2.35027e-163	0.147	0.239	neural cell adhesion molecule 1 [Source:VGNC Symbol;Acc:VGNC:108603]	GO:0005829(cytosol);GO:0005886(plasma membrane);GO:0007155(cell adhesion);GO:0009897(external side of plasma membrane);GO:0009986(cell surface);GO:0016020(membrane);GO:0016021(integral component of membrane)	04514(Cell adhesion molecules);05020(Prion disease)	yes
ENSSSCG00000016074	ANKRD44	-0.513997	1.88826e-189	5.79883e-185	0.098	0.188	ankyrin repeat domain 44 [Source:VGNC Symbol;Acc:VGNC:107123]	NA	NA	yes
ENSSSCG00000004165	PDE7B	-0.514409	0	0	0.864	0.916	phosphodiesterase 7B [Source:VGNC Symbol;Acc:VGNC:91262]	GO:0004114(3',5'-cyclic-nucleotide phosphodiesterase activity);GO:0004115(3',5'-cyclic-AMP phosphodiesterase activity);GO:0007165(signal transduction);GO:0008081(phosphoric diester hydrolase activity);GO:0016787(hydrolase activity);GO:0019933(cAMP-mediated signaling);GO:0046872(metal ion binding)	00230(Purine metabolism);01100(Metabolic pathways);05032(Morphine addiction)	yes
ENSSSCG00000004164	MTFR2	-0.51476	5.4099e-199	1.66138e-194	0.208	0.307	mitochondrial fission regulator 2 [Source:VGNC Symbol;Acc:VGNC:90449]	GO:0000266(mitochondrial fission);GO:0005739(mitochondrion);GO:0007005(mitochondrion organization);GO:0009060(aerobic respiration)	NA	yes
ENSSSCG00000037246	ENSSSCG00000037246	-0.515453	0	0	0	0.105	NA	GO:0005739(mitochondrion);GO:0005758(mitochondrial intermembrane space);GO:0006122(mitochondrial electron transport, ubiquinol to cytochrome c);GO:0006123(mitochondrial electron transport, cytochrome c to oxygen);GO:0006915(apoptotic process);GO:0009055(electron transfer activity);GO:0020037(heme binding);GO:0022900(electron transport chain);GO:0043280(positive regulation of cysteine-type endopep…	NA	yes
ENSSSCG00000033786	ENSSSCG00000033786	-0.524314	9.91522e-270	3.04496e-265	0.127	0.218	NA	GO:0003924(GTPase activity);GO:0005525(GTP binding);GO:0005886(plasma membrane);GO:0007165(signal transduction);GO:0007265(Ras protein signal transduction);GO:0016020(membrane);GO:0019003(GDP binding)	04010(MAPK signaling pathway);04014(Ras signaling pathway);04024(cAMP signaling pathway);04072(Phospholipase D signaling pathway);04137(Mitophagy - animal);04140(Autophagy - animal);04218(Cellular senescence);04371(Apelin signaling pathway);04625(C-type lectin receptor signaling pathway);04810(Regulation of actin cytoskeleton);05205(Proteoglycans in cancer)	yes
ENSSSCG00000015796	PDLIM3	-0.543838	0	0	0.911	0.954	PDZ and LIM domain 3 [Source:VGNC Symbol;Acc:VGNC:95945]	GO:0005829(cytosol);GO:0030018(Z disc);GO:0046872(metal ion binding)	NA	yes
ENSSSCG00000032781	SRSF12	-0.544446	0	0	0.092	0.207	serine and arginine rich splicing factor 12 [Source:VGNC Symbol;Acc:VGNC:93474]	GO:0000381(regulation of alternative mRNA splicing, via spliceosome);GO:0000395(mRNA 5'-splice site recognition);GO:0000398(mRNA splicing, via spliceosome);GO:0003676(nucleic acid binding);GO:0003723(RNA binding);GO:0005737(cytoplasm);GO:0016607(nuclear speck)	NA	yes
ENSSSCG00000031954	SLC39A10	-0.553177	0	0	0.213	0.329	solute carrier family 39 member 10 [Source:VGNC Symbol;Acc:VGNC:95952]	GO:0002903(negative regulation of B cell apoptotic process);GO:0005385(zinc ion transmembrane transporter activity);GO:0005886(plasma membrane);GO:0006882(cellular zinc ion homeostasis);GO:0016020(membrane);GO:0016021(integral component of membrane);GO:0030001(metal ion transport);GO:0030890(positive regulation of B cell proliferation);GO:0046873(metal ion transmembrane transporter activity);GO:0…	NA	yes
ENSSSCG00000002436	TTC7B	-0.573779	0	0	0.491	0.565	tetratricopeptide repeat domain 7B [Source:VGNC Symbol;Acc:VGNC:94558]	GO:0005829(cytosol);GO:0005886(plasma membrane);GO:0046854(phosphatidylinositol phosphate biosynthetic process);GO:0072659(protein localization to plasma membrane)	NA	yes
ENSSSCG00000015631	GRB10	-0.580673	0	0	0.52	0.632	growth factor receptor bound protein 10 [Source:VGNC Symbol;Acc:VGNC:88662]	GO:0005158(insulin receptor binding);GO:0010467(gene expression);GO:0030159(signaling receptor complex adaptor activity);GO:0030178(negative regulation of Wnt signaling pathway);GO:0030674(protein-macromolecule adaptor activity);GO:0030949(positive regulation of vascular endothelial growth factor receptor signaling pathway);GO:0032991(protein-containing complex);GO:0042326(negative regulation of …	04150(mTOR signaling pathway)	yes
ENSSSCG00000001076	RNF144B	-0.583417	2.75015e-282	8.4457e-278	0.222	0.285	ring finger protein 144B [Source:VGNC Symbol;Acc:VGNC:92359]	GO:0004842(ubiquitin-protein transferase activity);GO:0005737(cytoplasm);GO:0006511(ubiquitin-dependent protein catabolic process);GO:0016020(membrane);GO:0016021(integral component of membrane);GO:0016567(protein ubiquitination);GO:0016740(transferase activity);GO:0031966(mitochondrial membrane);GO:0043066(negative regulation of apoptotic process);GO:0046872(metal ion binding)	NA	yes
ENSSSCG00000041410	ENSSSCG00000041410	-0.587625	0	0	0.1	0.231	NA	NA	NA	yes
ENSSSCG00000038727	GDNF	-0.612561	7.54878e-210	2.31823e-205	0.052	0.117	glial cell derived neurotrophic factor [Source:VGNC Symbol;Acc:VGNC:88406]	GO:0001656(metanephros development);GO:0001657(ureteric bud development);GO:0001658(branching involved in ureteric bud morphogenesis);GO:0001755(neural crest cell migration);GO:0001759(organ induction);GO:0001941(postsynaptic membrane organization);GO:0003337(mesenchymal to epithelial transition involved in metanephros morphogenesis);GO:0005576(extracellular region);GO:0005615(extracellular space…	04020(Calcium signaling pathway)	yes
ENSSSCG00000006755	DENND2C	-0.627195	1.94407e-253	5.97024e-249	0.161	0.261	DENN domain containing 2C [Source:HGNC Symbol;Acc:HGNC:24748]	GO:0005085(guanyl-nucleotide exchange factor activity);GO:0005654(nucleoplasm);GO:0050790(regulation of catalytic activity)	NA	yes
ENSSSCG00000014387	DIAPH1	-0.634564	0	0	0.318	0.478	diaphanous related formin 1 [Source:VGNC Symbol;Acc:VGNC:99632]	GO:0003779(actin binding);GO:0005876(spindle microtubule);GO:0005884(actin filament);GO:0007010(cytoskeleton organization);GO:0007015(actin filament organization);GO:0008360(regulation of cell shape);GO:0015630(microtubule cytoskeleton);GO:0016043(cellular component organization);GO:0030036(actin cytoskeleton organization);GO:0030041(actin filament polymerization);GO:0031267(small GTPase binding)…	04510(Focal adhesion);04810(Regulation of actin cytoskeleton);04933(AGE-RAGE signaling pathway in diabetic complications)	yes
ENSSSCG00000052301	NRG4	-0.635538	1.70342e-301	5.23122e-297	0.133	0.211	neuregulin 4 [Source:HGNC Symbol;Acc:HGNC:29862]	GO:0005102(signaling receptor binding);GO:0005615(extracellular space);GO:0007399(nervous system development);GO:0016020(membrane);GO:0016021(integral component of membrane);GO:0038138(ERBB4-ERBB4 signaling pathway);GO:0048018(receptor ligand activity);GO:0110165(cellular anatomical entity)	04012(ErbB signaling pathway);05014(Amyotrophic lateral sclerosis)	yes
ENSSSCG00000010594	NT5C2	-0.649944	0	0	0.563	0.582	5'-nucleotidase, cytosolic II [Source:VGNC Symbol;Acc:VGNC:90920]	GO:0000255(allantoin metabolic process);GO:0005524(ATP binding);GO:0005829(cytosol);GO:0006204(IMP catabolic process);GO:0008253(5'-nucleotidase activity);GO:0016787(hydrolase activity);GO:0042802(identical protein binding);GO:0046037(GMP metabolic process);GO:0046040(IMP metabolic process);GO:0046054(dGMP metabolic process);GO:0046085(adenosine metabolic process);GO:0046872(metal ion binding);GO…	00230(Purine metabolism);00240(Pyrimidine metabolism);00760(Nicotinate and nicotinamide metabolism);01100(Metabolic pathways)	yes
ENSSSCG00000010144	ACTN2	-0.683608	7.4453e-198	2.28645e-193	0.592	0.648	actinin alpha 2 [Source:VGNC Symbol;Acc:VGNC:85046]	GO:0003779(actin binding);GO:0005509(calcium ion binding);GO:0005546(phosphatidylinositol-4,5-bisphosphate binding);GO:0005886(plasma membrane);GO:0005925(focal adhesion);GO:0008092(cytoskeletal protein binding);GO:0019904(protein domain specific binding);GO:0030017(sarcomere);GO:0030018(Z disc);GO:0030035(microspike assembly);GO:0030036(actin cytoskeleton organization);GO:0030054(cell junction);…	05412(Arrhythmogenic right ventricular cardiomyopathy)	yes
ENSSSCG00000034308	LRMDA	-0.687877	0	0	0.295	0.414	leucine rich melanocyte differentiation associated [Source:VGNC Symbol;Acc:VGNC:107406]	GO:0030318(melanocyte differentiation)	NA	yes
ENSSSCG00000011075	KIAA1217	-0.693466	0	0	0.616	0.771	KIAA1217 [Source:VGNC Symbol;Acc:VGNC:96079]	GO:0048706(embryonic skeletal system development);GO:0110165(cellular anatomical entity)	NA	yes
ENSSSCG00000036855	SLC25A36	-0.694699	0	0	0.363	0.45	solute carrier family 25 member 36 [Source:VGNC Symbol;Acc:VGNC:93012]	GO:0000002(mitochondrial genome maintenance);GO:0005739(mitochondrion);GO:0006864(pyrimidine nucleotide transport);GO:0007005(mitochondrion organization);GO:0015218(pyrimidine nucleotide transmembrane transporter activity);GO:0016020(membrane);GO:0016021(integral component of membrane);GO:0051881(regulation of mitochondrial membrane potential);GO:0055085(transmembrane transport);GO:1990519(pyrimi…	NA	yes
ENSSSCG00000015334	PDK4	-0.812169	0	0	0.157	0.299	pyruvate dehydrogenase kinase 4 [Source:VGNC Symbol;Acc:VGNC:91280]	GO:0000166(nucleotide binding);GO:0004672(protein kinase activity);GO:0004740(pyruvate dehydrogenase (acetyl-transferring) kinase activity);GO:0005524(ATP binding);GO:0005739(mitochondrion);GO:0005759(mitochondrial matrix);GO:0006468(protein phosphorylation);GO:0006885(regulation of pH);GO:0008286(insulin receptor signaling pathway);GO:0009267(cellular response to starvation);GO:0010510(regulatio…	NA	yes
ENSSSCG00000061662	ENSSSCG00000061662	-0.816231	0	0	0.027	0.193	NA	NA	NA	yes
ENSSSCG00000015917	XIRP2	-0.827909	0	0	0.782	0.82	xin actin binding repeat containing 2 [Source:VGNC Symbol;Acc:VGNC:109485]	GO:0001725(stress fiber);GO:0003281(ventricular septum development);GO:0003779(actin binding);GO:0005886(plasma membrane);GO:0005925(focal adhesion);GO:0007507(heart development);GO:0015629(actin cytoskeleton);GO:0030018(Z disc);GO:0030036(actin cytoskeleton organization);GO:0030054(cell junction);GO:0045216(cell-cell junction organization);GO:0046872(metal ion binding);GO:0051015(actin filament …	NA	yes
ENSSSCG00000052601	MYOZ2	-0.916766	3.54444e-159	1.0885e-154	0.166	0.184	myozenin 2 [Source:HGNC Symbol;Acc:HGNC:1330]	GO:0000122(negative regulation of transcription by RNA polymerase II);GO:0003779(actin binding);GO:0007519(skeletal muscle tissue development);GO:0015629(actin cytoskeleton);GO:0030018(Z disc);GO:0031433(telethonin binding);GO:0043503(skeletal muscle fiber adaptation);GO:0045214(sarcomere organization);GO:0051373(FATZ binding);GO:0070885(negative regulation of calcineurin-NFAT signaling cascade)	NA	yes
ENSSSCG00000011133	PFKFB3	-0.974151	0	0	0.124	0.311	6-phosphofructo-2-kinase/fructose-2,6-biphosphatase 3 [Source:VGNC Symbol;Acc:VGNC:96480]	GO:0000166(nucleotide binding);GO:0003824(catalytic activity);GO:0003873(6-phosphofructo-2-kinase activity);GO:0004331(fructose-2,6-bisphosphate 2-phosphatase activity);GO:0005524(ATP binding);GO:0005654(nucleoplasm);GO:0006000(fructose metabolic process);GO:0006003(fructose 2,6-bisphosphate metabolic process);GO:0008152(metabolic process);GO:0016301(kinase activity);GO:0016310(phosphorylation);G…	00051(Fructose and mannose metabolism);01100(Metabolic pathways);04066(HIF-1 signaling pathway);04152(AMPK signaling pathway)	yes
ENSSSCG00000016166	SPAG16	-1.01674	0	0	0.052	0.233	sperm associated antigen 16 [Source:HGNC Symbol;Acc:HGNC:23225]	GO:0005576(extracellular region);GO:0005930(axoneme);GO:0007288(sperm axoneme assembly);GO:0035082(axoneme assembly);GO:0036126(sperm flagellum);GO:0060271(cilium assembly);GO:0090660(cerebrospinal fluid circulation);GO:0120197(mucociliary clearance);GO:1990716(axonemal central apparatus)	NA	yes
ENSSSCG00000016912	PLPP1	-1.03321	0	0	0.311	0.487	phospholipid phosphatase 1 [Source:VGNC Symbol;Acc:VGNC:91570]	GO:0000810(diacylglycerol diphosphate phosphatase activity);GO:0005886(plasma membrane);GO:0005887(integral component of plasma membrane);GO:0005901(caveola);GO:0006094(gluconeogenesis);GO:0006119(oxidative phosphorylation);GO:0006629(lipid metabolic process);GO:0006644(phospholipid metabolic process);GO:0006670(sphingosine metabolic process);GO:0006672(ceramide metabolic process);GO:0007165(sign…	00561(Glycerolipid metabolism);00564(Glycerophospholipid metabolism);00565(Ether lipid metabolism);00600(Sphingolipid metabolism);01100(Metabolic pathways);04072(Phospholipase D signaling pathway);04666(Fc gamma R-mediated phagocytosis);04975(Fat digestion and absorption);05231(Choline metabolism in cancer)	yes
ENSSSCG00000010461	ANKRD1	-1.12426	8.50882e-273	2.61306e-268	0.247	0.326	ankyrin repeat domain 1 [Source:VGNC Symbol;Acc:VGNC:85321]	GO:0001650(fibrillar center);GO:0002039(p53 binding);GO:0003677(DNA binding);GO:0003713(transcription coactivator activity);GO:0003714(transcription corepressor activity);GO:0005634(nucleus);GO:0005654(nucleoplasm);GO:0005667(transcription regulator complex);GO:0005737(cytoplasm);GO:0005829(cytosol);GO:0006357(regulation of transcription by RNA polymerase II);GO:0030016(myofibril);GO:0031432(titi…	NA	yes
ENSSSCG00000038080	EMCN	-1.13175	0	0	0.036	0.248	endomucin [Source:VGNC Symbol;Acc:VGNC:87674]	GO:0001525(angiogenesis);GO:0005886(plasma membrane);GO:0016020(membrane);GO:0016021(integral component of membrane);GO:0030155(regulation of cell adhesion);GO:0030246(carbohydrate binding);GO:0098609(cell-cell adhesion)	NA	yes
ENSSSCG00000044913	ENSSSCG00000044913	-1.23588	0	0	0.542	0.793	NA	NA	NA	yes
ENSSSCG00000038646	ENAH	-1.28564	0	0	0.321	0.405	ENAH actin regulator [Source:VGNC Symbol;Acc:VGNC:108271]	GO:0003779(actin binding);GO:0005522(profilin binding);GO:0005737(cytoplasm);GO:0005829(cytosol);GO:0005856(cytoskeleton);GO:0005886(plasma membrane);GO:0005925(focal adhesion);GO:0007411(axon guidance);GO:0008154(actin polymerization or depolymerization);GO:0017124(SH3 domain binding);GO:0030054(cell junction);GO:0042995(cell projection);GO:0050699(WW domain binding);GO:0070358(actin polymerizat…	04015(Rap1 signaling pathway);04360(Axon guidance);04810(Regulation of actin cytoskeleton)	yes
ENSSSCG00000057738	ENSSSCG00000057738	-1.32062	0	0	0.984	0.993	NA	NA	NA	yes
ENSSSCG00000001931	ENSSSCG00000001931	-2.07989	0	0	0.053	0.423	NA	GO:0005546(phosphatidylinositol-4,5-bisphosphate binding);GO:0016020(membrane);GO:0016021(integral component of membrane);GO:0031227(intrinsic component of endoplasmic reticulum membrane);GO:0031234(extrinsic component of cytoplasmic side of plasma membrane);GO:0044232(organelle membrane contact site);GO:0061817(endoplasmic reticulum-plasma membrane tethering);GO:2001256(regulation of store-opera…	NA	yes
