# Supplementary material for: snRNA‐Seq and Spatial Transcriptome Reveal Cell–Cell Crosstalk Mediated Metabolic Regulation in Porcine Skeletal Muscle
Source: J Cachexia Sarcopenia Muscle. 2025 Mar 13;16(2):e13752. doi: 10.1002/jcsm.13752 (PMC11904818; doi:10.1002/jcsm.13752)
Supplement: Supplementary file 15 — Table S8 Identification of MuSCs‐derived secretory DEGs. [file JCSM-16-e13752-s014.xlsx]

## Sheet: Sheet1
	TB vs Duroc (MuSCs)	FAPs-high vs FAPs-low (TB)
Upregulated	HMCN2	GSN
	IGF2	CCN2
	IGFBP5	ENSSSCG00000004687
	PON1	B2M
	SERPINH1	COL6A1
	SPARCL1	MMP2
	TGFBR3	ISG15
	CD9	SERPING1
	C1QTNF3	IGF2
	ENSSSCG00000017164	PSAP
	COL15A1	FN1
	COL5A3	MYOC
	CALR	IGFBP7
	FGL2	CXCL10
	LAMB1	PCOLCE
	BTC	DCN
	OLFML2B	MGP
	OLFML2A	SPARC
	NAV2	CST3
	CUBN	COL15A1
		CLEC3B
		CFD
		CTSB
		COL3A1
		COL1A2
		ENSSSCG00000001341
		GPX3
		COL4A2
		TPT1
		COL1A1
Downregulated	THSD4
	COL8A1
	CP
	FBN2
	HMCN1
	CRIM1
	NTN4
	ADAMTS16
	LRIG1
	ATRN
