# Supplementary material for: snRNA‐Seq and Spatial Transcriptome Reveal Cell–Cell Crosstalk Mediated Metabolic Regulation in Porcine Skeletal Muscle
Source: J Cachexia Sarcopenia Muscle. 2025 Mar 13;16(2):e13752. doi: 10.1002/jcsm.13752 (PMC11904818; doi:10.1002/jcsm.13752)
Supplement: Supplementary file 16 — Table S9 Identification of myeloid cells‐derived secretory DEGs. [file JCSM-16-e13752-s005.xlsx]

## Sheet: Sheet1
	TB vs Duroc (Meliod cells)	FAPs-high vs FAPs-low (TB)	FAPs-high vs FAPs-low (Duroc)	TB vs Duroc (FAPs-high)
Upregulated	CLSTN1	GSN	GSN	IGFBP5
	ADAMTS14	CCN2	ANXA2
	CST3	ENSSSCG00000004687	ENSSSCG00000004687
	CCL14	B2M	B2M
	CCL2	COL6A1	COL6A1
	SRGN	MMP2	APOD
	XYLT1	ISG15	ADIPOQ
		SERPING1	FSTL1
		IGF2	MMP2
		PSAP	GPI
		FN1	C1QA
		MYOC	C1QC
		IGFBP7	C1QB
		CXCL10	APOE
		PCOLCE	SERPING1
		DCN	THBS4
		MGP	CLU
		SPARC	PSAP
		CST3	LPL
		COL15A1	HTRA1
		CLEC3B	MIF
		CFD	IGFBP5
		CTSB	FN1
		COL3A1	MYOC
		COL1A2	IGFBP7
		ENSSSCG00000001341	CXCL10
		GPX3	COL14A1
		COL4A2	LGMN
		TPT1	RNASE4
		COL1A1	PI16
			TNXB
			DCN
			LUM
			MGP
			IGFBP6
			VWF
			C1R
			CD63
			SPARC
			CCL19
			CST3
			SERPINF1
			C1QTNF1
			ENSSSCG00000017164
			COL5A1
			PDIA3
			CLEC3B
			CALR
			CFD
			COL6A3
			COL3A1
			COL1A2
			EGF
			PGK1
			ENSSSCG00000001341
			GPX3
			COL4A2
			ITM2B
			COL1A1
Downregulated	GHSR			GSN
	NMI			COL3A1
	PDGFC			COL1A1
	CDH13			TPT1
	CTSH			ITIH4
	ENSSSCG00000001341			APOE
				HSP90AB1
				ADIPOQ
				FN1
				IGFBP7
				ENSSSCG00000001341
				C1QB
				PI16
				LPL
				HJV
				CCL19
				C1QA
				C3
				MGP
				APOD
				FSTL1
				C1R
				CTSC
				C1QC
				LUM
				THBS4
				COL4A2
				COL14A1
				VWF
				MIF
				ENSSSCG00000004687
				COL5A1
